# Supplementary material for: Estimating bite force in extinct dinosaurs using phylogenetically predicted physiological cross-sectional areas of jaw adductor muscles
Source: PeerJ. 2022 Jul 12;10:e13731. doi: 10.7717/peerj.13731 (PMC9285543; doi:10.7717/peerj.13731)
Supplement: Supplemental Information 1 [file peerj-10-13731-s001.xlsx]

## Sheet: data_Dissections
Taxa	Muscles	PCSA_L(mm2)	PCSA_R(mm2)	PCSA_mean(mm2)	Ref./Specimen
Struthio camelus	MAME	308.5	278.5	293.5	specimen(2005.09)
(Ostrich)	MPsTS	180.2	125.7	152.95
	MPSTP + MAMP	173.9	224.1	199
	MPT	716.1	356.7	536.4
Buteo buteo	MAMES	30.1	28.75	29.425	specimen(2005.07.21-26)
(Common buzzard)	MAMEM + MAMEP	35.5	23.95	29.725
	MPSTS	9.3	16.9	13.1
	MPSTP + MAMP	51.9	39.9	45.9
	MPT	77.05	54.15	65.6
Buteo buteo	MAME	106.6	108.7	107.65	specimen(2007.02.15-16)
	MPSTS	42.2	11.8	27
	MPSTP + MAMP	25.6	16.2	20.9
	MPT	82.9	63.6	73.25
	MDM	24.3	27.1	25.7
Buteo buteo	MAME	152.5	150	151.25	specimen(2007.03.06-07)
	MPSTS	15.5	12	13.75
	MPSTP + MAMP	15.5	17.5	16.5
	MPT	87.4	135	111.2
	MDM	33.5	29.7	31.6
Larus sp.	MAMES	28.2	30.35	29.275
(Gull)	MAMEM + MAMEP	67.65	71.95	69.8
	MPSTS	54.2	57.5	55.85
	MPSTP	44.6	63.1	53.85
	MAMP	22.6	17.7	20.15
	MPT	142.25	183.75	163
Larus sp.	MAME			33.08	see CSA_Larus_2008_08_04-05.xls
(Gull)	MPsTS			32.555
	MPsTP			39.15
	MAMP			17.405
	MPT			59.5125
	MDM			43.29
Branta canadensis	MAMES	80.75	68.55	74.65
(Canada goose)	MAMEM	65.35	103.1	84.225
	MPSTS	45.55	30.45	38
	MPSTP + MAMP	41.75	34.4	38.075
	MPT	53.25	47.65	50.45
Gallus domesticus	MAME	32.1	49.5	40.8
(Chicken)	MPSTS	15.1	17	16.05
	MPSTP	6.6	19.9	13.25
	MAMP	31.5	19.2	25.35
	MPT	40.9	38.2	39.55
Gallus domesticus	MAME	76.33	36.04	56.185	see CSA_Gallus_2008_07_25-08_01.xls
(Chicken)	MPsTS	6.15	5.96	6.055
	PsTP + MAMP	28.19	32.23	30.21
	MPT	42.3	60.75	51.525
Sphenodon punctatus	MAMES	NA	NA	72	Gorniak et al. 1982
	MAMEM	NA	NA	83.19
	MAMEP	NA	NA	12.5
	MPSTS	NA	NA	41.54
	MPSTP	NA	NA	11.61
	MPT	NA	NA	148.92
Plocederma stellio	MAMES	NA	NA	29	Herrel et al. 1998
	MAMEM	NA	NA	24
	MAMEP	NA	NA	13
	MPsTS	NA	NA	4
	MPsTP	NA	NA	5
	MAMP	NA	NA	22
	MPT	NA	NA	116
Uromastix acanthinurus	MAMES	NA	NA	31.6	Herrel et al. 1998
	MAMEM	NA	NA	22.1
	MAMEP	NA	NA	11.7
	MPsTS	NA	NA	1.7
	MPsTP	NA	NA	3.2
	MAMP	NA	NA	19.9
	MPT	NA	NA	66.8
Corucia zebrata	MAMES	NA	NA	110	Herrel et al. 1998
	MAMEM	NA	NA	77
	MAMEP	NA	NA	48
	MPsTS	NA	NA	11
	MPsTP	NA	NA	50
	MAMP	NA	NA	22
	MPT	NA	NA	133
Tiliqua scinoides	MAMES	NA	NA	115	Herrel et al. 1998
	MAMEM	NA	NA	151
	MAMEP	NA	NA	34
	MPsTS	NA	NA	19
	MPsTP	NA	NA	55
	MAMP	NA	NA	65
	MPT	NA	NA	334
Gallotia galloti	MAMES 1	NA	NA	14	Herrel et al. 1999
Male	MAMES 2	NA	NA	18
	MAMEM 1	NA	NA	8.5
	MAMEM 2	NA	NA	15
	MAMEP	NA	NA	13
	MAMP	NA	NA	7
	MPsTS	NA	NA	15
	MPsTP	NA	NA	15
	MPtlat	NA	NA	60
	MPtmed	NA	NA	15
	MPtdors	NA	NA	14
Gallotia galloti	MAMES 1	NA	NA	1.1	Herrel et al. 1999
Female	MAMES 2	NA	NA	2.5
	MAMEM 1	NA	NA	1.5
	MAMEM 2	NA	NA	2
	MAMEP	NA	NA	1.7
	MAMP	NA	NA	0.96
	MPsTS	NA	NA	1
	MPsTP	NA	NA	1.7
	MPtlat	NA	NA	4.4
	MPtmed	NA	NA	1.3
	MPtdors	NA	NA	1.4
Alligator mississippiensis	MAMES + MAMEM	NA	NA	480	Busbey 1989
	MAMEP	NA	NA	71.5
	MAMP	NA	NA	288.5
	MPT	NA	NA	746.9
Struthio	MAME 1	NA	NA	256.1	Gussekloo and Bout 2005
(Ostrich)	MAME 2	NA	NA	175.68
	MPSTP + MAMP	NA	NA	409.64
	MPT	NA	NA	185.48
Dromaius	MAME 1	NA	NA	118.75	Gussekloo and Bout 2005
(Emu)	MAME 2	NA	NA	88
	MPSTP + MAMP	NA	NA	212.77
	MPT	NA	NA	102.86
Rhea	MAME 1	NA	NA	241.76	Gussekloo and Bout 2005
	MAME 2	NA	NA	291.67
	MPSTP + MAMP	NA	NA	367.82
	MPT	NA	NA	103.45
Varanus komodoensis	MAMEa	NA	NA	18.9394	Moreno et al. 2008
	MAMEb	NA	NA	47.675
	MAMEc	NA	NA	21.3068	using rho=0.001056
	MAMEd	NA	NA	34.5644
	MPsTS	NA	NA	55.4654
	MPsTP	NA	NA	8.16353
	MAMP	NA	NA	29.27
	MPT	NA	NA	65.3083
Chrysemys	MAME	NA	NA	153.209	Sinclair and Alexander 1987
	MAMP	NA	NA	21.8531
	MPsT	NA	NA	12.219	using rho=0.001056
	MPT	NA	NA	14.1038
	MIM	NA	NA	0.94697
	MDM	NA	NA	19.4767
Varanus	MLAO	NA	NA	15.7828	Sinclair and Alexander 1987
	MAME	NA	NA	151.699
	MPsT	NA	NA	45.7961	using rho=0.001056
	MPT	NA	NA	126.826
	MDM	NA	NA	23.2438
Caiman	MAME	NA	NA	92.7241	Sinclair and Alexander 1987
	MAMP	NA	NA	62.9456
	MPsT	NA	NA	16.835	using rho=0.001056
	MPT	NA	NA	390.152
	MIM	NA	NA	118.875
	MDM	NA	NA	65.3289

## Sheet: data_Ref
		mass	length min	length max	length mean
Sphenodon	MDM	0.49				20.25		0.49	20.25	Gorniak et al. 1982
	MDM ant		8	21	14.5			0.9	12.5
	MDM post		23	29	26			0.5	11
	MAMES	0.9				12.5		0.34	14.5
	MAMES ant		7	18	12.5			0.2	14
	MAMES post		10	15	12.5			0.1	8
	MAMEM-a	0.5	9	13	11			0.54	13
	MAMEM-b	0.34	12	17	14.5			0.18	15.5
	MAMEM-c	0.2	13	15	14			0.08	7.5
	MAMEP	0.1	5	11	8			1.65	14.25
	MPsTS	0.54	8	18	13			0.3	19
	MPsTP	0.18	14	17	15.5			0.11	16.5
	MPTV dors	0.08	5	10	7.5
	MPTV med	1.65				14.25
	mid		17	18	17.5
	lat		7	15	11
	MPTV vent	0.3	18	20	19
	MPTD	0.11	16	17	16.5
Alligator	MAMESM	6.12				12.75		6.12	12.75	Busbey 1989
	MAMES		7	18	12.5
	MAMEM		9	17	13
	MAMP	3.75	4	22	13			3.75	13
	MAMEP	0.93	9	17	13			0.93	13
	MPTD	4.52	11	28	19.5			4.52	19.5
	MPTV	8.5	6	27	16.5			8.5	16.5
	MI	1	5	11	8			1	8
		Adductor				Adductor
		mandibulae	Pterygoid	Depressor	Protractor	quadratum
		complex	muscles	mandibulae	quadratum	complex
Struthio
	Mass (g)	4.2±0.9	6.8±0.7	6.4±0.9	1.0±0.2	2.3±0.1
		2.6±0.2
	L Fibre (mm)	16.4±4.6	16.6±4.2	44.0±11.4	7.6±2.4	12.4±4.7
		14.8±5.3
	Force (N)	96±48	147±57	51.5±15.7	47±24	72±36
		68±31
	Total (N)	164
Dromaius
	Mass (g)	1.9±0.1	4.0±0.1	3.8±0.0	1.2±0.0	1.8±0.1
		1.1±0.0
	L Fibre (mm)	16.0±1.2	18.8±0.6	24.4±0.3	9.0±0.6	17.5±0.4
		12.5±0.5
	Force (N)	40±3.9	70±0.5	51±0.1	43±3.0	35±0.5
		28±0.0
	Total (N)	68
Rhea
	Mass (g)	2.2±0.2	3.2±0.4	2.0±0.2	0.5±0.3	0.6±0.4
		1.4±0.1
	L Fibre (mm)	9.1±0.3	8.7±0.9	28.1±2.8	5.4±1.2	5.8±1.2
		4.8±1.1
	Force (N)	80±8.5	123±24	23.9±4.7	36±13	32±15
		95±25
	Total (N)	175
Gussekloo and Bout 2005
		mass	length				length	mass
Struthio	MAME1	4.2	16.4		Buteo buteo	MAME	5.345	0.57
	MAME2	2.6	14.8		2007.02.15	MPsTS	3.55455	0.15
	MPT	6.8	16.6			MPsTP+MAMP	7.412	0.19
	MAMP	2.3	12.4			MPT	11.6938	0.97
	MDM	6.4	44			MDM	14.4154	0.35
	MPQ	1	7.6		Buteo buteo	MAME	5.70227	0.62
Dromaius	MAME1	1.9	16		2007.02.16	MPsTS	5.07059	0.06
	MAME2	1.1	12.5			MPsTP+MAMP	8.01333	0.13
	MPT	4	18.8			MPT	12.2688	0.78
	MAMP	1.8	17.5			MDM	11.8	0.32
	MDM	3.8	24.4		Buteo buteo	MAME	5.31	0.81
	MPQ	1.2	9		2007.03.06	MPsTS	5.82414	0.09
Rhea	MAME1	2.2	9.1			MPsTP+MAMP	5.79875	0.09
	MAME2	1.4	4.8			MPT	8.80925	0.77
	MPT	3.2	8.7			MDM	10.1422	0.34
	MAMP	0.6	5.8		Buteo buteo	MAME	5.46061	0.82
	MDM	2	28.1		2007.03.07	MPsTS	6.66667	0.08
	MPQ	0.5	5.4			MPsTP+MAMP	5.71111	0.1
Gussekloo and Bout 2005						MPT	6.6625	0.9
						MDM	11.0933	0.33
					Buteo buteo		2007.02.15	2007.02.16	2007.03.06	2007.03.07	mean
					length	MAME	5.345	5.70227	5.31	5.46061	5.45447
						MPsTS	3.55455	5.07059	5.82414	6.66667	5.27898
						MPsTP+MAMP	7.412	8.01333	5.79875	5.71111	6.7338
						MPT	11.6938	12.2688	8.80925	6.6625	9.85858
						MDM	14.4154	11.8	10.1422	11.0933	11.8627
					mass	MAME	0.57	0.62	0.81	0.82	0.705
						MPsTS	0.15	0.06	0.09	0.08	0.095
						MPsTP+MAMP	0.19	0.13	0.09	0.1	0.1275
						MPT	0.97	0.78	0.77	0.9	0.855
						MDM	0.35	0.32	0.34	0.33	0.335

## Sheet: Sheet2
Sum of PCSA=m/rho*l (rho=0.001056)		Musc_Group
Taxon	ID	mPt	mQuad	mTemp	other	(blank)
Accipiter_cooperii	S2008_Ac	35.75	12.16	47.62
Accipiter_striatus	S2008_As	22.47	6.43	25.93
Alligator_mississippiensis	B1989_A	707.336	273.164	522.29	118.371
	BF2012_Am	10100	5100	9900
	GE2016_15	32955	5223.78	3477.51
	GE2016_2	1377.34	283.701	162.96
	GE2016_28	82.5786	18.5294	4.14491
	GE2016_3	1128.67	175.621	112.686
	GE2016_30	176.596	35.7946	20.1783
	GE2016_33	181.781	32.9274	22.6122
	GE2016_36	80.4491	17.4595	3.32188
	GE2016_4	996.298	178.44	110.619
	GE2016_5	929.81	146.6	116.329
	GE2016_78	19491.6	3931.92	1843.87
	GE2016_79	11269.2	1833.5	750.625
	GE2016_80	8062.3	1235.18	811.696
	GE2016_81	7773.65	1342.4	632.69
	GE2016_82	21632.2	2595.4	1478.36
	GE2016_83	3901.37	557.851	227.938
	GE2016_84	4251.05	626.975	331.238
	GE2016_85	19623.6	2970.42	1896.38
	GE2016_86	2294.48	387.963	208.65
	GE2016_87	1589.67	354.654	131.848
	GE2016_88	11272.9	1541.82	1559.58
	KPM-NFR.000016	4160.94	551.643	1385.69	274.539
Anolis_carolinensis	W2015_Aca	8.29971	2.85545	12.6367
Anolis_chloris	W2015_Ach	2.90757	1.07963	6.25311
Anolis_cristatellus	W2015_Acr	11.8483	2.54033	22.1285
Anolis_distichus	W2015_Ad	4.6364	1.39992	9.03183
Anolis_equestris	W2015_Ae	66.5109	20.7394	116.168
Anolis_gundlachi	W2015_Ag	13.7315	3.7554	30.8701
Anolis_heterodermus	W2015_Ahe	8.45827	2.46706	16.044
Anolis_limifrons	W2015_Al	1.1739	1.02383	3.95531
Anolis_oxylophus	W2015_Ao	1.86875	0.574605	3.27581
Anolis_pentaprion	W2015_Apen	2.89786	0.991785	6.50733
Anolis_pulchellus	W2015_Apu	7.72627	1.15853	14.3974
Anolis_valencienni	W2015_Av	9.3053	2.54423	20.6849
Branta_canadensis	2005.07.28	50.45	38.075	196.875
Buteo_buteo	2005.07.21-26	65.6	45.9	72.25
	2007.02.15-16	73.25	20.9	134.65	25.7
	2007.03.06-07	111.2	16.5	165	31.6
Caiman_crocodilus	SA1987_C	390.152	62.9456	109.559	184.204
Chrysemys_picta	SA1987_Ch	14.1038	21.8531	165.428	20.4237
Corucia_zebrata	H1998_C	124.396	69.0773	233.069	21.007
Crocodylus_niloticus	RVC.2009.03.11-12	19460.8	2597.98	2805.25	1895.9
Dactyloa_frenata	W2015_Af	18.2214	8.05783	49.1687
Dromaius_novaehollandiae	GB2005_D	201.483	97.4026	195.786	273.742
Falco_columbarius	S2008_Fc	36.3	10.5	43.88
Falco_mexicanus	S2008_Fm	108.36	29.95	108.54
Falco_peregrinus	S2008_Fp	96.24	28.33	123.22
Falco_sparverius	S2008_Fs	29.79	10.54	34.547
Gallus_gallus	2005.03.24-03.31	39.55	38.6	56.85
	2008.07.25-08.01	51.525	30.21	62.24
Geospiza_fortis	G2011_Gf	43.5845	8.70469	64.1053	8.61526
Larus_fuscus	2005.07.27	163	74	154.925
	2008.08.04-05	59.5125	56.555	65.635	43.29
	2010.11.25-29	237.791	53.8336	219.425	49.002
Laudakia_stellio	H1998_P	111.608	24.7152	68.4486	9.15849
Myiopsitta_monachus	C2015_Mm	85.598	7.399	38.109
Norops_auratus	W2015_Aa	3.04947	1.15609	5.92685
Norops_humilis	W2015_Ahu	24.6242	28.8179	88.0532
Padda_oryzivora	G2011_Lo	19.4554	4.31077	29.4628	7.77781
Rhea_americana	GB2005_R	348.311	97.9624	505.137	155.082
Sphenodon_punctatus	G1982_S	141.015	10.9971	198.132	22.9143
	S2008_S	225.097	58.5399	187.864	21.6719
Struthio_camelus	2005.06.24	536.4	199	446.45
	2010.11.26	344.497	125.06	382.45	164.95
	GB2005_S	387.915	175.648	408.876	262.342
Tiliqua_scinoides	H1998_T	119.427	278.572	792.829	172.072
Uromastix_acanthinurus	H1998_U	22.2107	28.2197	110.138	9.84848
Varanus_bengalensis	SA1987_V	126.826	45.7961	151.699	39.0266
Varanus_komodoensis	Moreno	65.3083	37.4335	177.951
(blank)	(blank)

## Sheet: data
Taxon	ID	USE	Taxon_from_source	Source	Muscle	Musc_Group	Length (mm)	θ	Mass (g)	A_Musc(mm2)	Force (N) @ 300kPa	Force (N) from source	L_Sk	H_Sk	W_Sk	W_Cond	M_Body	SVL	Additional info and comparisons
Varanus_komodoensis	Varanus_Moreno	1	Varanus_komodoensis	Moreno et al. 2008	MAMEa	mTemp	30		0.6	18.9394	5.68182	6	142	34	68	15.4138
Varanus_komodoensis	Varanus_Moreno	1	Varanus_komodoensis	Moreno et al. 2008	MAMEb	mTemp	29		1.46	47.675	14.3025	15	142	34	68	15.4138
Varanus_komodoensis	Varanus_Moreno	1	Varanus_komodoensis	Moreno et al. 2008	MAMEc	mTemp	28		0.63	21.3068	6.39205	7	142	34	68	15.4138
Varanus_komodoensis	Varanus_Moreno	1	Varanus_komodoensis	Moreno et al. 2008	MAMEd	mTemp	20		0.73	34.5644	10.3693	11	142	34	68	15.4138
Varanus_komodoensis	Varanus_Moreno	1	Varanus_komodoensis	Moreno et al. 2008	MPsTS	mTemp	14		0.82	55.4654	16.6396	18	142	34	68	15.4138
Varanus_komodoensis	Varanus_Moreno	1	Varanus_komodoensis	Moreno et al. 2008	MPsTP	mQuad	29		0.25	8.16353	2.44906	3	142	34	68	15.4138
Varanus_komodoensis	Varanus_Moreno	1	Varanus_komodoensis	Moreno et al. 2008	MAMP	mQuad	11		0.34	29.27	8.78099	9	142	34	68	15.4138
Varanus_komodoensis	Varanus_Moreno	1	Varanus_komodoensis	Moreno et al. 2008	MPT	mPt	29		2	65.3083	19.5925	21	142	34	68	15.4138
Chrysemys_picta	Chrysemys_SA1987	1	Chrysemys_picta	Sinclair and Alexander 1987	MAME	mTemp	12.3		1.99	153.209	45.9627	49	31.3		20.3	2.835	0.92
Chrysemys_picta	Chrysemys_SA1987	1	Chrysemys_picta	Sinclair and Alexander 1987	MAMP	mQuad	5.2		0.12	21.8531	6.55594	7	31.3		20.3	2.835	0.92
Chrysemys_picta	Chrysemys_SA1987	1	Chrysemys_picta	Sinclair and Alexander 1987	MPsT	mTemp	6.2		0.08	12.219	3.66569	4	31.3		20.3	2.835	0.92
Chrysemys_picta	Chrysemys_SA1987	1	Chrysemys_picta	Sinclair and Alexander 1987	MPT	mPt	4.7		0.07	14.1038	4.23114	5	31.3		20.3	2.835	0.92
Chrysemys_picta	Chrysemys_SA1987	1	Chrysemys_picta	Sinclair and Alexander 1987	MIM	other	3		0.003	0.94697	0.284091	0.3	31.3		20.3	2.835	0.92
Chrysemys_picta	Chrysemys_SA1987	1	Chrysemys_picta	Sinclair and Alexander 1987	MDM	other	14.1		0.29	19.4767	5.843	6	31.3		20.3	2.835	0.92
Varanus_bengalensis	Varanus_SA1987	1	Varanus_bengalensis	Sinclair and Alexander 1987	MLAO	other	7.8		0.13	15.7828	4.73485	5	60.08		35.5019	6.72179	2.6
Varanus_bengalensis	Varanus_SA1987	1	Varanus_bengalensis	Sinclair and Alexander 1987	MAME	mTemp	10.3		1.65	151.699	45.5097	48	60.08		35.5019	6.72179	2.6
Varanus_bengalensis	Varanus_SA1987	1	Varanus_bengalensis	Sinclair and Alexander 1987	MPsT	mQuad	12.2		0.59	45.7961	13.7388	15	60.08		35.5019	6.72179	2.6
Varanus_bengalensis	Varanus_SA1987	1	Varanus_bengalensis	Sinclair and Alexander 1987	MPT	mPt	11.2		1.5	126.826	38.0479	40	60.08		35.5019	6.72179	2.6
Varanus_bengalensis	Varanus_SA1987	1	Varanus_bengalensis	Sinclair and Alexander 1987	MDM	other	22		0.54	23.2438	6.97314	7	60.08		35.5019	6.72179	2.6
Caiman_crocodilus	Caiman_SA1987	1	Caiman_crocodilus	Sinclair and Alexander 1987	MAME	mTemp	9.6		0.94	92.7241	27.8172	29	111.11		69.8406	14.0825	1
Caiman_crocodilus	Caiman_SA1987	1	Caiman_crocodilus	Sinclair and Alexander 1987	MAMP	mQuad	17		1.13	62.9456	18.8837	19	111.11		69.8406	14.0825	1
Caiman_crocodilus	Caiman_SA1987	1	Caiman_crocodilus	Sinclair and Alexander 1987	MPsT	mTemp	13.5		0.24	16.835	5.05051	5	111.11		69.8406	14.0825	1
Caiman_crocodilus	Caiman_SA1987	1	Caiman_crocodilus	Sinclair and Alexander 1987	MPT	mPt	20		8.24	390.152	117.045	123	111.11		69.8406	14.0825	1
Caiman_crocodilus	Caiman_SA1987	1	Caiman_crocodilus	Sinclair and Alexander 1987	MIM	other	4.7		0.59	118.875	35.6625	37	111.11		69.8406	14.0825	1
Caiman_crocodilus	Caiman_SA1987	1	Caiman_crocodilus	Sinclair and Alexander 1987	MDM	other	15.8		1.09	65.3289	19.5987	20	111.11		69.8406	14.0825	1
Laudakia_stellio	Placoderma_H1998	1	Plocederma_stellio	Herrel et al. 1998	MAMESA	mTemp	7.4		0.11	14.0766	4.22297		24		18.9		0.04
Laudakia_stellio	Placoderma_H1998	1	Plocederma_stellio	Herrel et al. 1998	MAMESP	mTemp	5.9		0.09	14.4453	4.33359		24		18.9		0.04
Laudakia_stellio	Placoderma_H1998	1	Plocederma_stellio	Herrel et al. 1998	MAMEM	mTemp	5.6		0.14	23.6742	7.10227		24		18.9		0.04
Laudakia_stellio	Placoderma_H1998	1	Plocederma_stellio	Herrel et al. 1998	MAMEPa	mTemp	8		0.03	3.55114	1.06534		24		18.9		0.04
Laudakia_stellio	Placoderma_H1998	1	Plocederma_stellio	Herrel et al. 1998	MAMEPb	mTemp	7.4		0.06	7.67813	2.30344		24		18.9		0.04
Laudakia_stellio	Placoderma_H1998	1	Plocederma_stellio	Herrel et al. 1998	MAMEPc	mTemp	7.1		0.01	1.33376	0.400128		24		18.9		0.04
Laudakia_stellio	Placoderma_H1998	1	Plocederma_stellio	Herrel et al. 1998	MPsTS	mTemp	7.7		0.03	3.68949	1.10685		24		18.9		0.04
Laudakia_stellio	Placoderma_H1998	1	Plocederma_stellio	Herrel et al. 1998	MPsTP	mQuad	6.7		0.03	4.24016	1.27205		24		18.9		0.04
Laudakia_stellio	Placoderma_H1998	1	Plocederma_stellio	Herrel et al. 1998	MAMP	mQuad	3.7		0.08	20.475	6.14251		24		18.9		0.04
Laudakia_stellio	Placoderma_H1998	1	Plocederma_stellio	Herrel et al. 1998	MPt lat	mPt	6.7		0.35	49.4686	14.8406		24		18.9		0.04
Laudakia_stellio	Placoderma_H1998	1	Plocederma_stellio	Herrel et al. 1998	MPt med	mPt	5.2		0.23	41.8852	12.5656		24		18.9		0.04
Laudakia_stellio	Placoderma_H1998	1	Plocederma_stellio	Herrel et al. 1998	MPt dir	mPt	5.8		0.03	4.89812	1.46944		24		18.9		0.04
Laudakia_stellio	Placoderma_H1998	1	Plocederma_stellio	Herrel et al. 1998	MPt dors	mPt	3.7		0.06	15.3563	4.60688		24		18.9		0.04
Laudakia_stellio	Placoderma_H1998	1	Plocederma_stellio	Herrel et al. 1998	MPPt	other	2.9		0.01	3.26541	0.979624		24		18.9		0.04
Laudakia_stellio	Placoderma_H1998	1	Plocederma_stellio	Herrel et al. 1998	MLPt	other	1.4		0.002	1.35281	0.405844		24		18.9		0.04
Laudakia_stellio	Placoderma_H1998	1	Plocederma_stellio	Herrel et al. 1998	MDM	other	14.6		0.07	4.54027	1.36208		24		18.9		0.04
Uromastix_acanthinurus	Uromastix_H1998	0	Uromastix_acanthinurus	Herrel et al. 1998	MAMESA	mTemp	0.4		0.99	23.4375	7.03125		28.2		26.6		0.11
Uromastix_acanthinurus	Uromastix_H1998	0	Uromastix_acanthinurus	Herrel et al. 1998	MAMESP	mTemp	0.9		0.5	5.26094	1.57828		28.2		26.6		0.11
Uromastix_acanthinurus	Uromastix_H1998	0	Uromastix_acanthinurus	Herrel et al. 1998	MAMEM	mTemp	0.75		1.3	16.4141	4.92424		28.2		26.6		0.11
Uromastix_acanthinurus	Uromastix_H1998	0	Uromastix_acanthinurus	Herrel et al. 1998	MAMEP	mTemp	0.6		0.52	8.20707	2.46212		28.2		26.6		0.11
Uromastix_acanthinurus	Uromastix_H1998	0	Uromastix_acanthinurus	Herrel et al. 1998	MPsTS	mTemp	0.1		0.6	56.8182	17.0455		28.2		26.6		0.11
Uromastix_acanthinurus	Uromastix_H1998	0	Uromastix_acanthinurus	Herrel et al. 1998	MPsTP	mQuad	0.2		0.5	23.6742	7.10227		28.2		26.6		0.11
Uromastix_acanthinurus	Uromastix_H1998	0	Uromastix_acanthinurus	Herrel et al. 1998	MAMP	mQuad	1		0.48	4.54545	1.36364		28.2		26.6		0.11
Uromastix_acanthinurus	Uromastix_H1998	0	Uromastix_acanthinurus	Herrel et al. 1998	MPt ext	mPt	2.2		0.64	2.75482	0.826446		28.2		26.6		0.11
Uromastix_acanthinurus	Uromastix_H1998	0	Uromastix_acanthinurus	Herrel et al. 1998	MPt ant	mPt	0.4		0.68	16.0985	4.82955		28.2		26.6		0.11
Uromastix_acanthinurus	Uromastix_H1998	0	Uromastix_acanthinurus	Herrel et al. 1998	MPt med	mPt	1.1		0.39	3.35744	1.00723		28.2		26.6		0.11
Uromastix_acanthinurus	Uromastix_H1998	0	Uromastix_acanthinurus	Herrel et al. 1998	MDM	other	1		1.04	9.84848	2.95455		28.2		26.6		0.11
Tiliqua_scinoides	Tiliqua_H1998	0	Tiliqua_scinoides	Herrel et al. 1998	MAMESA	mTemp	7.48		1.25	158.25	47.4751		65.8		36.7	7.03973	0.38			0.106987
Tiliqua_scinoides	Tiliqua_H1998	0	Tiliqua_scinoides	Herrel et al. 1998	MAMESP	mTemp	14.9		0.6	38.133	11.4399		65.8		36.7	7.03973	0.38
Tiliqua_scinoides	Tiliqua_H1998	0	Tiliqua_scinoides	Herrel et al. 1998	MAMEM1	mTemp	8.97		1.19	125.629	37.6888		65.8		36.7	7.03973	0.38
Tiliqua_scinoides	Tiliqua_H1998	0	Tiliqua_scinoides	Herrel et al. 1998	MAMEM2	mTemp	6.24		1.02	154.793	46.4379		65.8		36.7	7.03973	0.38
Tiliqua_scinoides	Tiliqua_H1998	0	Tiliqua_scinoides	Herrel et al. 1998	MAMEP	mTemp	3.44		0.46	126.63	37.9889		65.8		36.7	7.03973	0.38
Tiliqua_scinoides	Tiliqua_H1998	0	Tiliqua_scinoides	Herrel et al. 1998	MPsTS	mTemp	1.9		0.38	189.394	56.8182		65.8		36.7	7.03973	0.38
Tiliqua_scinoides	Tiliqua_H1998	0	Tiliqua_scinoides	Herrel et al. 1998	MPsTP	mQuad	5.53		0.89	152.406	45.7217		65.8		36.7	7.03973	0.38
Tiliqua_scinoides	Tiliqua_H1998	0	Tiliqua_scinoides	Herrel et al. 1998	MAMP	mQuad	6.53		0.87	126.166	37.8498		65.8		36.7	7.03973	0.38
Tiliqua_scinoides	Tiliqua_H1998	0	Tiliqua_scinoides	Herrel et al. 1998	MPt	mPt	33.37		3.51	99.6063	29.8819		65.8		36.7	7.03973	0.38
Tiliqua_scinoides	Tiliqua_H1998	0	Tiliqua_scinoides	Herrel et al. 1998	MPPt	mPt	4.3		0.09	19.8203	5.94609		65.8		36.7	7.03973	0.38
Tiliqua_scinoides	Tiliqua_H1998	0	Tiliqua_scinoides	Herrel et al. 1998	MLPt	other	4.7		0.03	6.04449	1.81335		65.8		36.7	7.03973	0.38
Tiliqua_scinoides	Tiliqua_H1998	0	Tiliqua_scinoides	Herrel et al. 1998	MDM	other	1.54		0.27	166.027	49.8081		65.8		36.7	7.03973	0.38
Corucia_zebrata	Corucia_H1998	1	Corucia_zebrata	Herrel et al. 1998	MAMES	mTemp	10.38		1.14	104.002	31.2007		51.1		40.8	4.43207	0.51			0.0867333
Corucia_zebrata	Corucia_H1998	1	Corucia_zebrata	Herrel et al. 1998	MAMEM	mTemp	9.96		0.76	72.2587	21.6776		51.1		40.8	4.43207	0.51
Corucia_zebrata	Corucia_H1998	1	Corucia_zebrata	Herrel et al. 1998	MAMEP	mTemp	9.45		0.46	46.0959	13.8288		51.1		40.8	4.43207	0.51
Corucia_zebrata	Corucia_H1998	1	Corucia_zebrata	Herrel et al. 1998	MPsTS	mTemp	17.68		0.2	10.7123	3.2137		51.1		40.8	4.43207	0.51
Corucia_zebrata	Corucia_H1998	1	Corucia_zebrata	Herrel et al. 1998	MPsTP	mQuad	10.44		0.53	48.0741	14.4222		51.1		40.8	4.43207	0.51
Corucia_zebrata	Corucia_H1998	1	Corucia_zebrata	Herrel et al. 1998	MAMP	mQuad	10.37		0.23	21.0032	6.30096		51.1		40.8	4.43207	0.51
Corucia_zebrata	Corucia_H1998	1	Corucia_zebrata	Herrel et al. 1998	MPt lat	mPt	10.6		1.3	116.138	34.8413		51.1		40.8	4.43207	0.51
Corucia_zebrata	Corucia_H1998	1	Corucia_zebrata	Herrel et al. 1998	MPt dors	mPt	3.44		0.03	8.25846	2.47754		51.1		40.8	4.43207	0.51
Corucia_zebrata	Corucia_H1998	1	Corucia_zebrata	Herrel et al. 1998	MPPt	other	4.7		0.03	6.04449	1.81335		51.1		40.8	4.43207	0.51
Corucia_zebrata	Corucia_H1998	1	Corucia_zebrata	Herrel et al. 1998	MLPt	other	4.9		0.02	3.86518	1.15955		51.1		40.8	4.43207	0.51
Corucia_zebrata	Corucia_H1998	1	Corucia_zebrata	Herrel et al. 1998	MDM	other	12.8		0.15	11.0973	3.32919		51.1		40.8	4.43207	0.51
Sphenodon_punctatus	Sphenodon_G1982_S	1	Sphenodon_punctatus	Gorniak et al. 1982	MAMES	mTemp	12.5		0.9	68.1818	20.4545		56.8		47.2062	7.36402	0.242
Sphenodon_punctatus	Sphenodon_G1982_S	1	Sphenodon_punctatus	Gorniak et al. 1982	MAMEM-a	mTemp	11		0.5	43.0441	12.9132		56.8		47.2062	7.36402	0.242
Sphenodon_punctatus	Sphenodon_G1982_S	1	Sphenodon_punctatus	Gorniak et al. 1982	MAMEM-b	mTemp	14.5		0.34	22.2048	6.66144		56.8		47.2062	7.36402	0.242
Sphenodon_punctatus	Sphenodon_G1982_S	1	Sphenodon_punctatus	Gorniak et al. 1982	MAMEM-c	mTemp	14		0.2	13.5281	4.05844		56.8		47.2062	7.36402	0.242
Sphenodon_punctatus	Sphenodon_G1982_S	1	Sphenodon_punctatus	Gorniak et al. 1982	MAMEP	mTemp	8		0.1	11.8371	3.55114		56.8		47.2062	7.36402	0.242
Sphenodon_punctatus	Sphenodon_G1982_S	1	Sphenodon_punctatus	Gorniak et al. 1982	MPsTS	mTemp	13		0.54	39.3357	11.8007		56.8		47.2062	7.36402	0.242
Sphenodon_punctatus	Sphenodon_G1982_S	1	Sphenodon_punctatus	Gorniak et al. 1982	MPsTP	mQuad	15.5		0.18	10.9971	3.29912		56.8		47.2062	7.36402	0.242
Sphenodon_punctatus	Sphenodon_G1982_S	1	Sphenodon_punctatus	Gorniak et al. 1982	MPTV dors	mPt	7.5		0.08	10.101	3.0303		56.8		47.2062	7.36402	0.242
Sphenodon_punctatus	Sphenodon_G1982_S	1	Sphenodon_punctatus	Gorniak et al. 1982	MPTV med	mPt	14.25		1.65	109.649	32.8947		56.8		47.2062	7.36402	0.242
Sphenodon_punctatus	Sphenodon_G1982_S	1	Sphenodon_punctatus	Gorniak et al. 1982	MPTV vent	mPt	19		0.3	14.9522	4.48565		56.8		47.2062	7.36402	0.242
Sphenodon_punctatus	Sphenodon_G1982_S	1	Sphenodon_punctatus	Gorniak et al. 1982	MPTD	mPt	16.5		0.11	6.31313	1.89394		56.8		47.2062	7.36402	0.242
Sphenodon_punctatus	Sphenodon_G1982_S	1	Sphenodon_punctatus	Gorniak et al. 1982	MDM	other	20.25		0.49	22.9143	6.8743		56.8		47.2062	7.36402	0.242
Sphenodon_punctatus	Sphenodon_S2008	1	Sphenodon_punctatus	Schaerlaeken et al. 2008. The functional significance of the lower temporal bar in Sphenodon punctatus	MDM	other	20.1		0.46	21.6719	6.50158		58.23		48.1876	7.52214
Sphenodon_punctatus	Sphenodon_S2008	1	Sphenodon_punctatus	Schaerlaeken et al. 2008. The functional significance of the lower temporal bar in Sphenodon punctatus	MAMES	mTemp	10.9		0.9	78.1902	23.457		58.23		48.1876	7.52214
Sphenodon_punctatus	Sphenodon_S2008	1	Sphenodon_punctatus	Schaerlaeken et al. 2008. The functional significance of the lower temporal bar in Sphenodon punctatus	MAMEM	mTemp	8.7		0.59	64.2198	19.2659		58.23		48.1876	7.52214
Sphenodon_punctatus	Sphenodon_S2008	1	Sphenodon_punctatus	Schaerlaeken et al. 2008. The functional significance of the lower temporal bar in Sphenodon punctatus	MAMEP	mTemp	5		0.24	45.4545	13.6364		58.23		48.1876	7.52214
Sphenodon_punctatus	Sphenodon_S2008	1	Sphenodon_punctatus	Schaerlaeken et al. 2008. The functional significance of the lower temporal bar in Sphenodon punctatus	MPsT	mQuad	11		0.68	58.5399	17.562		58.23		48.1876	7.52214
Sphenodon_punctatus	Sphenodon_S2008	1	Sphenodon_punctatus	Schaerlaeken et al. 2008. The functional significance of the lower temporal bar in Sphenodon punctatus	Mpttyp	mPt	7.1		1.64	218.737	65.621		58.23		48.1876	7.52214
Sphenodon_punctatus	Sphenodon_S2008	1	Sphenodon_punctatus	Schaerlaeken et al. 2008. The functional significance of the lower temporal bar in Sphenodon punctatus	Mptatyp	mPt	13.4		0.09	6.36024	1.90807		58.23		48.1876	7.52214				KPM-NFR.000016	1975.14	68.2.12.6	mean
Alligator_mississippiensis	Alligator_B1989	1	Alligator_mississippiensis	Busbey 1989	MAMESM	mTemp	12.75		6.12	454.545	136.364		97		53.7115	11.7599			W_Sk/L_Sk	0.594224	0.585714	0.55814	0.579359
Alligator_mississippiensis	Alligator_B1989	1	Alligator_mississippiensis	Busbey 1989	MAMP	mQuad	13		3.75	273.164	81.9493		97		53.7115	11.7599			W_Cond/L_Sk	0.128894	0.120096	0.114719	0.121236
Alligator_mississippiensis	Alligator_B1989	1	Alligator_mississippiensis	Busbey 1989	MAMEP	mTemp	13		0.93	67.7448	20.3234		97		53.7115	11.7599
Alligator_mississippiensis	Alligator_B1989	1	Alligator_mississippiensis	Busbey 1989	MPTD	mPt	19.5		4.52	219.503	65.8508		97		53.7115	11.7599
Alligator_mississippiensis	Alligator_B1989	1	Alligator_mississippiensis	Busbey 1989	MPTV	mPt	16.5		8.5	487.833	146.35		97		53.7115	11.7599
Alligator_mississippiensis	Alligator_B1989	1	Alligator_mississippiensis	Busbey 1989	MI	other	8		1	118.371	35.5114		97		53.7115	11.7599				1915.3.30.1	1927.2.5.1	S/1973.66.1	1894.3.17.1	2005.06.24	2010.11.26	mean
Struthio_camelus	Struthio_GB2005	1	Struthio_camelus	Gussekloo and Bout 2005	MAME1	mTemp	16.4		4.2	242.517	72.755		199		91.3	47.5291			W_Cond/L_Sk	0.11449	0.115966	0.0985575	0.109287	0.497368	0.497368	0.23884
Struthio_camelus	Struthio_GB2005	1	Struthio_camelus	Gussekloo and Bout 2005	MAME2	mTemp	14.8		2.6	166.36	49.9079		199		91.3	47.5291
Struthio_camelus	Struthio_GB2005	1	Struthio_camelus	Gussekloo and Bout 2005	MPT	mPt	16.6		6.8	387.915	116.375		199		91.3	47.5291
Struthio_camelus	Struthio_GB2005	1	Struthio_camelus	Gussekloo and Bout 2005	MAMP	mQuad	12.4		2.3	175.648	52.6943		199		91.3	47.5291
Struthio_camelus	Struthio_GB2005	1	Struthio_camelus	Gussekloo and Bout 2005	MDM	other	44		6.4	137.741	41.3223		199		91.3	47.5291
Struthio_camelus	Struthio_GB2005	1	Struthio_camelus	Gussekloo and Bout 2005	MPQ	other	7.6		1	124.601	37.3804		199		91.3	47.5291				1925.11.1.1A	1952.1.16	1952.1.17	mean
Dromaius_novaehollandiae	Dromaius_GB2005	1	Dromaius_novaehollandiae	Gussekloo and Bout 2005	MAME1	mTemp	16		1.9	112.453	33.7358		163		81.6	20.8372			W_Cond/L_Sk	0.131947	0.117625	0.133934	0.127835
Dromaius_novaehollandiae	Dromaius_GB2005	1	Dromaius_novaehollandiae	Gussekloo and Bout 2005	MAME2	mTemp	12.5		1.1	83.3333	25		163		81.6	20.8372
Dromaius_novaehollandiae	Dromaius_GB2005	1	Dromaius_novaehollandiae	Gussekloo and Bout 2005	MPT	mPt	18.8		4	201.483	60.4449		163		81.6	20.8372
Dromaius_novaehollandiae	Dromaius_GB2005	1	Dromaius_novaehollandiae	Gussekloo and Bout 2005	MAMP	mQuad	17.5		1.8	97.4026	29.2208		163		81.6	20.8372
Dromaius_novaehollandiae	Dromaius_GB2005	1	Dromaius_novaehollandiae	Gussekloo and Bout 2005	MDM	other	24.4		3.8	147.479	44.2437		163		81.6	20.8372
Dromaius_novaehollandiae	Dromaius_GB2005	1	Dromaius_novaehollandiae	Gussekloo and Bout 2005	MPQ	other	9		1.2	126.263	37.8788		163		81.6	20.8372				S/1956.2.1	S/1972.1.5	S/1973.66.2	mean
Rhea_americana	Rhea_GB2005	1	Rhea_americana	Gussekloo and Bout 2005	MAME1	mTemp	9.1		2.2	228.938	68.6813		169.7		72.6	18.7273			W_Cond/L_Sk	0.11178	0.108421	0.110864	0.110355
Rhea_americana	Rhea_GB2005	1	Rhea_americana	Gussekloo and Bout 2005	MAME2	mTemp	4.8		1.4	276.199	82.8598		169.7		72.6	18.7273
Rhea_americana	Rhea_GB2005	1	Rhea_americana	Gussekloo and Bout 2005	MPT	mPt	8.7		3.2	348.311	104.493		169.7		72.6	18.7273
Rhea_americana	Rhea_GB2005	1	Rhea_americana	Gussekloo and Bout 2005	MAMP	mQuad	5.8		0.6	97.9624	29.3887		169.7		72.6	18.7273
Rhea_americana	Rhea_GB2005	1	Rhea_americana	Gussekloo and Bout 2005	MDM	other	28.1		2	67.4	20.22		169.7		72.6	18.7273
Rhea_americana	Rhea_GB2005	1	Rhea_americana	Gussekloo and Bout 2005	MPQ	other	5.4		0.5	87.6824			169.7		72.6	18.7273
Falco_sparverius	Falco_sparverius_S2008	1	Falco_sparverius	Sustaita 2008	M. adductor mand. ext. rostralis	mTemp				22.46			43	20	26	5.6805	0.0788		http://www.skullsite.com/
Falco_sparverius	Falco_sparverius_S2008	1	Falco_sparverius	Sustaita 2008	M. adductor mand. ext. ventralis	mTemp				4.86			43	20	26	5.6805	0.0788
Falco_sparverius	Falco_sparverius_S2008	1	Falco_sparverius	Sustaita 2008	M. adductor mand. ext. profunda	mTemp				4.057			43	20	26	5.6805	0.0788
Falco_sparverius	Falco_sparverius_S2008	1	Falco_sparverius	Sustaita 2008	M. adductor mand. ossis quadrati	mQuad				6.35			43	20	26	5.6805	0.0788
Falco_sparverius	Falco_sparverius_S2008	1	Falco_sparverius	Sustaita 2008	M. pterygoideus ventralis	mPt				24.62			43	20	26	5.6805	0.0788
Falco_sparverius	Falco_sparverius_S2008	1	Falco_sparverius	Sustaita 2008	M. pterygoideus dorsalis	mPt				5.17			43	20	26	5.6805	0.0788
Falco_sparverius	Falco_sparverius_S2008	1	Falco_sparverius	Sustaita 2008	M. pseudotemporalis profundus	mQuad				4.19			43	20	26	5.6805	0.0788
Falco_sparverius	Falco_sparverius_S2008	1	Falco_sparverius	Sustaita 2008	M. pseudotemporalis superficialis	mTemp				3.17			43	20	26	5.6805	0.0788
Falco_mexicanus	Falco_mexicanus_S2008	1	Falco_mexicanus	Sustaita 2008	M. adductor mand. ext. rostralis	mTemp				64.96			69.86		43	7.8565	0.488		http://www.royalbcmuseum.bc.ca/Natural_History/Bones/Species-Pages/PRFA.htm
Falco_mexicanus	Falco_mexicanus_S2008	1	Falco_mexicanus	Sustaita 2008	M. adductor mand. ext. ventralis	mTemp				25.22			69.86		43	7.8565	0.488
Falco_mexicanus	Falco_mexicanus_S2008	1	Falco_mexicanus	Sustaita 2008	M. adductor mand. ext. profunda	mTemp				12.83			69.86		43	7.8565	0.488
Falco_mexicanus	Falco_mexicanus_S2008	1	Falco_mexicanus	Sustaita 2008	M. adductor mand. ossis quadrati	mQuad				12.69			69.86		43	7.8565	0.488
Falco_mexicanus	Falco_mexicanus_S2008	1	Falco_mexicanus	Sustaita 2008	M. pterygoideus ventralis	mPt				60.61			69.86		43	7.8565	0.488
Falco_mexicanus	Falco_mexicanus_S2008	1	Falco_mexicanus	Sustaita 2008	M. pterygoideus dorsalis	mPt				47.75			69.86		43	7.8565	0.488
Falco_mexicanus	Falco_mexicanus_S2008	1	Falco_mexicanus	Sustaita 2008	M. pseudotemporalis profundus	mQuad				17.26			69.86		43	7.8565	0.488
Falco_mexicanus	Falco_mexicanus_S2008	1	Falco_mexicanus	Sustaita 2008	M. pseudotemporalis superficialis	mTemp				5.53			69.86		43	7.8565	0.488
Falco_columbarius	Falco_columbarius_S2008	1	Falco_columbarius	Sustaita 2008	M. adductor mand. ext. rostralis	mTemp				21.91			45	20	27	5.69	0.137		http://www.skullsite.com/
Falco_columbarius	Falco_columbarius_S2008	1	Falco_columbarius	Sustaita 2008	M. adductor mand. ext. ventralis	mTemp				13.95			45	20	27	5.69	0.137
Falco_columbarius	Falco_columbarius_S2008	1	Falco_columbarius	Sustaita 2008	M. adductor mand. ext. profunda	mTemp				5.51			45	20	27	5.69	0.137
Falco_columbarius	Falco_columbarius_S2008	1	Falco_columbarius	Sustaita 2008	M. adductor mand. ossis quadrati	mQuad				4.65			45	20	27	5.69	0.137
Falco_columbarius	Falco_columbarius_S2008	1	Falco_columbarius	Sustaita 2008	M. pterygoideus ventralis	mPt				24.26			45	20	27	5.69	0.137
Falco_columbarius	Falco_columbarius_S2008	1	Falco_columbarius	Sustaita 2008	M. pterygoideus dorsalis	mPt				12.04			45	20	27	5.69	0.137
Falco_columbarius	Falco_columbarius_S2008	1	Falco_columbarius	Sustaita 2008	M. pseudotemporalis profundus	mQuad				5.85			45	20	27	5.69	0.137
Falco_columbarius	Falco_columbarius_S2008	1	Falco_columbarius	Sustaita 2008	M. pseudotemporalis superficialis	mTemp				2.51			45	20	27	5.69	0.137
Falco_peregrinus	Falco_peregrinus_S2008	1	Falco_peregrinus	Sustaita 2008	M. adductor mand. ext. rostralis	mTemp				70.01			63	27	38	9.229	0.684		http://www.skullsite.com/
Falco_peregrinus	Falco_peregrinus_S2008	1	Falco_peregrinus	Sustaita 2008	M. adductor mand. ext. ventralis	mTemp				27.18			63	27	38	9.229	0.684
Falco_peregrinus	Falco_peregrinus_S2008	1	Falco_peregrinus	Sustaita 2008	M. adductor mand. ext. profunda	mTemp				18.48			63	27	38	9.229	0.684
Falco_peregrinus	Falco_peregrinus_S2008	1	Falco_peregrinus	Sustaita 2008	M. adductor mand. ossis quadrati	mQuad				9.99			63	27	38	9.229	0.684
Falco_peregrinus	Falco_peregrinus_S2008	1	Falco_peregrinus	Sustaita 2008	M. pterygoideus ventralis	mPt				64.43			63	27	38	9.229	0.684
Falco_peregrinus	Falco_peregrinus_S2008	1	Falco_peregrinus	Sustaita 2008	M. pterygoideus dorsalis	mPt				31.81			63	27	38	9.229	0.684
Falco_peregrinus	Falco_peregrinus_S2008	1	Falco_peregrinus	Sustaita 2008	M. pseudotemporalis profundus	mQuad				18.34			63	27	38	9.229	0.684
Falco_peregrinus	Falco_peregrinus_S2008	1	Falco_peregrinus	Sustaita 2008	M. pseudotemporalis superficialis	mTemp				7.55			63	27	38	9.229	0.684
Accipiter_striatus	Accipiter_striatus_S2008	1	Accipiter_striatus	Sustaita 2008	M. adductor mand. ext. rostralis	mTemp				11.75			44.53		25.19	5.0855	0.114		http://www.royalbcmuseum.bc.ca/Natural_History/Bones/Species-Pages/PRFA.htm
Accipiter_striatus	Accipiter_striatus_S2008	1	Accipiter_striatus	Sustaita 2008	M. adductor mand. ext. ventralis	mTemp				4.03			44.53		25.19	5.0855	0.114
Accipiter_striatus	Accipiter_striatus_S2008	1	Accipiter_striatus	Sustaita 2008	M. adductor mand. ext. profunda	mTemp				5.06			44.53		25.19	5.0855	0.114
Accipiter_striatus	Accipiter_striatus_S2008	1	Accipiter_striatus	Sustaita 2008	M. adductor mand. ossis quadrati	mQuad				1.72			44.53		25.19	5.0855	0.114
Accipiter_striatus	Accipiter_striatus_S2008	1	Accipiter_striatus	Sustaita 2008	M. pterygoideus ventralis	mPt				11.03			44.53		25.19	5.0855	0.114
Accipiter_striatus	Accipiter_striatus_S2008	1	Accipiter_striatus	Sustaita 2008	M. pterygoideus dorsalis	mPt				11.44			44.53		25.19	5.0855	0.114
Accipiter_striatus	Accipiter_striatus_S2008	1	Accipiter_striatus	Sustaita 2008	M. pseudotemporalis profundus	mQuad				4.71			44.53		25.19	5.0855	0.114
Accipiter_striatus	Accipiter_striatus_S2008	1	Accipiter_striatus	Sustaita 2008	M. pseudotemporalis superficialis	mTemp				5.09			44.53		25.19	5.0855	0.114
Accipiter_cooperii	Accipiter_cooperii_S2008	1	Accipiter_cooperii	Sustaita 2008	M. adductor mand. ext. rostralis	mTemp				24.81			67.94		33.8	6.6575	0.343		http://www.royalbcmuseum.bc.ca/Natural_History/Bones/Species-Pages/PRFA.htm
Accipiter_cooperii	Accipiter_cooperii_S2008	1	Accipiter_cooperii	Sustaita 2008	M. adductor mand. ext. ventralis	mTemp				7.96			67.94		33.8	6.6575	1.343
Accipiter_cooperii	Accipiter_cooperii_S2008	1	Accipiter_cooperii	Sustaita 2008	M. adductor mand. ext. profunda	mTemp				7.96			67.94		33.8	6.6575	2.343
Accipiter_cooperii	Accipiter_cooperii_S2008	1	Accipiter_cooperii	Sustaita 2008	M. adductor mand. ossis quadrati	mQuad				4.28			67.94		33.8	6.6575	3.343
Accipiter_cooperii	Accipiter_cooperii_S2008	1	Accipiter_cooperii	Sustaita 2008	M. pterygoideus ventralis	mPt				21.02			67.94		33.8	6.6575	4.343
Accipiter_cooperii	Accipiter_cooperii_S2008	1	Accipiter_cooperii	Sustaita 2008	M. pterygoideus dorsalis	mPt				14.73			67.94		33.8	6.6575	5.343
Accipiter_cooperii	Accipiter_cooperii_S2008	1	Accipiter_cooperii	Sustaita 2008	M. pseudotemporalis profundus	mQuad				7.88			67.94		33.8	6.6575	6.343
Accipiter_cooperii	Accipiter_cooperii_S2008	1	Accipiter_cooperii	Sustaita 2008	M. pseudotemporalis superficialis	mTemp				6.89			67.94		33.8	6.6575	7.343					Taxon	L_Sk	H_Sk	W_Sk	W_Cond	M_Body	SVL	Sex	Original number
Norops_auratus	Anolis_auratus_F_W2015	1	Anolis_auratus_F	Wittorski et al. 2015	mAMESa	mTemp	2.28		0.00365	1.51598			11.36	5.89	6.36		0.00193	46.17				Anolis_frenatus_F	22.67	11.45	13.85		0.0517	88.89	F	1
Norops_auratus	Anolis_auratus_F_W2015	1	Anolis_auratus_F	Wittorski et al. 2015	mAMESp	mTemp	1.37		0.00055	0.38017			11.36	5.89	6.36		0.00193	46.17				Anolis_chloris_F	11.54	5.48	6.64		0.00172	42.32	F	2
Norops_auratus	Anolis_auratus_F_W2015	1	Anolis_auratus_F	Wittorski et al. 2015	mAMEM	mTemp	2.67		0.00142	0.503632			11.36	5.89	6.36		0.00193	46.17				Anolis_oxylophus_F	13.06	6.27	7.67		0.005	47.43	F	3
Norops_auratus	Anolis_auratus_F_W2015	1	Anolis_auratus_F	Wittorski et al. 2015	mAMEP	mTemp	2.28		0.0004	0.166135			11.36	5.89	6.36		0.00193	46.17				Anolis_auratus_F	11.36	5.89	6.36		0.00193	46.17	F	4
Norops_auratus	Anolis_auratus_F_W2015	1	Anolis_auratus_F	Wittorski et al. 2015	mAMP	mQuad	1.24		0.00025	0.190921			11.36	5.89	6.36		0.00193	46.17				Anolis_humilis_F	8.26	4.64	6.24		0.0018	33.79	F	5
Norops_auratus	Anolis_auratus_F_W2015	1	Anolis_auratus_F	Wittorski et al. 2015	mPsTS	mTemp	2.3		0.0006	0.247036			11.36	5.89	6.36		0.00193	46.17				Anolis_heterodermus_F	18.15	8.68	10.66			65.58	F	6
Norops_auratus	Anolis_auratus_F_W2015	1	Anolis_auratus_F	Wittorski et al. 2015	mPsTP	mQuad	1.68		0.0006	0.338203			11.36	5.89	6.36		0.00193	46.17				Anolis_limifrons_F	10.87	5.32	5.67		0.0018	34.78	F	7
Norops_auratus	Anolis_auratus_F_W2015	1	Anolis_auratus_F	Wittorski et al. 2015	mPtL	mPt	1.44		0.0013	0.854903			11.36	5.89	6.36		0.00193	46.17				Anolis_pentaprion_F	14.22	7.5	10.76			57.49	F	8
Norops_auratus	Anolis_auratus_F_W2015	1	Anolis_auratus_F	Wittorski et al. 2015	mPtM	mPt	0.88		0.0006	0.645661			11.36	5.89	6.36		0.00193	46.17				Anolis_equestris_F	42.1	19.21	24.15		0.05598	126.13	F	9
Norops_auratus	Anolis_auratus_M_W2015	1	Anolis_auratus_M	Wittorski et al. 2015	mAMESa	mTemp	2.54		0.0036	1.34216			12.47	6.21	6.16		0.00193	49.17				Anolis_carolinesis_F	12.98	5.3	7.2			45.36	F	10
Norops_auratus	Anolis_auratus_M_W2015	1	Anolis_auratus_M	Wittorski et al. 2015	mAMESp	mTemp	1.58		0.0005	0.299674			12.47	6.21	6.16		0.00193	49.17				Anolis_cristatellus_F	16.88	8.46	11.02		0.0084	56.93	F	11
Norops_auratus	Anolis_auratus_M_W2015	1	Anolis_auratus_M	Wittorski et al. 2015	mAMEM	mTemp	2.07		0.0023	1.05219			12.47	6.21	6.16		0.00193	49.17				Anolis_gundlachi_F	19.84	9.29	10.83		0.0069	60.56	F	12
Norops_auratus	Anolis_auratus_M_W2015	1	Anolis_auratus_M	Wittorski et al. 2015	mAMEP	mTemp	1.77		0.0004	0.214004			12.47	6.21	6.16		0.00193	49.17				Anolis_pulchellus_F	14.02	6.57	6.88		0.001625	43.6	F	13
Norops_auratus	Anolis_auratus_M_W2015	1	Anolis_auratus_M	Wittorski et al. 2015	mAMP	mQuad	1.21		0.0004	0.313048			12.47	6.21	6.16		0.00193	49.17				Anolis_distichus_F	13.86	6.61	8.94		0.003145	50.54	F	14
Norops_auratus	Anolis_auratus_M_W2015	1	Anolis_auratus_M	Wittorski et al. 2015	mPsTS	mTemp	1.84		0.0004	0.205863			12.47	6.21	6.16		0.00193	49.17				Anolis_valencienni_F	19.61	7.42	9.47		0.0062	63	F	15
Norops_auratus	Anolis_auratus_M_W2015	1	Anolis_auratus_M	Wittorski et al. 2015	mPsTP	mQuad	1.81		0.0006	0.313913			12.47	6.21	6.16		0.00193	49.17				Anolis_frenatus_M	29.42	15.69	18.01		0.0517	120.83	M	16
Norops_auratus	Anolis_auratus_M_W2015	1	Anolis_auratus_M	Wittorski et al. 2015	mPtL	mPt	1.58		0.0015	0.899022			12.47	6.21	6.16		0.00193	49.17				Anolis_chloris_M	15.34	7.35	7.77		0.00172	13.89	M	17
Norops_auratus	Anolis_auratus_M_W2015	1	Anolis_auratus_M	Wittorski et al. 2015	mPtM	mPt	1.02		0.0007	0.649881			12.47	6.21	6.16		0.00193	49.17				Anolis_auratus_M	12.47	6.21	6.16		0.00193	49.17	M	18
Anolis_carolinensis	Anolis_carolinesis_F_W2015	1	Anolis_carolinesis_F	Wittorski et al. 2015	mAMESa	mTemp	2.37		0.00023	0.0919			12.98	5.3	7.2			45.36				Anolis_humilis_M	10.38	6.31	6.75		0.0018	35.12	M	19
Anolis_carolinensis	Anolis_carolinesis_F_W2015	1	Anolis_carolinesis_F	Wittorski et al. 2015	mAMESp	mTemp	1.73		0.0003	0.164214			12.98	5.3	7.2			45.36				Anolis_heterodermus_M	18.36	8.9	10.1			60.51	M	20
Anolis_carolinensis	Anolis_carolinesis_F_W2015	1	Anolis_carolinesis_F	Wittorski et al. 2015	mAMEM	mTemp	1.55		0.0024	1.46628			12.98	5.3	7.2			45.36				Anolis_limifrons_M	10.39	5.09	5.63		0.0018	31.91	M	21
Anolis_carolinensis	Anolis_carolinesis_F_W2015	1	Anolis_carolinesis_F	Wittorski et al. 2015	mAMEP	mTemp	2.03		0.0002	0.0932975			12.98	5.3	7.2			45.36				Anolis_equestris_M	47.27	22.5	28.5		0.05598	154.3	M	22
Anolis_carolinensis	Anolis_carolinesis_F_W2015	1	Anolis_carolinesis_F	Wittorski et al. 2015	mAMP	mQuad	1.56		0.0002	0.121406			12.98	5.3	7.2			45.36				Anolis_carolinesis_M	19.9	8.7	10.56			63.18	M	23
Anolis_carolinensis	Anolis_carolinesis_F_W2015	1	Anolis_carolinesis_F	Wittorski et al. 2015	mPsTS	mTemp	2.03		0.0003	0.139946			12.98	5.3	7.2			45.36				Anolis_cristatellus_M	18.39	9.74	11.52		0.0084	64.11	M	24
Anolis_carolinensis	Anolis_carolinesis_F_W2015	1	Anolis_carolinesis_F	Wittorski et al. 2015	mPsTP	mQuad	2.02		0.0009	0.421917			12.98	5.3	7.2			45.36				Anolis_gundlachi_M	20.55	10.46	11.77		0.0069	61.55	M	25
Anolis_carolinensis	Anolis_carolinesis_F_W2015	1	Anolis_carolinesis_F	Wittorski et al. 2015	mPtL	mPt	1.56		0.0008	0.485625			12.98	5.3	7.2			45.36				Anolis_pulchellus_M	14.03	6.19	6.55		0.001625	42.93	M	26
Anolis_carolinensis	Anolis_carolinesis_F_W2015	1	Anolis_carolinesis_F	Wittorski et al. 2015	mPtM	mPt	1.33		0.0012	0.854409			12.98	5.3	7.2			45.36				Anolis_distichus_M	13.22	7.12	8.88		0.003145	50.81	M	27
Anolis_carolinensis	Anolis_carolinesis_M_W2015	1	Anolis_carolinesis_M	Wittorski et al. 2015	mAMESa	mTemp	4.03		0.01897	4.45757			19.9	8.7	10.56			63.18				Anolis_valencienni_M	21.61	8.69	10.87		0.0062	70.94	M	28
Anolis_carolinensis	Anolis_carolinesis_M_W2015	1	Anolis_carolinesis_M	Wittorski et al. 2015	mAMESp	mTemp	3.37		0.004	1.124			19.9	8.7	10.56			63.18
Anolis_carolinensis	Anolis_carolinesis_M_W2015	1	Anolis_carolinesis_M	Wittorski et al. 2015	mAMEM	mTemp	3.29		0.01147	3.30144			19.9	8.7	10.56			63.18
Anolis_carolinensis	Anolis_carolinesis_M_W2015	1	Anolis_carolinesis_M	Wittorski et al. 2015	mAMEP	mTemp	2.68		0.002	0.706694			19.9	8.7	10.56			63.18
Anolis_carolinensis	Anolis_carolinesis_M_W2015	1	Anolis_carolinesis_M	Wittorski et al. 2015	mAMP	mQuad	1.81		0.0023	1.20333			19.9	8.7	10.56			63.18
Anolis_carolinensis	Anolis_carolinesis_M_W2015	1	Anolis_carolinesis_M	Wittorski et al. 2015	mPsTS	mTemp	3.41		0.00393	1.09138			19.9	8.7	10.56			63.18
Anolis_carolinensis	Anolis_carolinesis_M_W2015	1	Anolis_carolinesis_M	Wittorski et al. 2015	mPsTP	mQuad	3.16		0.0037	1.10879			19.9	8.7	10.56			63.18
Anolis_carolinensis	Anolis_carolinesis_M_W2015	1	Anolis_carolinesis_M	Wittorski et al. 2015	mPtL	mPt	2.6		0.01193	4.34513			19.9	8.7	10.56			63.18
Anolis_carolinensis	Anolis_carolinesis_M_W2015	1	Anolis_carolinesis_M	Wittorski et al. 2015	mPtM	mPt	2.51		0.00693	2.61454			19.9	8.7	10.56			63.18
Anolis_chloris	Anolis_chloris_F_W2015	1	Anolis_chloris_F	Wittorski et al. 2015	mAMESa	mTemp	2.15		0.002	0.880902			11.54	5.48	6.64		0.00172	42.32
Anolis_chloris	Anolis_chloris_F_W2015	1	Anolis_chloris_F	Wittorski et al. 2015	mAMESp	mTemp	1.7		0.0004	0.222816			11.54	5.48	6.64		0.00172	42.32
Anolis_chloris	Anolis_chloris_F_W2015	1	Anolis_chloris_F	Wittorski et al. 2015	mAMEM	mTemp	2.37		0.0012	0.479478			11.54	5.48	6.64		0.00172	42.32
Anolis_chloris	Anolis_chloris_F_W2015	1	Anolis_chloris_F	Wittorski et al. 2015	mAMEP	mTemp	2.36		0.0003	0.120378			11.54	5.48	6.64		0.00172	42.32
Anolis_chloris	Anolis_chloris_F_W2015	1	Anolis_chloris_F	Wittorski et al. 2015	mAMP	mQuad	1.69		0.00015	0.0840506			11.54	5.48	6.64		0.00172	42.32
Anolis_chloris	Anolis_chloris_F_W2015	1	Anolis_chloris_F	Wittorski et al. 2015	mPsTS	mTemp	2.17		0.0005	0.218196			11.54	5.48	6.64		0.00172	42.32
Anolis_chloris	Anolis_chloris_F_W2015	1	Anolis_chloris_F	Wittorski et al. 2015	mPsTP	mQuad	1.64		0.0003	0.173226			11.54	5.48	6.64		0.00172	42.32
Anolis_chloris	Anolis_chloris_F_W2015	1	Anolis_chloris_F	Wittorski et al. 2015	mPtL	mPt	1.45		0.0008	0.522466			11.54	5.48	6.64		0.00172	42.32
Anolis_chloris	Anolis_chloris_F_W2015	1	Anolis_chloris_F	Wittorski et al. 2015	mPtM	mPt	1.12		0.0004	0.338203			11.54	5.48	6.64		0.00172	42.32
Anolis_chloris	Anolis_chloris_M_W2015	1	Anolis_chloris_M	Wittorski et al. 2015	mAMESa	mTemp	2.48		0.0048	1.83284			15.34	7.35	7.77		0.00172	13.89
Anolis_chloris	Anolis_chloris_M_W2015	1	Anolis_chloris_M	Wittorski et al. 2015	mAMESp	mTemp	2.17		0.0011	0.480031			15.34	7.35	7.77		0.00172	13.89
Anolis_chloris	Anolis_chloris_M_W2015	1	Anolis_chloris_M	Wittorski et al. 2015	mAMEM	mTemp	2.81		0.0033	1.1121			15.34	7.35	7.77		0.00172	13.89
Anolis_chloris	Anolis_chloris_M_W2015	1	Anolis_chloris_M	Wittorski et al. 2015	mAMEP	mTemp	2.62		0.0005	0.180719			15.34	7.35	7.77		0.00172	13.89
Anolis_chloris	Anolis_chloris_M_W2015	1	Anolis_chloris_M	Wittorski et al. 2015	mAMP	mQuad	1.7		0.0006	0.334225			15.34	7.35	7.77		0.00172	13.89
Anolis_chloris	Anolis_chloris_M_W2015	1	Anolis_chloris_M	Wittorski et al. 2015	mPsTS	mTemp	2.61		0.002	0.725647			15.34	7.35	7.77		0.00172	13.89
Anolis_chloris	Anolis_chloris_M_W2015	1	Anolis_chloris_M	Wittorski et al. 2015	mPsTP	mQuad	1.94		0.001	0.488129			15.34	7.35	7.77		0.00172	13.89
Anolis_chloris	Anolis_chloris_M_W2015	1	Anolis_chloris_M	Wittorski et al. 2015	mPtL	mPt	2.18		0.0024	1.04254			15.34	7.35	7.77		0.00172	13.89
Anolis_chloris	Anolis_chloris_M_W2015	1	Anolis_chloris_M	Wittorski et al. 2015	mPtM	mPt	1.32		0.0014	1.00436			15.34	7.35	7.77		0.00172	13.89
Anolis_cristatellus	Anolis_cristatellus_F_W2015	1	Anolis_cristatellus_F	Wittorski et al. 2015	mAMESa	mTemp	3.98		0.0138	3.28346			16.88	8.46	11.02		0.0084	56.93
Anolis_cristatellus	Anolis_cristatellus_F_W2015	1	Anolis_cristatellus_F	Wittorski et al. 2015	mAMESp	mTemp	3.53		0.0044	1.18036			16.88	8.46	11.02		0.0084	56.93
Anolis_cristatellus	Anolis_cristatellus_F_W2015	1	Anolis_cristatellus_F	Wittorski et al. 2015	mAMEM	mTemp	2.77		0.0097	3.3161			16.88	8.46	11.02		0.0084	56.93
Anolis_cristatellus	Anolis_cristatellus_F_W2015	1	Anolis_cristatellus_F	Wittorski et al. 2015	mAMEP	mTemp	2.77		0.0023	0.786293			16.88	8.46	11.02		0.0084	56.93
Anolis_cristatellus	Anolis_cristatellus_F_W2015	1	Anolis_cristatellus_F	Wittorski et al. 2015	mAMP	mQuad	3.29		0.0013	0.374183			16.88	8.46	11.02		0.0084	56.93
Anolis_cristatellus	Anolis_cristatellus_F_W2015	1	Anolis_cristatellus_F	Wittorski et al. 2015	mPsTS	mTemp	3.5		0.0013	0.351732			16.88	8.46	11.02		0.0084	56.93
Anolis_cristatellus	Anolis_cristatellus_F_W2015	1	Anolis_cristatellus_F	Wittorski et al. 2015	mPsTP	mQuad	3.15		0.0018	0.541126			16.88	8.46	11.02		0.0084	56.93
Anolis_cristatellus	Anolis_cristatellus_F_W2015	1	Anolis_cristatellus_F	Wittorski et al. 2015	mPtL	mPt	3.28		0.0059	1.70339			16.88	8.46	11.02		0.0084	56.93
Anolis_cristatellus	Anolis_cristatellus_F_W2015	1	Anolis_cristatellus_F	Wittorski et al. 2015	mPtM	mPt	1.25		0.0031	2.34848			16.88	8.46	11.02		0.0084	56.93
Anolis_cristatellus	Anolis_cristatellus_M_W2015	1	Anolis_cristatellus_M	Wittorski et al. 2015	mAMESa	mTemp	4.5		0.0254	5.34512			18.39	9.74	11.52		0.0084	64.11
Anolis_cristatellus	Anolis_cristatellus_M_W2015	1	Anolis_cristatellus_M	Wittorski et al. 2015	mAMESp	mTemp	4.13		0.0083	1.90311			18.39	9.74	11.52		0.0084	64.11
Anolis_cristatellus	Anolis_cristatellus_M_W2015	1	Anolis_cristatellus_M	Wittorski et al. 2015	mAMEM	mTemp	3.89		0.0158	3.8463			18.39	9.74	11.52		0.0084	64.11
Anolis_cristatellus	Anolis_cristatellus_M_W2015	1	Anolis_cristatellus_M	Wittorski et al. 2015	mAMEP	mTemp	3.33		0.00365	1.03797			18.39	9.74	11.52		0.0084	64.11
Anolis_cristatellus	Anolis_cristatellus_M_W2015	1	Anolis_cristatellus_M	Wittorski et al. 2015	mAMP	mQuad	3.03		0.00195	0.609436			18.39	9.74	11.52		0.0084	64.11
Anolis_cristatellus	Anolis_cristatellus_M_W2015	1	Anolis_cristatellus_M	Wittorski et al. 2015	mPsTS	mTemp	3.25		0.0037	1.07809			18.39	9.74	11.52		0.0084	64.11
Anolis_cristatellus	Anolis_cristatellus_M_W2015	1	Anolis_cristatellus_M	Wittorski et al. 2015	mPsTP	mQuad	3.45		0.0037	1.01559			18.39	9.74	11.52		0.0084	64.11
Anolis_cristatellus	Anolis_cristatellus_M_W2015	1	Anolis_cristatellus_M	Wittorski et al. 2015	mPtL	mPt	3.3		0.01355	3.88831			18.39	9.74	11.52		0.0084	64.11
Anolis_cristatellus	Anolis_cristatellus_M_W2015	1	Anolis_cristatellus_M	Wittorski et al. 2015	mPtM	mPt	1.89		0.0078	3.90813			18.39	9.74	11.52		0.0084	64.11
Anolis_distichus	Anolis_distichus_F_W2015	1	Anolis_distichus_F	Wittorski et al. 2015	mAMESa	mTemp	2.76		0.005	1.71552			13.86	6.61	8.94		0.003145	50.54
Anolis_distichus	Anolis_distichus_F_W2015	1	Anolis_distichus_F	Wittorski et al. 2015	mAMESp	mTemp	1.91		0.001	0.495796			13.86	6.61	8.94		0.003145	50.54
Anolis_distichus	Anolis_distichus_F_W2015	1	Anolis_distichus_F	Wittorski et al. 2015	mAMEM	mTemp	2.26		0.0024	1.00563			13.86	6.61	8.94		0.003145	50.54
Anolis_distichus	Anolis_distichus_F_W2015	1	Anolis_distichus_F	Wittorski et al. 2015	mAMEP	mTemp	2.25		0.0005	0.210438			13.86	6.61	8.94		0.003145	50.54
Anolis_distichus	Anolis_distichus_F_W2015	1	Anolis_distichus_F	Wittorski et al. 2015	mAMP	mQuad	1.92		0.0004	0.197285			13.86	6.61	8.94		0.003145	50.54
Anolis_distichus	Anolis_distichus_F_W2015	1	Anolis_distichus_F	Wittorski et al. 2015	mPsTS	mTemp	2.16		0.0009	0.394571			13.86	6.61	8.94		0.003145	50.54
Anolis_distichus	Anolis_distichus_F_W2015	1	Anolis_distichus_F	Wittorski et al. 2015	mPsTP	mQuad	1.5		0.0008	0.505051			13.86	6.61	8.94		0.003145	50.54
Anolis_distichus	Anolis_distichus_F_W2015	1	Anolis_distichus_F	Wittorski et al. 2015	mPtL	mPt	1.64		0.0017	0.981615			13.86	6.61	8.94		0.003145	50.54
Anolis_distichus	Anolis_distichus_F_W2015	1	Anolis_distichus_F	Wittorski et al. 2015	mPtM	mPt	1.34		0.0013	0.918702			13.86	6.61	8.94		0.003145	50.54
Anolis_distichus	Anolis_distichus_M_W2015	1	Anolis_distichus_M	Wittorski et al. 2015	mAMESa	mTemp	2.75		0.00695	2.39325			13.22	7.12	8.88		0.003145	50.81
Anolis_distichus	Anolis_distichus_M_W2015	1	Anolis_distichus_M	Wittorski et al. 2015	mAMESp	mTemp	2.43		0.0022	0.857339			13.22	7.12	8.88		0.003145	50.81
Anolis_distichus	Anolis_distichus_M_W2015	1	Anolis_distichus_M	Wittorski et al. 2015	mAMEM	mTemp	2.91		0.00335	1.09015			13.22	7.12	8.88		0.003145	50.81
Anolis_distichus	Anolis_distichus_M_W2015	1	Anolis_distichus_M	Wittorski et al. 2015	mAMEP	mTemp	2.41		0.0009	0.35364			13.22	7.12	8.88		0.003145	50.81
Anolis_distichus	Anolis_distichus_M_W2015	1	Anolis_distichus_M	Wittorski et al. 2015	mAMP	mQuad	1.74		0.00055	0.29933			13.22	7.12	8.88		0.003145	50.81
Anolis_distichus	Anolis_distichus_M_W2015	1	Anolis_distichus_M	Wittorski et al. 2015	mPsTS	mTemp	2.48		0.00135	0.515488			13.22	7.12	8.88		0.003145	50.81
Anolis_distichus	Anolis_distichus_M_W2015	1	Anolis_distichus_M	Wittorski et al. 2015	mPsTP	mQuad	2.14		0.0009	0.398258			13.22	7.12	8.88		0.003145	50.81
Anolis_distichus	Anolis_distichus_M_W2015	1	Anolis_distichus_M	Wittorski et al. 2015	mPtL	mPt	1.73		0.0036	1.97057			13.22	7.12	8.88		0.003145	50.81
Anolis_distichus	Anolis_distichus_M_W2015	1	Anolis_distichus_M	Wittorski et al. 2015	mPtM	mPt	1.67		0.00135	0.765514			13.22	7.12	8.88		0.003145	50.81
Anolis_equestris	Anolis_equestris_F_W2015	1	Anolis_equestris_F	Wittorski et al. 2015	mAMESa	mTemp	6.57		0.0982	14.1541			42.1	19.21	24.15		0.05598	126.13
Anolis_equestris	Anolis_equestris_F_W2015	1	Anolis_equestris_F	Wittorski et al. 2015	mAMESp	mTemp	4.22		0.0299	6.70957			42.1	19.21	24.15		0.05598	126.13
Anolis_equestris	Anolis_equestris_F_W2015	1	Anolis_equestris_F	Wittorski et al. 2015	mAMEM	mTemp	6.04		0.0946	14.8317			42.1	19.21	24.15		0.05598	126.13
Anolis_equestris	Anolis_equestris_F_W2015	1	Anolis_equestris_F	Wittorski et al. 2015	mAMEP	mTemp	5.48		0.0131	2.26374			42.1	19.21	24.15		0.05598	126.13
Anolis_equestris	Anolis_equestris_F_W2015	1	Anolis_equestris_F	Wittorski et al. 2015	mAMP	mQuad	3.24		0.0108	3.15657			42.1	19.21	24.15		0.05598	126.13
Anolis_equestris	Anolis_equestris_F_W2015	1	Anolis_equestris_F	Wittorski et al. 2015	mPsTS	mTemp	5.96		0.0113	1.79543			42.1	19.21	24.15		0.05598	126.13
Anolis_equestris	Anolis_equestris_F_W2015	1	Anolis_equestris_F	Wittorski et al. 2015	mPsTP	mQuad	5.38		0.0159	2.79867			42.1	19.21	24.15		0.05598	126.13
Anolis_equestris	Anolis_equestris_F_W2015	1	Anolis_equestris_F	Wittorski et al. 2015	mPtL	mPt	4.74		0.0385	7.69163			42.1	19.21	24.15		0.05598	126.13
Anolis_equestris	Anolis_equestris_F_W2015	1	Anolis_equestris_F	Wittorski et al. 2015	mPtM	mPt	3.68		0.0509	13.098			42.1	19.21	24.15		0.05598	126.13
Anolis_equestris	Anolis_equestris_M_W2015	1	Anolis_equestris_M	Wittorski et al. 2015	mAMESa	mTemp	6.09		0.14397	22.3867			47.27	22.5	28.5		0.05598	154.3
Anolis_equestris	Anolis_equestris_M_W2015	1	Anolis_equestris_M	Wittorski et al. 2015	mAMESp	mTemp	5.01		0.0607	11.4733			47.27	22.5	28.5		0.05598	154.3
Anolis_equestris	Anolis_equestris_M_W2015	1	Anolis_equestris_M	Wittorski et al. 2015	mAMEM	mTemp	5		0.17243	32.6572			47.27	22.5	28.5		0.05598	154.3
Anolis_equestris	Anolis_equestris_M_W2015	1	Anolis_equestris_M	Wittorski et al. 2015	mAMEP	mTemp	4.22		0.03323	7.45683			47.27	22.5	28.5		0.05598	154.3
Anolis_equestris	Anolis_equestris_M_W2015	1	Anolis_equestris_M	Wittorski et al. 2015	mAMP	mQuad	3.27		0.0215	6.22625			47.27	22.5	28.5		0.05598	154.3
Anolis_equestris	Anolis_equestris_M_W2015	1	Anolis_equestris_M	Wittorski et al. 2015	mPsTS	mTemp	5.29		0.01363	2.43992			47.27	22.5	28.5		0.05598	154.3
Anolis_equestris	Anolis_equestris_M_W2015	1	Anolis_equestris_M	Wittorski et al. 2015	mPsTP	mQuad	4.85		0.04383	8.55787			47.27	22.5	28.5		0.05598	154.3
Anolis_equestris	Anolis_equestris_M_W2015	1	Anolis_equestris_M	Wittorski et al. 2015	mPtL	mPt	3.96		0.10357	24.7671			47.27	22.5	28.5		0.05598	154.3
Anolis_equestris	Anolis_equestris_M_W2015	1	Anolis_equestris_M	Wittorski et al. 2015	mPtM	mPt	3.37		0.07457	20.9542			47.27	22.5	28.5		0.05598	154.3
Dactyloa_frenata	Anolis_frenatus_F_W2015	1	Anolis_frenatus_F	Wittorski et al. 2015	mAMESa	mTemp	4.14		0.0291	6.65624			22.67	11.45	13.85		0.0517	88.89
Dactyloa_frenata	Anolis_frenatus_F_W2015	1	Anolis_frenatus_F	Wittorski et al. 2015	mAMESp	mTemp	2.85		0.007	2.32589			22.67	11.45	13.85		0.0517	88.89
Dactyloa_frenata	Anolis_frenatus_F_W2015	1	Anolis_frenatus_F	Wittorski et al. 2015	mAMEM	mTemp	3.14		0.015	4.52374			22.67	11.45	13.85		0.0517	88.89
Dactyloa_frenata	Anolis_frenatus_F_W2015	1	Anolis_frenatus_F	Wittorski et al. 2015	mAMEP	mTemp	3.73		0.002	0.507759			22.67	11.45	13.85		0.0517	88.89
Dactyloa_frenata	Anolis_frenatus_F_W2015	1	Anolis_frenatus_F	Wittorski et al. 2015	mAMP	mQuad	2.37		0.0021	0.839087			22.67	11.45	13.85		0.0517	88.89
Dactyloa_frenata	Anolis_frenatus_F_W2015	1	Anolis_frenatus_F	Wittorski et al. 2015	mPsTS	mTemp	3.85		0.0056	1.37741			22.67	11.45	13.85		0.0517	88.89
Dactyloa_frenata	Anolis_frenatus_F_W2015	1	Anolis_frenatus_F	Wittorski et al. 2015	mPsTP	mQuad	2.86		0.0048	1.58932			22.67	11.45	13.85		0.0517	88.89
Dactyloa_frenata	Anolis_frenatus_F_W2015	1	Anolis_frenatus_F	Wittorski et al. 2015	mPtL	mPt	2.51		0.009	3.39551			22.67	11.45	13.85		0.0517	88.89
Dactyloa_frenata	Anolis_frenatus_F_W2015	1	Anolis_frenatus_F	Wittorski et al. 2015	mPtM	mPt	1.79		0.0053	2.80388			22.67	11.45	13.85		0.0517	88.89
Dactyloa_frenata	Anolis_frenatus_M_W2015	1	Anolis_frenatus_M	Wittorski et al. 2015	mAMESa	mTemp	4.68		0.0577	11.6752			29.42	15.69	18.01		0.0517	120.83
Dactyloa_frenata	Anolis_frenatus_M_W2015	1	Anolis_frenatus_M	Wittorski et al. 2015	mAMESp	mTemp	4.69		0.0307	6.19871			29.42	15.69	18.01		0.0517	120.83
Dactyloa_frenata	Anolis_frenatus_M_W2015	1	Anolis_frenatus_M	Wittorski et al. 2015	mAMEM	mTemp	4.26		0.0411	9.13626			29.42	15.69	18.01		0.0517	120.83
Dactyloa_frenata	Anolis_frenatus_M_W2015	1	Anolis_frenatus_M	Wittorski et al. 2015	mAMEP	mTemp	4.03		0.012	2.81976			29.42	15.69	18.01		0.0517	120.83
Dactyloa_frenata	Anolis_frenatus_M_W2015	1	Anolis_frenatus_M	Wittorski et al. 2015	mAMP	mQuad	2.67		0.00655	2.32309			29.42	15.69	18.01		0.0517	120.83
Dactyloa_frenata	Anolis_frenatus_M_W2015	1	Anolis_frenatus_M	Wittorski et al. 2015	mPsTS	mTemp	3.91		0.0163	3.94773			29.42	15.69	18.01		0.0517	120.83
Dactyloa_frenata	Anolis_frenatus_M_W2015	1	Anolis_frenatus_M	Wittorski et al. 2015	mPsTP	mQuad	4.11		0.01435	3.30633			29.42	15.69	18.01		0.0517	120.83
Dactyloa_frenata	Anolis_frenatus_M_W2015	1	Anolis_frenatus_M	Wittorski et al. 2015	mPtL	mPt	3.15		0.0253	7.60582			29.42	15.69	18.01		0.0517	120.83
Dactyloa_frenata	Anolis_frenatus_M_W2015	1	Anolis_frenatus_M	Wittorski et al. 2015	mPtM	mPt	2.08		0.0097	4.41616			29.42	15.69	18.01		0.0517	120.83
Anolis_gundlachi	Anolis_gundlachi_F_W2015	1	Anolis_gundlachi_F	Wittorski et al. 2015	mAMESa	mTemp	4.53		0.01815	3.79415			19.84	9.29	10.83		0.0069	60.56
Anolis_gundlachi	Anolis_gundlachi_F_W2015	1	Anolis_gundlachi_F	Wittorski et al. 2015	mAMESp	mTemp	3.36		0.00525	1.47964			19.84	9.29	10.83		0.0069	60.56
Anolis_gundlachi	Anolis_gundlachi_F_W2015	1	Anolis_gundlachi_F	Wittorski et al. 2015	mAMEM	mTemp	3.93		0.01755	4.22883			19.84	9.29	10.83		0.0069	60.56
Anolis_gundlachi	Anolis_gundlachi_F_W2015	1	Anolis_gundlachi_F	Wittorski et al. 2015	mAMEP	mTemp	3.42		0.002	0.553783			19.84	9.29	10.83		0.0069	60.56
Anolis_gundlachi	Anolis_gundlachi_F_W2015	1	Anolis_gundlachi_F	Wittorski et al. 2015	mAMP	mQuad	2.65		0.00145	0.518153			19.84	9.29	10.83		0.0069	60.56
Anolis_gundlachi	Anolis_gundlachi_F_W2015	1	Anolis_gundlachi_F	Wittorski et al. 2015	mPsTS	mTemp	3.12		0.0036	1.09266			19.84	9.29	10.83		0.0069	60.56
Anolis_gundlachi	Anolis_gundlachi_F_W2015	1	Anolis_gundlachi_F	Wittorski et al. 2015	mPsTP	mQuad	2.91		0.0025	0.813548			19.84	9.29	10.83		0.0069	60.56
Anolis_gundlachi	Anolis_gundlachi_F_W2015	1	Anolis_gundlachi_F	Wittorski et al. 2015	mPtL	mPt	3.36		0.0085	2.39561			19.84	9.29	10.83		0.0069	60.56
Anolis_gundlachi	Anolis_gundlachi_F_W2015	1	Anolis_gundlachi_F	Wittorski et al. 2015	mPtM	mPt	2.09		0.006	2.71857			19.84	9.29	10.83		0.0069	60.56
Anolis_gundlachi	Anolis_gundlachi_M_W2015	1	Anolis_gundlachi_M	Wittorski et al. 2015	mAMESa	mTemp	2.71		0.0261	9.12026			20.55	10.46	11.77		0.0069	61.55
Anolis_gundlachi	Anolis_gundlachi_M_W2015	1	Anolis_gundlachi_M	Wittorski et al. 2015	mAMESp	mTemp	3.91		0.0076	1.84066			20.55	10.46	11.77		0.0069	61.55
Anolis_gundlachi	Anolis_gundlachi_M_W2015	1	Anolis_gundlachi_M	Wittorski et al. 2015	mAMEM	mTemp	3.47		0.0249	6.79526			20.55	10.46	11.77		0.0069	61.55
Anolis_gundlachi	Anolis_gundlachi_M_W2015	1	Anolis_gundlachi_M	Wittorski et al. 2015	mAMEP	mTemp	2.3		0.0023	0.94697			20.55	10.46	11.77		0.0069	61.55
Anolis_gundlachi	Anolis_gundlachi_M_W2015	1	Anolis_gundlachi_M	Wittorski et al. 2015	mAMP	mQuad	1.88		0.0017	0.856302			20.55	10.46	11.77		0.0069	61.55
Anolis_gundlachi	Anolis_gundlachi_M_W2015	1	Anolis_gundlachi_M	Wittorski et al. 2015	mPsTS	mTemp	3.07		0.0033	1.01792			20.55	10.46	11.77		0.0069	61.55
Anolis_gundlachi	Anolis_gundlachi_M_W2015	1	Anolis_gundlachi_M	Wittorski et al. 2015	mPsTP	mQuad	2.9		0.0048	1.5674			20.55	10.46	11.77		0.0069	61.55
Anolis_gundlachi	Anolis_gundlachi_M_W2015	1	Anolis_gundlachi_M	Wittorski et al. 2015	mPtL	mPt	3.32		0.018	5.13417			20.55	10.46	11.77		0.0069	61.55
Anolis_gundlachi	Anolis_gundlachi_M_W2015	1	Anolis_gundlachi_M	Wittorski et al. 2015	mPtM	mPt	1.74		0.0064	3.48311			20.55	10.46	11.77		0.0069	61.55
Anolis_heterodermus	Anolis_heterodermus_F_W2015	1	Anolis_heterodermus_F	Wittorski et al. 2015	mAMESa	mTemp	2.56		0.0081	2.99627			18.15	8.68	10.66			65.58
Anolis_heterodermus	Anolis_heterodermus_F_W2015	1	Anolis_heterodermus_F	Wittorski et al. 2015	mAMESp	mTemp	1.97		0.0015	0.721043			18.15	8.68	10.66			65.58
Anolis_heterodermus	Anolis_heterodermus_F_W2015	1	Anolis_heterodermus_F	Wittorski et al. 2015	mAMEM	mTemp	2.81		0.0062	2.0894			18.15	8.68	10.66			65.58
Anolis_heterodermus	Anolis_heterodermus_F_W2015	1	Anolis_heterodermus_F	Wittorski et al. 2015	mAMEP	mTemp	2.88		0.0007	0.230166			18.15	8.68	10.66			65.58
Anolis_heterodermus	Anolis_heterodermus_F_W2015	1	Anolis_heterodermus_F	Wittorski et al. 2015	mAMP	mQuad	1.5		0.0009	0.568182			18.15	8.68	10.66			65.58
Anolis_heterodermus	Anolis_heterodermus_F_W2015	1	Anolis_heterodermus_F	Wittorski et al. 2015	mPsTS	mTemp	2.92		0.002	0.648609			18.15	8.68	10.66			65.58
Anolis_heterodermus	Anolis_heterodermus_F_W2015	1	Anolis_heterodermus_F	Wittorski et al. 2015	mPsTP	mQuad	2.72		0.0023	0.800746			18.15	8.68	10.66			65.58
Anolis_heterodermus	Anolis_heterodermus_F_W2015	1	Anolis_heterodermus_F	Wittorski et al. 2015	mPtL	mPt	1.84		0.0038	1.9557			18.15	8.68	10.66			65.58
Anolis_heterodermus	Anolis_heterodermus_F_W2015	1	Anolis_heterodermus_F	Wittorski et al. 2015	mPtM	mPt	1.45		0.004	2.61233			18.15	8.68	10.66			65.58
Anolis_heterodermus	Anolis_heterodermus_M_W2015	1	Anolis_heterodermus_M	Wittorski et al. 2015	mAMESa	mTemp	2.63		0.00945	3.40261			18.36	8.9	10.1			60.51
Anolis_heterodermus	Anolis_heterodermus_M_W2015	1	Anolis_heterodermus_M	Wittorski et al. 2015	mAMESp	mTemp	2.06		0.00165	0.758495			18.36	8.9	10.1			60.51
Anolis_heterodermus	Anolis_heterodermus_M_W2015	1	Anolis_heterodermus_M	Wittorski et al. 2015	mAMEM	mTemp	2.95		0.0103	3.30637			18.36	8.9	10.1			60.51
Anolis_heterodermus	Anolis_heterodermus_M_W2015	1	Anolis_heterodermus_M	Wittorski et al. 2015	mAMEP	mTemp	2.73		0.00215	0.745782			18.36	8.9	10.1			60.51
Anolis_heterodermus	Anolis_heterodermus_M_W2015	1	Anolis_heterodermus_M	Wittorski et al. 2015	mAMP	mQuad	1.75		0.00085	0.459957			18.36	8.9	10.1			60.51
Anolis_heterodermus	Anolis_heterodermus_M_W2015	1	Anolis_heterodermus_M	Wittorski et al. 2015	mPsTS	mTemp	2.77		0.00335	1.14525			18.36	8.9	10.1			60.51
Anolis_heterodermus	Anolis_heterodermus_M_W2015	1	Anolis_heterodermus_M	Wittorski et al. 2015	mPsTP	mQuad	2.3		0.00155	0.638175			18.36	8.9	10.1			60.51
Anolis_heterodermus	Anolis_heterodermus_M_W2015	1	Anolis_heterodermus_M	Wittorski et al. 2015	mPtL	mPt	1.56		0.00345	2.09426			18.36	8.9	10.1			60.51
Anolis_heterodermus	Anolis_heterodermus_M_W2015	1	Anolis_heterodermus_M	Wittorski et al. 2015	mPtM	mPt	1.74		0.0033	1.79598			18.36	8.9	10.1			60.51
Norops_humilis	Anolis_humilis_F_W2015	1	Anolis_humilis_F	Wittorski et al. 2015	mAMESa	mTemp	2.4		0.00199	0.785196			8.26	4.64	6.24		0.0018	33.79
Norops_humilis	Anolis_humilis_F_W2015	1	Anolis_humilis_F	Wittorski et al. 2015	mAMESp	mTemp	1.84		0.00043	0.221303			8.26	4.64	6.24		0.0018	33.79
Norops_humilis	Anolis_humilis_F_W2015	1	Anolis_humilis_F	Wittorski et al. 2015	mAMEM	mTemp	2.47		0.00203	0.778279			8.26	4.64	6.24		0.0018	33.79
Norops_humilis	Anolis_humilis_F_W2015	1	Anolis_humilis_F	Wittorski et al. 2015	mAMEP	mTemp	2.69		0.00043	0.151374			8.26	4.64	6.24		0.0018	33.79
Norops_humilis	Anolis_humilis_F_W2015	1	Anolis_humilis_F	Wittorski et al. 2015	mAMP	mQuad	1.54		0.00027	0.166027			8.26	4.64	6.24		0.0018	33.79
Norops_humilis	Anolis_humilis_F_W2015	1	Anolis_humilis_F	Wittorski et al. 2015	mPsTS	mTemp	2.15		0.0005	0.220226			8.26	4.64	6.24		0.0018	33.79
Norops_humilis	Anolis_humilis_F_W2015	1	Anolis_humilis_F	Wittorski et al. 2015	mPsTP	mQuad	1.95		0.0005	0.242813			8.26	4.64	6.24		0.0018	33.79
Norops_humilis	Anolis_humilis_F_W2015	1	Anolis_humilis_F	Wittorski et al. 2015	mPtL	mPt	1.38		0.00083	0.569554			8.26	4.64	6.24		0.0018	33.79
Norops_humilis	Anolis_humilis_F_W2015	1	Anolis_humilis_F	Wittorski et al. 2015	mPtM	mPt	1.17		0.00047	0.380407			8.26	4.64	6.24		0.0018	33.79
Norops_humilis	Anolis_humilis_M_W2015	1	Anolis_humilis_M	Wittorski et al. 2015	mAMESa	mTemp	1.1		0.0024	2.06612			10.38	6.31	6.75		0.0018	35.12
Norops_humilis	Anolis_humilis_M_W2015	1	Anolis_humilis_M	Wittorski et al. 2015	mAMESp	mTemp	0.2		0.0003	1.42045			10.38	6.31	6.75		0.0018	35.12
Norops_humilis	Anolis_humilis_M_W2015	1	Anolis_humilis_M	Wittorski et al. 2015	mAMEM	mTemp	0.9		0.0017	1.78872			10.38	6.31	6.75		0.0018	35.12
Norops_humilis	Anolis_humilis_M_W2015	1	Anolis_humilis_M	Wittorski et al. 2015	mAMEP	mTemp	0.1		0.0002	1.89394			10.38	6.31	6.75		0.0018	35.12
Norops_humilis	Anolis_humilis_M_W2015	1	Anolis_humilis_M	Wittorski et al. 2015	mAMP	mQuad	0.3		0.0003	0.94697			10.38	6.31	6.75		0.0018	35.12
Norops_humilis	Anolis_humilis_M_W2015	1	Anolis_humilis_M	Wittorski et al. 2015	mPsTS	mTemp	0.2		0.0003	1.42045			10.38	6.31	6.75		0.0018	35.12
Norops_humilis	Anolis_humilis_M_W2015	1	Anolis_humilis_M	Wittorski et al. 2015	mPsTP	mQuad	0.3		0.0006	1.89394			10.38	6.31	6.75		0.0018	35.12
Norops_humilis	Anolis_humilis_M_W2015	1	Anolis_humilis_M	Wittorski et al. 2015	mPtL	mPt	0.2		0.0003	1.42045			10.38	6.31	6.75		0.0018	35.12
Norops_humilis	Anolis_humilis_M_W2015	1	Anolis_humilis_M	Wittorski et al. 2015	mPtM	mPt	0.6		0.0006	0.94697			10.38	6.31	6.75		0.0018	35.12
Anolis_limifrons	Anolis_limifrons_F_W2015	1	Anolis_limifrons_F	Wittorski et al. 2015	mAMESa	mTemp	2.07		0.0019	0.869199			10.87	5.32	5.67		0.0018	34.78
Anolis_limifrons	Anolis_limifrons_F_W2015	1	Anolis_limifrons_F	Wittorski et al. 2015	mAMESp	mTemp	1.12		0.0003	0.253653			10.87	5.32	5.67		0.0018	34.78
Anolis_limifrons	Anolis_limifrons_F_W2015	1	Anolis_limifrons_F	Wittorski et al. 2015	mAMEM	mTemp	2.04		0.0012	0.557041			10.87	5.32	5.67		0.0018	34.78
Anolis_limifrons	Anolis_limifrons_F_W2015	1	Anolis_limifrons_F	Wittorski et al. 2015	mAMEP	mTemp	2.29		0.0002	0.0827048			10.87	5.32	5.67		0.0018	34.78
Anolis_limifrons	Anolis_limifrons_F_W2015	1	Anolis_limifrons_F	Wittorski et al. 2015	mAMP	mQuad	1.16		0.0003	0.244906			10.87	5.32	5.67		0.0018	34.78
Anolis_limifrons	Anolis_limifrons_F_W2015	1	Anolis_limifrons_F	Wittorski et al. 2015	mPsTS	mTemp	1.81		0.0001	0.0523188			10.87	5.32	5.67		0.0018	34.78
Anolis_limifrons	Anolis_limifrons_F_W2015	1	Anolis_limifrons_F	Wittorski et al. 2015	mPsTP	mQuad	1.7		0.0003	0.167112			10.87	5.32	5.67		0.0018	34.78
Anolis_limifrons	Anolis_limifrons_F_W2015	1	Anolis_limifrons_F	Wittorski et al. 2015	mPtL	mPt	0.9		0.0004	0.420875			10.87	5.32	5.67		0.0018	34.78
Anolis_limifrons	Anolis_limifrons_F_W2015	1	Anolis_limifrons_F	Wittorski et al. 2015	mPtM	mPt	0.9		0.0003	0.315657			10.87	5.32	5.67		0.0018	34.78
Anolis_limifrons	Anolis_limifrons_M_W2015	1	Anolis_limifrons_M	Wittorski et al. 2015	mAMESa	mTemp	1.72		0.00185	1.01854			10.39	5.09	5.63		0.0018	31.91
Anolis_limifrons	Anolis_limifrons_M_W2015	1	Anolis_limifrons_M	Wittorski et al. 2015	mAMESp	mTemp	1.33		0.0003	0.213602			10.39	5.09	5.63		0.0018	31.91
Anolis_limifrons	Anolis_limifrons_M_W2015	1	Anolis_limifrons_M	Wittorski et al. 2015	mAMEM	mTemp	1.79		0.0014	0.740647			10.39	5.09	5.63		0.0018	31.91
Anolis_limifrons	Anolis_limifrons_M_W2015	1	Anolis_limifrons_M	Wittorski et al. 2015	mAMEP	mTemp	2.05		0.0001	0.0461936			10.39	5.09	5.63		0.0018	31.91
Anolis_limifrons	Anolis_limifrons_M_W2015	1	Anolis_limifrons_M	Wittorski et al. 2015	mAMP	mQuad	1.05		0.0003	0.270563			10.39	5.09	5.63		0.0018	31.91
Anolis_limifrons	Anolis_limifrons_M_W2015	1	Anolis_limifrons_M	Wittorski et al. 2015	mPsTS	mTemp	1.56		0.0002	0.121406			10.39	5.09	5.63		0.0018	31.91
Anolis_limifrons	Anolis_limifrons_M_W2015	1	Anolis_limifrons_M	Wittorski et al. 2015	mPsTP	mQuad	1.11		0.0004	0.34125			10.39	5.09	5.63		0.0018	31.91
Anolis_limifrons	Anolis_limifrons_M_W2015	1	Anolis_limifrons_M	Wittorski et al. 2015	mPtL	mPt	1.01		0.0003	0.281278			10.39	5.09	5.63		0.0018	31.91
Anolis_limifrons	Anolis_limifrons_M_W2015	1	Anolis_limifrons_M	Wittorski et al. 2015	mPtM	mPt	0.91		0.00015	0.156094			10.39	5.09	5.63		0.0018	31.91
Anolis_oxylophus	Anolis_oxylophus_F_W2015	1	Anolis_oxylophus_F	Wittorski et al. 2015	mAMESa	mTemp	2.93		0.00473	1.52873			13.06	6.27	7.67		0.005	47.43
Anolis_oxylophus	Anolis_oxylophus_F_W2015	1	Anolis_oxylophus_F	Wittorski et al. 2015	mAMESp	mTemp	1.99		0.0008	0.380691			13.06	6.27	7.67		0.005	47.43
Anolis_oxylophus	Anolis_oxylophus_F_W2015	1	Anolis_oxylophus_F	Wittorski et al. 2015	mAMEM	mTemp	3.11		0.003	0.913476			13.06	6.27	7.67		0.005	47.43
Anolis_oxylophus	Anolis_oxylophus_F_W2015	1	Anolis_oxylophus_F	Wittorski et al. 2015	mAMEP	mTemp	3.33		0.00043	0.122281			13.06	6.27	7.67		0.005	47.43
Anolis_oxylophus	Anolis_oxylophus_F_W2015	1	Anolis_oxylophus_F	Wittorski et al. 2015	mAMP	mQuad	1.92		0.00047	0.23181			13.06	6.27	7.67		0.005	47.43
Anolis_oxylophus	Anolis_oxylophus_F_W2015	1	Anolis_oxylophus_F	Wittorski et al. 2015	mPsTS	mTemp	2.95		0.00103	0.330637			13.06	6.27	7.67		0.005	47.43
Anolis_oxylophus	Anolis_oxylophus_F_W2015	1	Anolis_oxylophus_F	Wittorski et al. 2015	mPsTP	mQuad	2.21		0.0008	0.342794			13.06	6.27	7.67		0.005	47.43
Anolis_oxylophus	Anolis_oxylophus_F_W2015	1	Anolis_oxylophus_F	Wittorski et al. 2015	mPtL	mPt	1.76		0.002	1.0761			13.06	6.27	7.67		0.005	47.43
Anolis_oxylophus	Anolis_oxylophus_F_W2015	1	Anolis_oxylophus_F	Wittorski et al. 2015	mPtM	mPt	1.35		0.00113	0.792649			13.06	6.27	7.67		0.005	47.43
Anolis_pentaprion	Anolis_pentaprion_F_W2015	1	Anolis_pentaprion_F	Wittorski et al. 2015	mAMESa	mTemp	2.85		0.008	2.65816			14.22	7.5	10.76			57.49
Anolis_pentaprion	Anolis_pentaprion_F_W2015	1	Anolis_pentaprion_F	Wittorski et al. 2015	mAMESp	mTemp	2.12		0.0012	0.536021			14.22	7.5	10.76			57.49
Anolis_pentaprion	Anolis_pentaprion_F_W2015	1	Anolis_pentaprion_F	Wittorski et al. 2015	mAMEM	mTemp	2.7		0.006	2.10438			14.22	7.5	10.76			57.49
Anolis_pentaprion	Anolis_pentaprion_F_W2015	1	Anolis_pentaprion_F	Wittorski et al. 2015	mAMEP	mTemp	2.64		0.0012	0.430441			14.22	7.5	10.76			57.49
Anolis_pentaprion	Anolis_pentaprion_F_W2015	1	Anolis_pentaprion_F	Wittorski et al. 2015	mAMP	mQuad	1.43		0.0005	0.331108			14.22	7.5	10.76			57.49
Anolis_pentaprion	Anolis_pentaprion_F_W2015	1	Anolis_pentaprion_F	Wittorski et al. 2015	mPsTS	mTemp	2.19		0.0018	0.778331			14.22	7.5	10.76			57.49
Anolis_pentaprion	Anolis_pentaprion_F_W2015	1	Anolis_pentaprion_F	Wittorski et al. 2015	mPsTP	mQuad	2.15		0.0015	0.660677			14.22	7.5	10.76			57.49
Anolis_pentaprion	Anolis_pentaprion_F_W2015	1	Anolis_pentaprion_F	Wittorski et al. 2015	mPtL	mPt	2.12		0.0045	2.01008			14.22	7.5	10.76			57.49
Anolis_pentaprion	Anolis_pentaprion_F_W2015	1	Anolis_pentaprion_F	Wittorski et al. 2015	mPtM	mPt	1.28		0.0012	0.887784			14.22	7.5	10.76			57.49
Anolis_pulchellus	Anolis_pulchellus_F_W2015	1	Anolis_pulchellus_F	Wittorski et al. 2015	mAMESa	mTemp	2.09		0.0056	2.53734			14.02	6.57	6.88		0.001625	43.6
Anolis_pulchellus	Anolis_pulchellus_F_W2015	1	Anolis_pulchellus_F	Wittorski et al. 2015	mAMESp	mTemp	1.75		0.00145	0.784632			14.02	6.57	6.88		0.001625	43.6
Anolis_pulchellus	Anolis_pulchellus_F_W2015	1	Anolis_pulchellus_F	Wittorski et al. 2015	mAMEM	mTemp	1.96		0.00555	2.68147			14.02	6.57	6.88		0.001625	43.6
Anolis_pulchellus	Anolis_pulchellus_F_W2015	1	Anolis_pulchellus_F	Wittorski et al. 2015	mAMEP	mTemp	1.68		0.00095	0.535489			14.02	6.57	6.88		0.001625	43.6
Anolis_pulchellus	Anolis_pulchellus_F_W2015	1	Anolis_pulchellus_F	Wittorski et al. 2015	mAMP	mQuad	1.48		0.00045	0.28793			14.02	6.57	6.88		0.001625	43.6
Anolis_pulchellus	Anolis_pulchellus_F_W2015	1	Anolis_pulchellus_F	Wittorski et al. 2015	mPsTS	mTemp	1.73		0.00215	1.17687			14.02	6.57	6.88		0.001625	43.6
Anolis_pulchellus	Anolis_pulchellus_F_W2015	1	Anolis_pulchellus_F	Wittorski et al. 2015	mPsTP	mQuad	1.5		0.0007	0.441919			14.02	6.57	6.88		0.001625	43.6
Anolis_pulchellus	Anolis_pulchellus_F_W2015	1	Anolis_pulchellus_F	Wittorski et al. 2015	mPtL	mPt	1.41		0.0033	2.21631			14.02	6.57	6.88		0.001625	43.6
Anolis_pulchellus	Anolis_pulchellus_F_W2015	1	Anolis_pulchellus_F	Wittorski et al. 2015	mPtM	mPt	1		0.0022	2.08333			14.02	6.57	6.88		0.001625	43.6
Anolis_pulchellus	Anolis_pulchellus_M_W2015	1	Anolis_pulchellus_M	Wittorski et al. 2015	mAMESa	mTemp	2.08		0.0048	2.18531			14.03	6.19	6.55		0.001625	42.93
Anolis_pulchellus	Anolis_pulchellus_M_W2015	1	Anolis_pulchellus_M	Wittorski et al. 2015	mAMESp	mTemp	1.83		0.0017	0.879699			14.03	6.19	6.55		0.001625	42.93
Anolis_pulchellus	Anolis_pulchellus_M_W2015	1	Anolis_pulchellus_M	Wittorski et al. 2015	mAMEM	mTemp	2.11		0.005	2.244			14.03	6.19	6.55		0.001625	42.93
Anolis_pulchellus	Anolis_pulchellus_M_W2015	1	Anolis_pulchellus_M	Wittorski et al. 2015	mAMEP	mTemp	2.03		0.0006	0.279893			14.03	6.19	6.55		0.001625	42.93
Anolis_pulchellus	Anolis_pulchellus_M_W2015	1	Anolis_pulchellus_M	Wittorski et al. 2015	mAMP	mQuad	1.7		0.0004	0.222816			14.03	6.19	6.55		0.001625	42.93
Anolis_pulchellus	Anolis_pulchellus_M_W2015	1	Anolis_pulchellus_M	Wittorski et al. 2015	mPsTS	mTemp	1.56		0.0018	1.09266			14.03	6.19	6.55		0.001625	42.93
Anolis_pulchellus	Anolis_pulchellus_M_W2015	1	Anolis_pulchellus_M	Wittorski et al. 2015	mPsTP	mQuad	1.38		0.0003	0.205863			14.03	6.19	6.55		0.001625	42.93
Anolis_pulchellus	Anolis_pulchellus_M_W2015	1	Anolis_pulchellus_M	Wittorski et al. 2015	mPtL	mPt	1.39		0.0024	1.63506			14.03	6.19	6.55		0.001625	42.93
Anolis_pulchellus	Anolis_pulchellus_M_W2015	1	Anolis_pulchellus_M	Wittorski et al. 2015	mPtM	mPt	1.11		0.0021	1.79156			14.03	6.19	6.55		0.001625	42.93
Anolis_valencienni	Anolis_valencienni_F_W2015	1	Anolis_valencienni_F	Wittorski et al. 2015	mAMESa	mTemp	1.76		0.0055	2.95928			19.61	7.42	9.47		0.0062	63
Anolis_valencienni	Anolis_valencienni_F_W2015	1	Anolis_valencienni_F	Wittorski et al. 2015	mAMESp	mTemp	2		0.0017	0.804924			19.61	7.42	9.47		0.0062	63
Anolis_valencienni	Anolis_valencienni_F_W2015	1	Anolis_valencienni_F	Wittorski et al. 2015	mAMEM	mTemp	1.76		0.0046	2.47503			19.61	7.42	9.47		0.0062	63
Anolis_valencienni	Anolis_valencienni_F_W2015	1	Anolis_valencienni_F	Wittorski et al. 2015	mAMEP	mTemp	1.78		0.0006	0.319203			19.61	7.42	9.47		0.0062	63
Anolis_valencienni	Anolis_valencienni_F_W2015	1	Anolis_valencienni_F	Wittorski et al. 2015	mAMP	mQuad	1.57		0.0005	0.301583			19.61	7.42	9.47		0.0062	63
Anolis_valencienni	Anolis_valencienni_F_W2015	1	Anolis_valencienni_F	Wittorski et al. 2015	mPsTS	mTemp	1.69		0.002	1.12067			19.61	7.42	9.47		0.0062	63
Anolis_valencienni	Anolis_valencienni_F_W2015	1	Anolis_valencienni_F	Wittorski et al. 2015	mPsTP	mQuad	1.74		0.0005	0.272118			19.61	7.42	9.47		0.0062	63
Anolis_valencienni	Anolis_valencienni_F_W2015	1	Anolis_valencienni_F	Wittorski et al. 2015	mPtL	mPt	1.65		0.0029	1.66437			19.61	7.42	9.47		0.0062	63
Anolis_valencienni	Anolis_valencienni_F_W2015	1	Anolis_valencienni_F	Wittorski et al. 2015	mPtM	mPt	0.96		0.0019	1.87421			19.61	7.42	9.47		0.0062	63
Anolis_valencienni	Anolis_valencienni_M_W2015	1	Anolis_valencienni_M	Wittorski et al. 2015	mAMESa	mTemp	3.65		0.0161	4.17704			21.61	8.69	10.87		0.0062	70.94
Anolis_valencienni	Anolis_valencienni_M_W2015	1	Anolis_valencienni_M	Wittorski et al. 2015	mAMESp	mTemp	2.87		0.00495	1.63328			21.61	8.69	10.87		0.0062	70.94
Anolis_valencienni	Anolis_valencienni_M_W2015	1	Anolis_valencienni_M	Wittorski et al. 2015	mAMEM	mTemp	2.78		0.0149	5.07549			21.61	8.69	10.87		0.0062	70.94
Anolis_valencienni	Anolis_valencienni_M_W2015	1	Anolis_valencienni_M	Wittorski et al. 2015	mAMEP	mTemp	2.76		0.00205	0.703365			21.61	8.69	10.87		0.0062	70.94
Anolis_valencienni	Anolis_valencienni_M_W2015	1	Anolis_valencienni_M	Wittorski et al. 2015	mAMP	mQuad	1.96		0.00215	1.03877			21.61	8.69	10.87		0.0062	70.94
Anolis_valencienni	Anolis_valencienni_M_W2015	1	Anolis_valencienni_M	Wittorski et al. 2015	mPsTS	mTemp	2.44		0.00365	1.41657			21.61	8.69	10.87		0.0062	70.94
Anolis_valencienni	Anolis_valencienni_M_W2015	1	Anolis_valencienni_M	Wittorski et al. 2015	mPsTP	mQuad	2.49		0.00245	0.931757			21.61	8.69	10.87		0.0062	70.94
Anolis_valencienni	Anolis_valencienni_M_W2015	1	Anolis_valencienni_M	Wittorski et al. 2015	mPtL	mPt	2.51		0.0094	3.54642			21.61	8.69	10.87		0.0062	70.94
Anolis_valencienni	Anolis_valencienni_M_W2015	1	Anolis_valencienni_M	Wittorski et al. 2015	mPtM	mPt	1.77		0.00415	2.2203			21.61	8.69	10.87		0.0062	70.94
Geospiza_fortis	Geospiza_G2011	1	Geospiza_fortis	Genbrugge et al. (2011)	mDM	other	3.91		0.02318	5.614			33.51	17.65	17.75	2.6685	0.02146
Geospiza_fortis	Geospiza_G2011	1	Geospiza_fortis	Genbrugge et al. (2011)	mAMEr	mTemp	1.99		0.06513	30.993			33.51	17.65	17.75	2.6685	0.02146
Geospiza_fortis	Geospiza_G2011	1	Geospiza_fortis	Genbrugge et al. (2011)	mAMEv	mTemp	1.6		0.01593	9.42827			33.51	17.65	17.75	2.6685	0.02146
Geospiza_fortis	Geospiza_G2011	1	Geospiza_fortis	Genbrugge et al. (2011)	mAMEP	mTemp	1.83		0.02165	11.2032			33.51	17.65	17.75	2.6685	0.02146
Geospiza_fortis	Geospiza_G2011	1	Geospiza_fortis	Genbrugge et al. (2011)	mAMoq	mQuad	2.02		0.0026	1.21887			33.51	17.65	17.75	2.6685	0.02146
Geospiza_fortis	Geospiza_G2011	1	Geospiza_fortis	Genbrugge et al. (2011)	mPsTSl	mTemp	1.31		0.00938	6.78059			33.51	17.65	17.75	2.6685	0.02146
Geospiza_fortis	Geospiza_G2011	1	Geospiza_fortis	Genbrugge et al. (2011)	mPsTSm	mTemp	2.06		0.0124	5.70021			33.51	17.65	17.75	2.6685	0.02146
Geospiza_fortis	Geospiza_G2011	1	Geospiza_fortis	Genbrugge et al. (2011)	mPsTP	mQuad	3.58		0.0283	7.48582			33.51	17.65	17.75	2.6685	0.02146
Geospiza_fortis	Geospiza_G2011	1	Geospiza_fortis	Genbrugge et al. (2011)	mPtVl	mPt	2.38		0.0199	7.91794			33.51	17.65	17.75	2.6685	0.02146
Geospiza_fortis	Geospiza_G2011	1	Geospiza_fortis	Genbrugge et al. (2011)	mPtVm	mPt	2.52		0.01185	4.45301			33.51	17.65	17.75	2.6685	0.02146
Geospiza_fortis	Geospiza_G2011	1	Geospiza_fortis	Genbrugge et al. (2011)	mPtDl	mPt	2.07		0.02835	12.9694			33.51	17.65	17.75	2.6685	0.02146
Geospiza_fortis	Geospiza_G2011	1	Geospiza_fortis	Genbrugge et al. (2011)	mPtDm	mPt	1.73		0.03333	18.2442			33.51	17.65	17.75	2.6685	0.02146
Geospiza_fortis	Geospiza_G2011	1	Geospiza_fortis	Genbrugge et al. (2011)	mRP	other	2.88		0.00413	1.35798			33.51	17.65	17.75	2.6685	0.02146
Geospiza_fortis	Geospiza_G2011	1	Geospiza_fortis	Genbrugge et al. (2011)	mPPtQd	other	3.4		0.0059	1.64327			33.51	17.65	17.75	2.6685	0.02146
Padda_oryzivora	Padda_G2011	1	Padda_oryzivora	Genbrugge et al. (2011)	mDM	other	3.28		0.0115	3.32017			31.9	15.98	15.94	3.007	0.03
Padda_oryzivora	Padda_G2011	1	Padda_oryzivora	Genbrugge et al. (2011)	mAMEr	mTemp	1.46		0.02338	15.1645			31.9	15.98	15.94	3.007	0.03
Padda_oryzivora	Padda_G2011	1	Padda_oryzivora	Genbrugge et al. (2011)	mAMEv	mTemp	1.27		0.00387	2.88565			31.9	15.98	15.94	3.007	0.03
Padda_oryzivora	Padda_G2011	1	Padda_oryzivora	Genbrugge et al. (2011)	mAMEP	mTemp	1.34		0.00888	6.27544			31.9	15.98	15.94	3.007	0.03
Padda_oryzivora	Padda_G2011	1	Padda_oryzivora	Genbrugge et al. (2011)	mAMoq	mQuad	1.64		0.00288	1.66297			31.9	15.98	15.94	3.007	0.03
Padda_oryzivora	Padda_G2011	1	Padda_oryzivora	Genbrugge et al. (2011)	mPsTSl	mTemp	1.36		0.00338	2.3535			31.9	15.98	15.94	3.007	0.03
Padda_oryzivora	Padda_G2011	1	Padda_oryzivora	Genbrugge et al. (2011)	mPsTSm	mTemp	1.49		0.00438	2.78371			31.9	15.98	15.94	3.007	0.03
Padda_oryzivora	Padda_G2011	1	Padda_oryzivora	Genbrugge et al. (2011)	mPsTP	mQuad	2.55		0.00713	2.6478			31.9	15.98	15.94	3.007	0.03
Padda_oryzivora	Padda_G2011	1	Padda_oryzivora	Genbrugge et al. (2011)	mPtVl	mPt	2.02		0.01017	4.76766			31.9	15.98	15.94	3.007	0.03
Padda_oryzivora	Padda_G2011	1	Padda_oryzivora	Genbrugge et al. (2011)	mPtVm	mPt	2.13		0.00467	2.07622			31.9	15.98	15.94	3.007	0.03
Padda_oryzivora	Padda_G2011	1	Padda_oryzivora	Genbrugge et al. (2011)	mPtDl	mPt	2.02		0.01783	8.35865			31.9	15.98	15.94	3.007	0.03
Padda_oryzivora	Padda_G2011	1	Padda_oryzivora	Genbrugge et al. (2011)	mPtDm	mPt	1.67		0.0075	4.25286			31.9	15.98	15.94	3.007	0.03
Padda_oryzivora	Padda_G2011	1	Padda_oryzivora	Genbrugge et al. (2011)	mRP	other	2.21		0.00638	2.73379			31.9	15.98	15.94	3.007	0.03
Padda_oryzivora	Padda_G2011	1	Padda_oryzivora	Genbrugge et al. (2011)	mPPtQd	other	2.06		0.00375	1.72385			31.9	15.98	15.94	3.007	0.03
Myiopsitta_monachus	Myiopsitta_C2015	1	Myiopsitta_monachus	Carril et al. (2015)	mPtV(pa)	mPt			0.135	24.156			46.534	20.848	25.667	3.219	0.12
Myiopsitta_monachus	Myiopsitta_C2015	1	Myiopsitta_monachus	Carril et al. (2015)	mPtV(pt)	mPt			0.119	16.512			46.534	20.848	25.667	3.219	0.12
Myiopsitta_monachus	Myiopsitta_C2015	1	Myiopsitta_monachus	Carril et al. (2015)	mPtD	mPt			0.15	23.118			46.534	20.848	25.667	3.219	0.12
Myiopsitta_monachus	Myiopsitta_C2015	1	Myiopsitta_monachus	Carril et al. (2015)	mEM	mPt			0.152	21.812			46.534	20.848	25.667	3.219	0.12
Myiopsitta_monachus	Myiopsitta_C2015	1	Myiopsitta_monachus	Carril et al. (2015)	mPsTS	mTemp			0.042	9.324			46.534	20.848	25.667	3.219	0.12
Myiopsitta_monachus	Myiopsitta_C2015	1	Myiopsitta_monachus	Carril et al. (2015)	mAMEP	mTemp			0.09	14.321			46.534	20.848	25.667	3.219	0.12
Myiopsitta_monachus	Myiopsitta_C2015	1	Myiopsitta_monachus	Carril et al. (2015)	mAMES+mPM	mTemp			0.075	14.464			46.534	20.848	25.667	3.219	0.12
Myiopsitta_monachus	Myiopsitta_C2015	1	Myiopsitta_monachus	Carril et al. (2015)	mAMP	mQuad			0.029	7.399			46.534	20.848	25.667	3.219	0.12
Alligator_mississippiensis	Alligator_BF2012	1	Alligator_mississippiensis	Bates and Falkingham (2012)	MAME caudal	mTemp	25.3			4100			530		305.165
Alligator_mississippiensis	Alligator_BF2012	1	Alligator_mississippiensis	Bates and Falkingham (2012)	MAME cranial	mTemp	50.2			2100			530		305.165
Alligator_mississippiensis	Alligator_BF2012	1	Alligator_mississippiensis	Bates and Falkingham (2012)	MAME mid	mTemp	28			3700			530		305.165
Alligator_mississippiensis	Alligator_BF2012	1	Alligator_mississippiensis	Bates and Falkingham (2012)	MAMP caudal	mQuad	53.3			2800			530		305.165
Alligator_mississippiensis	Alligator_BF2012	1	Alligator_mississippiensis	Bates and Falkingham (2012)	MAMP cranial	mQuad	66.1			2300			530		305.165
Alligator_mississippiensis	Alligator_BF2012	1	Alligator_mississippiensis	Bates and Falkingham (2012)	MPT caudal	mPt	89.1			5000			530		305.165
Alligator_mississippiensis	Alligator_BF2012	1	Alligator_mississippiensis	Bates and Falkingham (2012)	MPT cranial	mPt	88.8			5100			530		305.165
Alligator_mississippiensis	Alligator_GE2016_2	1	Alligator_mississippiensis	Gignac and Erickson 2016	M AMES	mTemp	2.25682	0		117.863			158		75		4.6	56				A.m. no.	Body mass (kg)	SVL (cm)	Head Width (cm)	Head Length (cm)	logW_Sk	logL_Wsk
Alligator_mississippiensis	Alligator_GE2016_2	1	Alligator_mississippiensis	Gignac and Erickson 2016	M AMEM	mTemp	2.95179	0		27.3302			158		75		4.6	56				2	4.6	56	7.5	15.8	0.875061	1.19866
Alligator_mississippiensis	Alligator_GE2016_2	1	Alligator_mississippiensis	Gignac and Erickson 2016	M AMEP	mTemp	3.8807	0		17.767			158		75		4.6	56				3	2.45	49.3	7	13.7	0.845098	1.13672
Alligator_mississippiensis	Alligator_GE2016_2	1	Alligator_mississippiensis	Gignac and Erickson 2016	M AMP	mQuad	2.09676	0		162.407			158		75		4.6	56				4	2.6	51.2	7	13.6	0.845098	1.13354
Alligator_mississippiensis	Alligator_GE2016_2	1	Alligator_mississippiensis	Gignac and Erickson 2016	M Pseudo	mQuad	2.96589	0		71.6745			158		75		4.6	56				5	2.2	48.9	6.8	13.2	0.832509	1.12057
Alligator_mississippiensis	Alligator_GE2016_2	1	Alligator_mississippiensis	Gignac and Erickson 2016	M Int	mQuad	3.3803	0		49.6193			158		75		4.6	56				15	198	187.96	30.48	52.705	1.48401	1.72185
Alligator_mississippiensis	Alligator_GE2016_2	1	Alligator_mississippiensis	Gignac and Erickson 2016	M Pt D ( r )	mPt	3.28061	0		331.818			158		75		4.6	56				28	0.05953	13.6	2.27	4.041	0.356026	0.606489
Alligator_mississippiensis	Alligator_GE2016_2	0	Alligator_mississippiensis	Gignac and Erickson 2016	M Pt D ( c )	mPt	1.42019	0		306.818			158		75		4.6	56				30	0.22	20.3	3.29	6.25	0.517196	0.79588
Alligator_mississippiensis	Alligator_GE2016_2	1	Alligator_mississippiensis	Gignac and Erickson 2016	M Pt V	mPt	2.84039	31		738.705			158		75		4.6	56				33	0.25	22.3	3.43	6.75	0.535294	0.829304
Alligator_mississippiensis	Alligator_GE2016_3	1	Alligator_mississippiensis	Gignac and Erickson 2016	M AMES	mTemp	2.45327	0		80.136			137		70		2.45	49.3				36	0.0567	14	2.272	4.278	0.356408	0.631241
Alligator_mississippiensis	Alligator_GE2016_3	1	Alligator_mississippiensis	Gignac and Erickson 2016	M AMEM	mTemp	2.49076	0		17.6574			137		70		2.45	49.3				78	109.718	152.4	22.7013	40	1.35605	1.60206
Alligator_mississippiensis	Alligator_GE2016_3	1	Alligator_mississippiensis	Gignac and Erickson 2016	M AMEP	mTemp	3.4866	0		14.8926			137		70		2.45	49.3				79	80.5036	122.555	18.0975	33.34	1.25762	1.52297
Alligator_mississippiensis	Alligator_GE2016_3	1	Alligator_mississippiensis	Gignac and Erickson 2016	M AMP	mQuad	1.88039	0		120.774			137		70		2.45	49.3				80	26.7058	98.7425	14.605	26.67	1.1645	1.42602
Alligator_mississippiensis	Alligator_GE2016_3	1	Alligator_mississippiensis	Gignac and Erickson 2016	M Pseudo	mQuad	2.65544	0		45.5012			137		70		2.45	49.3				81	42.5334	121.92	17.145	29.53	1.23414	1.47026
Alligator_mississippiensis	Alligator_GE2016_3	1	Alligator_mississippiensis	Gignac and Erickson 2016	M Int	mQuad	2.97757	0		9.34627			137		70		2.45	49.3				82	116.697	151.289	25.0825	41.91	1.39937	1.62232
Alligator_mississippiensis	Alligator_GE2016_3	1	Alligator_mississippiensis	Gignac and Erickson 2016	M Pt D ( r )	mPt	3.46463	0		242.852			137		70		2.45	49.3				83	11.2192	73.7	10.1	19.9	1.00432	1.29885
Alligator_mississippiensis	Alligator_GE2016_3	0	Alligator_mississippiensis	Gignac and Erickson 2016	M Pt D ( c )	mPt	0.998548	0		254.906			137		70		2.45	49.3				84	18.3109	86	12.5	23.1	1.09691	1.36361
Alligator_mississippiensis	Alligator_GE2016_3	1	Alligator_mississippiensis	Gignac and Erickson 2016	M Pt V	mPt	1.9971	31.77		630.911			137		70		2.45	49.3				85	139.493	163.2	23.5	44	1.37107	1.64345
Alligator_mississippiensis	Alligator_GE2016_4	1	Alligator_mississippiensis	Gignac and Erickson 2016	M AMES	mTemp	2.01662	0		81.3603			136		70		2.6	51.2				86	7.36786	63.3	9.3	17.7	0.968483	1.24797
Alligator_mississippiensis	Alligator_GE2016_4	1	Alligator_mississippiensis	Gignac and Erickson 2016	M AMEM	mTemp	1.3026	0		10.6667			136		70		2.6	51.2				87	5.83136	60.9	8.7	16.4	0.939519	1.21484
Alligator_mississippiensis	Alligator_GE2016_4	1	Alligator_mississippiensis	Gignac and Erickson 2016	M AMEP	mTemp	2.99759	0		18.5924			136		70		2.6	51.2				88	81.8866	129.2	17.1	35.8	1.233	1.55388
Alligator_mississippiensis	Alligator_GE2016_4	1	Alligator_mississippiensis	Gignac and Erickson 2016	M AMP	mQuad	1.55482	0		98.0542			136		70		2.6	51.2
Alligator_mississippiensis	Alligator_GE2016_4	1	Alligator_mississippiensis	Gignac and Erickson 2016	M Pseudo	mQuad	2.34029	0		37.9894			136		70		2.6	51.2
Alligator_mississippiensis	Alligator_GE2016_4	1	Alligator_mississippiensis	Gignac and Erickson 2016	M Int	mQuad	2.28082	0		42.3962			136		70		2.6	51.2
Alligator_mississippiensis	Alligator_GE2016_4	1	Alligator_mississippiensis	Gignac and Erickson 2016	M Pt D ( r )	mPt	2.75583	0		254.255			136		70		2.6	51.2
Alligator_mississippiensis	Alligator_GE2016_4	0	Alligator_mississippiensis	Gignac and Erickson 2016	M Pt D ( c )	mPt	1.19491	0		228.808			136		70		2.6	51.2
Alligator_mississippiensis	Alligator_GE2016_4	1	Alligator_mississippiensis	Gignac and Erickson 2016	M Pt V	mPt	2.38982	30.33		513.234			136		70		2.6	51.2
Alligator_mississippiensis	Alligator_GE2016_5	1	Alligator_mississippiensis	Gignac and Erickson 2016	M AMES	mTemp	1.91432	0		92.8375			132		68		2.2	48.9
Alligator_mississippiensis	Alligator_GE2016_5	1	Alligator_mississippiensis	Gignac and Erickson 2016	M AMEM	mTemp	1.03274	0		13.5572			132		68		2.2	48.9
Alligator_mississippiensis	Alligator_GE2016_5	1	Alligator_mississippiensis	Gignac and Erickson 2016	M AMEP	mTemp	3.17794	0		9.93453			132		68		2.2	48.9
Alligator_mississippiensis	Alligator_GE2016_5	1	Alligator_mississippiensis	Gignac and Erickson 2016	M AMP	mQuad	0.676272	0		56.4824			132		68		2.2	48.9
Alligator_mississippiensis	Alligator_GE2016_5	1	Alligator_mississippiensis	Gignac and Erickson 2016	M Pseudo	mQuad	2.45308	0		34.2924			132		68		2.2	48.9
Alligator_mississippiensis	Alligator_GE2016_5	1	Alligator_mississippiensis	Gignac and Erickson 2016	M Int	mQuad	2.12073	0		55.8249			132		68		2.2	48.9
Alligator_mississippiensis	Alligator_GE2016_5	1	Alligator_mississippiensis	Gignac and Erickson 2016	M Pt D ( r )	mPt	2.80404	0		264.137			132		68		2.2	48.9
Alligator_mississippiensis	Alligator_GE2016_5	0	Alligator_mississippiensis	Gignac and Erickson 2016	M Pt D ( c )	mPt	1.24633	0		187.221			132		68		2.2	48.9
Alligator_mississippiensis	Alligator_GE2016_5	1	Alligator_mississippiensis	Gignac and Erickson 2016	M Pt V	mPt	2.49266	28.55		478.452			132		68		2.2	48.9
Alligator_mississippiensis	Alligator_GE2016_15	1	Alligator_mississippiensis	Gignac and Erickson 2016	M AMES	mTemp	8.43118	0		2607.15			527.05		304.8		198	187.96
Alligator_mississippiensis	Alligator_GE2016_15	1	Alligator_mississippiensis	Gignac and Erickson 2016	M AMEM	mTemp	7.8124	0		611.032			527.05		304.8		198	187.96
Alligator_mississippiensis	Alligator_GE2016_15	1	Alligator_mississippiensis	Gignac and Erickson 2016	M AMEP	mTemp	14.8853	0		259.329			527.05		304.8		198	187.96
Alligator_mississippiensis	Alligator_GE2016_15	1	Alligator_mississippiensis	Gignac and Erickson 2016	M AMP	mQuad	9.98446	0		3450.29			527.05		304.8		198	187.96
Alligator_mississippiensis	Alligator_GE2016_15	1	Alligator_mississippiensis	Gignac and Erickson 2016	M Pseudo	mQuad	15.4148	0		682.917			527.05		304.8		198	187.96
Alligator_mississippiensis	Alligator_GE2016_15	1	Alligator_mississippiensis	Gignac and Erickson 2016	M Int	mQuad	15.439	0		1090.57			527.05		304.8		198	187.96
Alligator_mississippiensis	Alligator_GE2016_15	1	Alligator_mississippiensis	Gignac and Erickson 2016	M Pt D ( r )	mPt	15.4494	0		3450.24			527.05		304.8		198	187.96
Alligator_mississippiensis	Alligator_GE2016_15	0	Alligator_mississippiensis	Gignac and Erickson 2016	M Pt D ( c )	mPt	6.31878	0		3968.76			527.05		304.8		198	187.96
Alligator_mississippiensis	Alligator_GE2016_15	1	Alligator_mississippiensis	Gignac and Erickson 2016	M Pt V	mPt	12.6376	22.88		25536			527.05		304.8		198	187.96
Alligator_mississippiensis	Alligator_GE2016_28	1	Alligator_mississippiensis	Gignac and Erickson 2016	M AMES	mTemp	0.333366	0		2.33218			40.41		22.7		0.05953	136
Alligator_mississippiensis	Alligator_GE2016_28	1	Alligator_mississippiensis	Gignac and Erickson 2016	M AMEM	mTemp	0.476673	0		1.09844			40.41		22.7		0.05953	136
Alligator_mississippiensis	Alligator_GE2016_28	1	Alligator_mississippiensis	Gignac and Erickson 2016	M AMEP	mTemp	0.702388	0		0.714283			40.41		22.7		0.05953	136
Alligator_mississippiensis	Alligator_GE2016_28	1	Alligator_mississippiensis	Gignac and Erickson 2016	M AMP	mQuad	0.18602	0		8.41508			40.41		22.7		0.05953	136
Alligator_mississippiensis	Alligator_GE2016_28	1	Alligator_mississippiensis	Gignac and Erickson 2016	M Pseudo	mQuad	0.347629	0		3.24115			40.41		22.7		0.05953	136
Alligator_mississippiensis	Alligator_GE2016_28	1	Alligator_mississippiensis	Gignac and Erickson 2016	M Int	mQuad	0.497257	0		6.87318			40.41		22.7		0.05953	136
Alligator_mississippiensis	Alligator_GE2016_28	1	Alligator_mississippiensis	Gignac and Erickson 2016	M Pt D ( r )	mPt	0.510416	0		18.1261			40.41		22.7		0.05953	136
Alligator_mississippiensis	Alligator_GE2016_28	0	Alligator_mississippiensis	Gignac and Erickson 2016	M Pt D ( c )	mPt	0.2935	0		6.73401			40.41		22.7		0.05953	136
Alligator_mississippiensis	Alligator_GE2016_28	1	Alligator_mississippiensis	Gignac and Erickson 2016	M Pt V	mPt	0.587	28.22		57.7185			40.41		22.7		0.05953	136
Alligator_mississippiensis	Alligator_GE2016_30	1	Alligator_mississippiensis	Gignac and Erickson 2016	M AMES	mTemp	0.907589	0		14.1834			62.5		32.9		0.22	203
Alligator_mississippiensis	Alligator_GE2016_30	1	Alligator_mississippiensis	Gignac and Erickson 2016	M AMEM	mTemp	0.874734	0		4.04506			62.5		32.9		0.22	203
Alligator_mississippiensis	Alligator_GE2016_30	1	Alligator_mississippiensis	Gignac and Erickson 2016	M AMEP	mTemp	1.3037	0		1.94982			62.5		32.9		0.22	203
Alligator_mississippiensis	Alligator_GE2016_30	1	Alligator_mississippiensis	Gignac and Erickson 2016	M AMP	mQuad	0.868616	0		14.397			62.5		32.9		0.22	203
Alligator_mississippiensis	Alligator_GE2016_30	1	Alligator_mississippiensis	Gignac and Erickson 2016	M Pseudo	mQuad	0.670981	0		10.4015			62.5		32.9		0.22	203
Alligator_mississippiensis	Alligator_GE2016_30	1	Alligator_mississippiensis	Gignac and Erickson 2016	M Int	mQuad	1.16727	0		10.9961			62.5		32.9		0.22	203
Alligator_mississippiensis	Alligator_GE2016_30	1	Alligator_mississippiensis	Gignac and Erickson 2016	M Pt D ( r )	mPt	1.14834	0		45.928			62.5		32.9		0.22	203
Alligator_mississippiensis	Alligator_GE2016_30	0	Alligator_mississippiensis	Gignac and Erickson 2016	M Pt D ( c )	mPt	0.433934	0		45.0903			62.5		32.9		0.22	203
Alligator_mississippiensis	Alligator_GE2016_30	1	Alligator_mississippiensis	Gignac and Erickson 2016	M Pt V	mPt	0.867868	23.77		85.5778			62.5		32.9		0.22	203
Alligator_mississippiensis	Alligator_GE2016_33	1	Alligator_mississippiensis	Gignac and Erickson 2016	M AMES	mTemp	0.8149	0		13.3375			67.5		34.3		0.25	223
Alligator_mississippiensis	Alligator_GE2016_33	1	Alligator_mississippiensis	Gignac and Erickson 2016	M AMEM	mTemp	0.992189	0		2.76812			67.5		34.3		0.25	223
Alligator_mississippiensis	Alligator_GE2016_33	1	Alligator_mississippiensis	Gignac and Erickson 2016	M AMEP	mTemp	1.33435	0		3.51868			67.5		34.3		0.25	223
Alligator_mississippiensis	Alligator_GE2016_33	1	Alligator_mississippiensis	Gignac and Erickson 2016	M AMP	mQuad	0.57132	0		15.592			67.5		34.3		0.25	223
Alligator_mississippiensis	Alligator_GE2016_33	1	Alligator_mississippiensis	Gignac and Erickson 2016	M Pseudo	mQuad	0.790403	0		7.75169			67.5		34.3		0.25	223
Alligator_mississippiensis	Alligator_GE2016_33	1	Alligator_mississippiensis	Gignac and Erickson 2016	M Int	mQuad	1.5011	0		9.58372			67.5		34.3		0.25	223
Alligator_mississippiensis	Alligator_GE2016_33	1	Alligator_mississippiensis	Gignac and Erickson 2016	M Pt D ( r )	mPt	1.03919	0		50.8996			67.5		34.3		0.25	223
Alligator_mississippiensis	Alligator_GE2016_33	0	Alligator_mississippiensis	Gignac and Erickson 2016	M Pt D ( c )	mPt	0.524712	0		46.5012			67.5		34.3		0.25	223
Alligator_mississippiensis	Alligator_GE2016_33	1	Alligator_mississippiensis	Gignac and Erickson 2016	M Pt V	mPt	1.04942	31.44		84.3803			67.5		34.3		0.25	223
Alligator_mississippiensis	Alligator_GE2016_36	1	Alligator_mississippiensis	Gignac and Erickson 2016	M AMES	mTemp	0.789747	0		2.98789			42.78		22.72		0.0567	140
Alligator_mississippiensis	Alligator_GE2016_36	1	Alligator_mississippiensis	Gignac and Erickson 2016	M AMEM	mTemp	0.8275	0		0.429591			42.78		22.72		0.0567	140
Alligator_mississippiensis	Alligator_GE2016_36	1	Alligator_mississippiensis	Gignac and Erickson 2016	M AMEP	mTemp	0.831321	0		2.89229			42.78		22.72		0.0567	140
Alligator_mississippiensis	Alligator_GE2016_36	1	Alligator_mississippiensis	Gignac and Erickson 2016	M AMP	mQuad	0.426225	0		10.0121			42.78		22.72		0.0567	140
Alligator_mississippiensis	Alligator_GE2016_36	1	Alligator_mississippiensis	Gignac and Erickson 2016	M Pseudo	mQuad	0.736271	0		2.77261			42.78		22.72		0.0567	140
Alligator_mississippiensis	Alligator_GE2016_36	1	Alligator_mississippiensis	Gignac and Erickson 2016	M Int	mQuad	0.893284	0		4.67478			42.78		22.72		0.0567	140
Alligator_mississippiensis	Alligator_GE2016_36	1	Alligator_mississippiensis	Gignac and Erickson 2016	M Pt D ( r )	mPt	0.955514	0		25.6674			42.78		22.72		0.0567	140
Alligator_mississippiensis	Alligator_GE2016_36	0	Alligator_mississippiensis	Gignac and Erickson 2016	M Pt D ( c )	mPt	0.2035	0		13.9941			42.78		22.72		0.0567	140
Alligator_mississippiensis	Alligator_GE2016_36	1	Alligator_mississippiensis	Gignac and Erickson 2016	M Pt V	mPt	0.407	23		40.7876			42.78		22.72		0.0567	140
Alligator_mississippiensis	Alligator_GE2016_78	1	Alligator_mississippiensis	Gignac and Erickson 2016	M AMES	mTemp	8.31346	0		1493.35			400		227.013		109.718	1524
Alligator_mississippiensis	Alligator_GE2016_78	1	Alligator_mississippiensis	Gignac and Erickson 2016	M AMEM	mTemp	6.97783	0		217.895			400		227.013		109.718	1524
Alligator_mississippiensis	Alligator_GE2016_78	1	Alligator_mississippiensis	Gignac and Erickson 2016	M AMEP	mTemp	11.6948	0		132.622			400		227.013		109.718	1524
Alligator_mississippiensis	Alligator_GE2016_78	1	Alligator_mississippiensis	Gignac and Erickson 2016	M AMP	mQuad	7.0256	0		2433.46			400		227.013		109.718	1524
Alligator_mississippiensis	Alligator_GE2016_78	1	Alligator_mississippiensis	Gignac and Erickson 2016	M Pseudo	mQuad	8.34633	0		585.214			400		227.013		109.718	1524
Alligator_mississippiensis	Alligator_GE2016_78	1	Alligator_mississippiensis	Gignac and Erickson 2016	M Int	mQuad	10.1791	0		913.248			400		227.013		109.718	1524
Alligator_mississippiensis	Alligator_GE2016_78	1	Alligator_mississippiensis	Gignac and Erickson 2016	M Pt D ( r )	mPt	8.4147	0		3666.13			400		227.013		109.718	1524
Alligator_mississippiensis	Alligator_GE2016_78	0	Alligator_mississippiensis	Gignac and Erickson 2016	M Pt D ( c )	mPt	2.86739	0		2467.58			400		227.013		109.718	1524
Alligator_mississippiensis	Alligator_GE2016_78	1	Alligator_mississippiensis	Gignac and Erickson 2016	M Pt V	mPt	5.73479	22.8889		13357.9			400		227.013		109.718	1524
Alligator_mississippiensis	Alligator_GE2016_79	1	Alligator_mississippiensis	Gignac and Erickson 2016	M AMES	mTemp	5.58521	0		435.333			333.4		180.975		80.5036	1225.55
Alligator_mississippiensis	Alligator_GE2016_79	1	Alligator_mississippiensis	Gignac and Erickson 2016	M AMEM	mTemp	5.99499	0		183.764			333.4		180.975		80.5036	1225.55
Alligator_mississippiensis	Alligator_GE2016_79	1	Alligator_mississippiensis	Gignac and Erickson 2016	M AMEP	mTemp	8.6854	0		131.528			333.4		180.975		80.5036	1225.55
Alligator_mississippiensis	Alligator_GE2016_79	1	Alligator_mississippiensis	Gignac and Erickson 2016	M AMP	mQuad	7.122	0		1180.88			333.4		180.975		80.5036	1225.55
Alligator_mississippiensis	Alligator_GE2016_79	1	Alligator_mississippiensis	Gignac and Erickson 2016	M Pseudo	mQuad	8.56994	0		295.798			333.4		180.975		80.5036	1225.55
Alligator_mississippiensis	Alligator_GE2016_79	1	Alligator_mississippiensis	Gignac and Erickson 2016	M Int	mQuad	8.2225	0		356.817			333.4		180.975		80.5036	1225.55
Alligator_mississippiensis	Alligator_GE2016_79	1	Alligator_mississippiensis	Gignac and Erickson 2016	M Pt D ( r )	mPt	8.56994	0		2091.29			333.4		180.975		80.5036	1225.55
Alligator_mississippiensis	Alligator_GE2016_79	0	Alligator_mississippiensis	Gignac and Erickson 2016	M Pt D ( c )	mPt	3.23	0		1549.19			333.4		180.975		80.5036	1225.55
Alligator_mississippiensis	Alligator_GE2016_79	1	Alligator_mississippiensis	Gignac and Erickson 2016	M Pt V	mPt	6.46	24.6		7628.69			333.4		180.975		80.5036	1225.55
Alligator_mississippiensis	Alligator_GE2016_80	1	Alligator_mississippiensis	Gignac and Erickson 2016	M AMES	mTemp	4.70903	0		710.397			266.7		146.05		26.7058	987.425
Alligator_mississippiensis	Alligator_GE2016_80	1	Alligator_mississippiensis	Gignac and Erickson 2016	M AMEM	mTemp	4.26645	0		50.4013			266.7		146.05		26.7058	987.425
Alligator_mississippiensis	Alligator_GE2016_80	1	Alligator_mississippiensis	Gignac and Erickson 2016	M AMEP	mTemp	6.08667	0		50.8982			266.7		146.05		26.7058	987.425
Alligator_mississippiensis	Alligator_GE2016_80	1	Alligator_mississippiensis	Gignac and Erickson 2016	M AMP	mQuad	4.00945	0		777.083			266.7		146.05		26.7058	987.425
Alligator_mississippiensis	Alligator_GE2016_80	1	Alligator_mississippiensis	Gignac and Erickson 2016	M Pseudo	mQuad	6.30249	0		135.085			266.7		146.05		26.7058	987.425
Alligator_mississippiensis	Alligator_GE2016_80	1	Alligator_mississippiensis	Gignac and Erickson 2016	M Int	mQuad	5.98194	0		323.011			266.7		146.05		26.7058	987.425
Alligator_mississippiensis	Alligator_GE2016_80	1	Alligator_mississippiensis	Gignac and Erickson 2016	M Pt D ( r )	mPt	6.30249	0		1374.03			266.7		146.05		26.7058	987.425
Alligator_mississippiensis	Alligator_GE2016_80	0	Alligator_mississippiensis	Gignac and Erickson 2016	M Pt D ( c )	mPt	1.50355	0		1187.72			266.7		146.05		26.7058	987.425
Alligator_mississippiensis	Alligator_GE2016_80	1	Alligator_mississippiensis	Gignac and Erickson 2016	M Pt V	mPt	3.00709	25		5500.54			266.7		146.05		26.7058	987.425
Alligator_mississippiensis	Alligator_GE2016_81	1	Alligator_mississippiensis	Gignac and Erickson 2016	M AMES	mTemp	3.52834	0		482.956			295.3		171.45		42.5334	1219.2
Alligator_mississippiensis	Alligator_GE2016_81	1	Alligator_mississippiensis	Gignac and Erickson 2016	M AMEM	mTemp	3.6237	0		72.8089			295.3		171.45		42.5334	1219.2
Alligator_mississippiensis	Alligator_GE2016_81	1	Alligator_mississippiensis	Gignac and Erickson 2016	M AMEP	mTemp	5.72525	0		76.9254			295.3		171.45		42.5334	1219.2
Alligator_mississippiensis	Alligator_GE2016_81	1	Alligator_mississippiensis	Gignac and Erickson 2016	M AMP	mQuad	3.72954	0		779.281			295.3		171.45		42.5334	1219.2
Alligator_mississippiensis	Alligator_GE2016_81	1	Alligator_mississippiensis	Gignac and Erickson 2016	M Pseudo	mQuad	5.37418	0		141.308			295.3		171.45		42.5334	1219.2
Alligator_mississippiensis	Alligator_GE2016_81	1	Alligator_mississippiensis	Gignac and Erickson 2016	M Int	mQuad	5.48283	0		421.808			295.3		171.45		42.5334	1219.2
Alligator_mississippiensis	Alligator_GE2016_81	1	Alligator_mississippiensis	Gignac and Erickson 2016	M Pt D ( r )	mPt	5.30231	0		1144.37			295.3		171.45		42.5334	1219.2
Alligator_mississippiensis	Alligator_GE2016_81	0	Alligator_mississippiensis	Gignac and Erickson 2016	M Pt D ( c )	mPt	2.67034	0		1336.9			295.3		171.45		42.5334	1219.2
Alligator_mississippiensis	Alligator_GE2016_81	1	Alligator_mississippiensis	Gignac and Erickson 2016	M Pt V	mPt	5.34069	22		5292.37			295.3		171.45		42.5334	1219.2
Alligator_mississippiensis	Alligator_GE2016_82	1	Alligator_mississippiensis	Gignac and Erickson 2016	M AMES	mTemp	6.76485	0		1056.05			419.1		250.825		116.697	1512.89
Alligator_mississippiensis	Alligator_GE2016_82	1	Alligator_mississippiensis	Gignac and Erickson 2016	M AMEM	mTemp	5.04612	0		321.734			419.1		250.825		116.697	1512.89
Alligator_mississippiensis	Alligator_GE2016_82	1	Alligator_mississippiensis	Gignac and Erickson 2016	M AMEP	mTemp	9.75799	0		100.574			419.1		250.825		116.697	1512.89
Alligator_mississippiensis	Alligator_GE2016_82	1	Alligator_mississippiensis	Gignac and Erickson 2016	M AMP	mQuad	6.45113	0		1571.26			419.1		250.825		116.697	1512.89
Alligator_mississippiensis	Alligator_GE2016_82	1	Alligator_mississippiensis	Gignac and Erickson 2016	M Pseudo	mQuad	8.64657	0		364.138			419.1		250.825		116.697	1512.89
Alligator_mississippiensis	Alligator_GE2016_82	1	Alligator_mississippiensis	Gignac and Erickson 2016	M Int	mQuad	9.82976	0		660.009			419.1		250.825		116.697	1512.89
Alligator_mississippiensis	Alligator_GE2016_82	1	Alligator_mississippiensis	Gignac and Erickson 2016	M Pt D ( r )	mPt	9.07764	0		3003.45			419.1		250.825		116.697	1512.89
Alligator_mississippiensis	Alligator_GE2016_82	0	Alligator_mississippiensis	Gignac and Erickson 2016	M Pt D ( c )	mPt	3.90858	0		3405.5			419.1		250.825		116.697	1512.89
Alligator_mississippiensis	Alligator_GE2016_82	1	Alligator_mississippiensis	Gignac and Erickson 2016	M Pt V	mPt	7.81715	22.5		15223.3			419.1		250.825		116.697	1512.89
Alligator_mississippiensis	Alligator_GE2016_83	1	Alligator_mississippiensis	Gignac and Erickson 2016	M AMES	mTemp	2.84442	0		153.884			199		101		11.2192	737
Alligator_mississippiensis	Alligator_GE2016_83	1	Alligator_mississippiensis	Gignac and Erickson 2016	M AMEM	mTemp	3.3513	0		36.3215			199		101		11.2192	737
Alligator_mississippiensis	Alligator_GE2016_83	1	Alligator_mississippiensis	Gignac and Erickson 2016	M AMEP	mTemp	5.14657	0		37.7323			199		101		11.2192	737
Alligator_mississippiensis	Alligator_GE2016_83	1	Alligator_mississippiensis	Gignac and Erickson 2016	M AMP	mQuad	2.9178	0		307.108			199		101		11.2192	737
Alligator_mississippiensis	Alligator_GE2016_83	1	Alligator_mississippiensis	Gignac and Erickson 2016	M Pseudo	mQuad	4.16474	0		88.5138			199		101		11.2192	737
Alligator_mississippiensis	Alligator_GE2016_83	1	Alligator_mississippiensis	Gignac and Erickson 2016	M Int	mQuad	4.2072	0		162.229			199		101		11.2192	737
Alligator_mississippiensis	Alligator_GE2016_83	1	Alligator_mississippiensis	Gignac and Erickson 2016	M Pt D ( r )	mPt	4.35978	0		1157.41			199		101		11.2192	737
Alligator_mississippiensis	Alligator_GE2016_83	0	Alligator_mississippiensis	Gignac and Erickson 2016	M Pt D ( c )	mPt	1.93546	0		1316.08			199		101		11.2192	737
Alligator_mississippiensis	Alligator_GE2016_83	1	Alligator_mississippiensis	Gignac and Erickson 2016	M Pt V	mPt	3.87093	23		1427.87			199		101		11.2192	737
Alligator_mississippiensis	Alligator_GE2016_84	1	Alligator_mississippiensis	Gignac and Erickson 2016	M AMES	mTemp	4.21073	0		248.19			231		125		18.3109	860
Alligator_mississippiensis	Alligator_GE2016_84	1	Alligator_mississippiensis	Gignac and Erickson 2016	M AMEM	mTemp	3.40779	0		37.7187			231		125		18.3109	860
Alligator_mississippiensis	Alligator_GE2016_84	1	Alligator_mississippiensis	Gignac and Erickson 2016	M AMEP	mTemp	5.43561	0		45.3297			231		125		18.3109	860
Alligator_mississippiensis	Alligator_GE2016_84	1	Alligator_mississippiensis	Gignac and Erickson 2016	M AMP	mQuad	4.01437	0		350.4			231		125		18.3109	860
Alligator_mississippiensis	Alligator_GE2016_84	1	Alligator_mississippiensis	Gignac and Erickson 2016	M Pseudo	mQuad	4.826	0		109.167			231		125		18.3109	860
Alligator_mississippiensis	Alligator_GE2016_84	1	Alligator_mississippiensis	Gignac and Erickson 2016	M Int	mQuad	4.84068	0		167.408			231		125		18.3109	860
Alligator_mississippiensis	Alligator_GE2016_84	1	Alligator_mississippiensis	Gignac and Erickson 2016	M Pt D ( r )	mPt	4.68753	0		805.551			231		125		18.3109	860
Alligator_mississippiensis	Alligator_GE2016_84	0	Alligator_mississippiensis	Gignac and Erickson 2016	M Pt D ( c )	mPt	2.18452	0		780.47			231		125		18.3109	860
Alligator_mississippiensis	Alligator_GE2016_84	1	Alligator_mississippiensis	Gignac and Erickson 2016	M Pt V	mPt	4.36905	25		2665.03			231		125		18.3109	860
Alligator_mississippiensis	Alligator_GE2016_85	1	Alligator_mississippiensis	Gignac and Erickson 2016	M AMES	mTemp	8.07483	0		1248.33			440		235		139.493	1632
Alligator_mississippiensis	Alligator_GE2016_85	1	Alligator_mississippiensis	Gignac and Erickson 2016	M AMEM	mTemp	6.71921	0		433.158			440		235		139.493	1632
Alligator_mississippiensis	Alligator_GE2016_85	1	Alligator_mississippiensis	Gignac and Erickson 2016	M AMEP	mTemp	10.6676	0		214.89			440		235		139.493	1632
Alligator_mississippiensis	Alligator_GE2016_85	1	Alligator_mississippiensis	Gignac and Erickson 2016	M AMP	mQuad	7.5094	0		1717.05			440		235		139.493	1632
Alligator_mississippiensis	Alligator_GE2016_85	1	Alligator_mississippiensis	Gignac and Erickson 2016	M Pseudo	mQuad	10.7703	0		596.368			440		235		139.493	1632
Alligator_mississippiensis	Alligator_GE2016_85	1	Alligator_mississippiensis	Gignac and Erickson 2016	M Int	mQuad	11.1467	0		657.005			440		235		139.493	1632
Alligator_mississippiensis	Alligator_GE2016_85	1	Alligator_mississippiensis	Gignac and Erickson 2016	M Pt D ( r )	mPt	10.7087	0		4350.14			440		235		139.493	1632
Alligator_mississippiensis	Alligator_GE2016_85	0	Alligator_mississippiensis	Gignac and Erickson 2016	M Pt D ( c )	mPt	3.78345	0		3075.76			440		235		139.493	1632
Alligator_mississippiensis	Alligator_GE2016_85	1	Alligator_mississippiensis	Gignac and Erickson 2016	M Pt V	mPt	7.56689	27		12197.7			440		235		139.493	1632
Alligator_mississippiensis	Alligator_GE2016_86	1	Alligator_mississippiensis	Gignac and Erickson 2016	M AMES	mTemp	2.13784	0		169.059			177		93		7.36786	633
Alligator_mississippiensis	Alligator_GE2016_86	1	Alligator_mississippiensis	Gignac and Erickson 2016	M AMEM	mTemp	2.52139	0		16.9027			177		93		7.36786	633
Alligator_mississippiensis	Alligator_GE2016_86	1	Alligator_mississippiensis	Gignac and Erickson 2016	M AMEP	mTemp	3.82572	0		22.6889			177		93		7.36786	633
Alligator_mississippiensis	Alligator_GE2016_86	1	Alligator_mississippiensis	Gignac and Erickson 2016	M AMP	mQuad	1.87263	0		204.062			177		93		7.36786	633
Alligator_mississippiensis	Alligator_GE2016_86	1	Alligator_mississippiensis	Gignac and Erickson 2016	M Pseudo	mQuad	3.21594	0		99.4592			177		93		7.36786	633
Alligator_mississippiensis	Alligator_GE2016_86	1	Alligator_mississippiensis	Gignac and Erickson 2016	M Int	mQuad	3.1355	0		84.4419			177		93		7.36786	633
Alligator_mississippiensis	Alligator_GE2016_86	1	Alligator_mississippiensis	Gignac and Erickson 2016	M Pt D ( r )	mPt	5.19713	0		299.911			177		93		7.36786	633
Alligator_mississippiensis	Alligator_GE2016_86	0	Alligator_mississippiensis	Gignac and Erickson 2016	M Pt D ( c )	mPt	2.18452	0		495.816			177		93		7.36786	633
Alligator_mississippiensis	Alligator_GE2016_86	1	Alligator_mississippiensis	Gignac and Erickson 2016	M Pt V	mPt	4.36905	21.2		1498.75			177		93		7.36786	633
Alligator_mississippiensis	Alligator_GE2016_87	1	Alligator_mississippiensis	Gignac and Erickson 2016	M AMES	mTemp	1.69107	0		104.316			164		87		5.83136	609
Alligator_mississippiensis	Alligator_GE2016_87	1	Alligator_mississippiensis	Gignac and Erickson 2016	M AMEM	mTemp	3.55867	0		10.0828			164		87		5.83136	609
Alligator_mississippiensis	Alligator_GE2016_87	1	Alligator_mississippiensis	Gignac and Erickson 2016	M AMEP	mTemp	3.49231	0		17.4488			164		87		5.83136	609
Alligator_mississippiensis	Alligator_GE2016_87	1	Alligator_mississippiensis	Gignac and Erickson 2016	M AMP	mQuad	2.85332	0		195.203			164		87		5.83136	609
Alligator_mississippiensis	Alligator_GE2016_87	1	Alligator_mississippiensis	Gignac and Erickson 2016	M Pseudo	mQuad	2.74282	0		78.0582			164		87		5.83136	609
Alligator_mississippiensis	Alligator_GE2016_87	1	Alligator_mississippiensis	Gignac and Erickson 2016	M Int	mQuad	3.8915	0		81.3926			164		87		5.83136	609
Alligator_mississippiensis	Alligator_GE2016_87	1	Alligator_mississippiensis	Gignac and Erickson 2016	M Pt D ( r )	mPt	2.89656	0		431.649			164		87		5.83136	609
Alligator_mississippiensis	Alligator_GE2016_87	0	Alligator_mississippiensis	Gignac and Erickson 2016	M Pt D ( c )	mPt	1.43242	0		340.256			164		87		5.83136	609
Alligator_mississippiensis	Alligator_GE2016_87	1	Alligator_mississippiensis	Gignac and Erickson 2016	M Pt V	mPt	2.86485	32.33		817.761			164		87		5.83136	609
Alligator_mississippiensis	Alligator_GE2016_88	1	Alligator_mississippiensis	Gignac and Erickson 2016	M AMES	mTemp	6.24547	0		1232.92			358		171		81.8866	1292
Alligator_mississippiensis	Alligator_GE2016_88	1	Alligator_mississippiensis	Gignac and Erickson 2016	M AMEM	mTemp	6.11064	0		219.374			358		171		81.8866	1292
Alligator_mississippiensis	Alligator_GE2016_88	1	Alligator_mississippiensis	Gignac and Erickson 2016	M AMEP	mTemp	10.2239	0		107.287			358		171		81.8866	1292
Alligator_mississippiensis	Alligator_GE2016_88	1	Alligator_mississippiensis	Gignac and Erickson 2016	M AMP	mQuad	5.23763	0		847.685			358		171		81.8866	1292
Alligator_mississippiensis	Alligator_GE2016_88	1	Alligator_mississippiensis	Gignac and Erickson 2016	M Pseudo	mQuad	8.60636	0		262.686			358		171		81.8866	1292
Alligator_mississippiensis	Alligator_GE2016_88	1	Alligator_mississippiensis	Gignac and Erickson 2016	M Int	mQuad	8.84739	0		431.445			358		171		81.8866	1292
Alligator_mississippiensis	Alligator_GE2016_88	1	Alligator_mississippiensis	Gignac and Erickson 2016	M Pt D ( r )	mPt	9.32083	0		2279.97			358		171		81.8866	1292
Alligator_mississippiensis	Alligator_GE2016_88	0	Alligator_mississippiensis	Gignac and Erickson 2016	M Pt D ( c )	mPt	2.99561	0		2229.44			358		171		81.8866	1292
Alligator_mississippiensis	Alligator_GE2016_88	1	Alligator_mississippiensis	Gignac and Erickson 2016	M Pt V	mPt	5.99122	28.333		6763.53			358		171		81.8866	1292
Alligator_mississippiensis	Alligator_KPM-NFR.000016	1	Alligator_mississippiensis	This study	MAMES	mTemp	34.7917	0	23.15	630.103			228.87		136	29.5	20.3
Alligator_mississippiensis	Alligator_KPM-NFR.000016	1	Alligator_mississippiensis	This study	MAMEP	mTemp	31.2	11.5	18.55	551.719			228.87		136	29.5	20.3
Alligator_mississippiensis	Alligator_KPM-NFR.000016	1	Alligator_mississippiensis	This study	MPsT	mTemp	42.6875	0	9.19	203.869			228.87		136	29.5	20.3
Alligator_mississippiensis	Alligator_KPM-NFR.000016	1	Alligator_mississippiensis	This study	MAMP	mQuad	17.35	26.6667	11.31	551.643			228.87		136	29.5	20.3
Alligator_mississippiensis	Alligator_KPM-NFR.000016	1	Alligator_mississippiensis	This study	MPTD	mPt	38.5833	12.7778	62.39	1493.35			228.87		136	29.5	20.3
Alligator_mississippiensis	Alligator_KPM-NFR.000016	1	Alligator_mississippiensis	This study	MPTV	mPt	46.8125	0	131.87	2667.6			228.87		136	29.5	20.3
Alligator_mississippiensis	Alligator_KPM-NFR.000016	1	Alligator_mississippiensis	This study	MDM	other	44.9444	0	13.03	274.539			228.87		136	29.5	20.3
Crocodylus_niloticus	Crocodylus_RVC.2009.03.11-12	1	Crocodylus_niloticus	This study	MPTp(osterior)	mPt	144.286	30.3333	1892.4	10719.8			497		290	69.5
Crocodylus_niloticus	Crocodylus_RVC.2009.03.11-12	1	Crocodylus_niloticus	This study	MPTa(nterior)	mPt	86.3846	36.3333	989.8	8740.93			497		290	69.5
Crocodylus_niloticus	Crocodylus_RVC.2009.03.11-12	1	Crocodylus_niloticus	This study	MAMP(osterior) (+MAMEM?)	mQuad	114.286	15	324.6	2597.98			497		290	69.5
Crocodylus_niloticus	Crocodylus_RVC.2009.03.11-12	1	Crocodylus_niloticus	This study	MAMES(uperficialis)	mTemp	101.6	0	188.8	1759.72			497		290	69.5
Crocodylus_niloticus	Crocodylus_RVC.2009.03.11-12	1	Crocodylus_niloticus	This study	MAMEP(rofundus)	mTemp	95	1.66667	54	538.05			497		290	69.5
Crocodylus_niloticus	Crocodylus_RVC.2009.03.11-12	1	Crocodylus_niloticus	This study	MPST(emporalis)	mTemp	119.8	0	64.2	507.475			497		290	69.5
Crocodylus_niloticus	Crocodylus_RVC.2009.03.11-12	1	Crocodylus_niloticus	This study	MDM(andibularis)	other	101.429	10	206.2	1895.9			497		290	69.5
Branta_canadensis	Branta_2005.07.28	1	Branta_canadensis	This study	MAMES	mTemp				74.65			122	41.8	34.5	9
Branta_canadensis	Branta_2005.07.28	1	Branta_canadensis	This study	MAMEM	mTemp				84.225			122	41.8	34.5	9
Branta_canadensis	Branta_2005.07.28	1	Branta_canadensis	This study	MPSTS	mTemp				38			122	41.8	34.5	9
Branta_canadensis	Branta_2005.07.28	1	Branta_canadensis	This study	MPSTP + MAMP	mQuad				38.075			122	41.8	34.5	9
Branta_canadensis	Branta_2005.07.28	1	Branta_canadensis	This study	MPT	mPt				50.45			122	41.8	34.5	9
Buteo_buteo	Buteo_2005.07.21-26	1	Buteo_buteo	This study	MAMES	mTemp				29.425			80	35	38	8.75
Buteo_buteo	Buteo_2005.07.21-26	1	Buteo_buteo	This study	MAMEM + MAMEP	mTemp				29.725			80	35	38	8.75
Buteo_buteo	Buteo_2005.07.21-26	1	Buteo_buteo	This study	MPSTS	mTemp				13.1			80	35	38	8.75
Buteo_buteo	Buteo_2005.07.21-26	1	Buteo_buteo	This study	MPSTP + MAMP	mQuad				45.9			80	35	38	8.75
Buteo_buteo	Buteo_2005.07.21-26	1	Buteo_buteo	This study	MPT	mPt				65.6			80	35	38	8.75
Buteo_buteo	Buteo_2007.02.15-16	1	Buteo_buteo	This study	MAME	mTemp				107.65			80.3	36	42.7	9
Buteo_buteo	Buteo_2007.02.15-16	1	Buteo_buteo	This study	MPSTS	mTemp				27			80.3	36	42.7	9
Buteo_buteo	Buteo_2007.02.15-16	1	Buteo_buteo	This study	MPSTP + MAMP	mQuad				20.9			80.3	36	42.7	9
Buteo_buteo	Buteo_2007.02.15-16	1	Buteo_buteo	This study	MPT	mPt				73.25			80.3	36	42.7	9
Buteo_buteo	Buteo_2007.02.15-16	1	Buteo_buteo	This study	MDM	other				25.7			80.3	36	42.7	9
Buteo_buteo	Buteo_2007.03.06-07	1	Buteo_buteo	This study	MAME	mTemp				151.25			75.6	33.5	37.4	8
Buteo_buteo	Buteo_2007.03.06-07	1	Buteo_buteo	This study	MPSTS	mTemp				13.75			75.6	33.5	37.4	8
Buteo_buteo	Buteo_2007.03.06-07	1	Buteo_buteo	This study	MPSTP + MAMP	mQuad				16.5			75.6	33.5	37.4	8
Buteo_buteo	Buteo_2007.03.06-07	1	Buteo_buteo	This study	MPT	mPt				111.2			75.6	33.5	37.4	8
Buteo_buteo	Buteo_2007.03.06-07	1	Buteo_buteo	This study	MDM	other				31.6			75.6	33.5	37.4	8
Gallus_gallus	Gallus_2005.03.24-03.31	1	Gallus_gallus	This study	MAME	mTemp				40.8			73	30.4	31.7	5.5
Gallus_gallus	Gallus_2005.03.24-03.31	1	Gallus_gallus	This study	MPSTS	mTemp				16.05			73	30.4	31.7	5.5
Gallus_gallus	Gallus_2005.03.24-03.31	1	Gallus_gallus	This study	MPSTP	mQuad				13.25			73	30.4	31.7	5.5
Gallus_gallus	Gallus_2005.03.24-03.31	1	Gallus_gallus	This study	MAMP	mQuad				25.35			73	30.4	31.7	5.5
Gallus_gallus	Gallus_2005.03.24-03.31	1	Gallus_gallus	This study	MPT	mPt				39.55			73	30.4	31.7	5.5
Gallus_gallus	Gallus_2008.07.25-08.01	1	Gallus_gallus	This study	MAME	mTemp				56.185			74.5	27.4	32.4	5
Gallus_gallus	Gallus_2008.07.25-08.01	1	Gallus_gallus	This study	MPsTS	mTemp				6.055			74.5	27.4	32.4	5
Gallus_gallus	Gallus_2008.07.25-08.01	1	Gallus_gallus	This study	PsTP + MAMP	mQuad				30.21			74.5	27.4	32.4	5
Gallus_gallus	Gallus_2008.07.25-08.01	1	Gallus_gallus	This study	MPT	mPt				51.525			74.5	27.4	32.4	5
Larus_fuscus	Larus_2005.07.27	1	Larus_fuscus	This study	MAMES	mTemp				29.275			120.5	32.5	39.8	11
Larus_fuscus	Larus_2005.07.27	1	Larus_fuscus	This study	MAMEM + MAMEP	mTemp				69.8			120.5	32.5	39.8	11
Larus_fuscus	Larus_2005.07.27	1	Larus_fuscus	This study	MPSTS	mTemp				55.85			120.5	32.5	39.8	11
Larus_fuscus	Larus_2005.07.27	1	Larus_fuscus	This study	MPSTP	mQuad				53.85			120.5	32.5	39.8	11
Larus_fuscus	Larus_2005.07.27	1	Larus_fuscus	This study	MAMP	mQuad				20.15			120.5	32.5	39.8	11
Larus_fuscus	Larus_2005.07.27	1	Larus_fuscus	This study	MPT	mPt				163			120.5	32.5	39.8	11
Larus_fuscus	Larus_2008.08.04-05	1	Larus_fuscus	This study	MAME	mTemp				33.08			113.8	31.9	39.8	9.5
Larus_fuscus	Larus_2008.08.04-05	1	Larus_fuscus	This study	MPsTS	mTemp				32.555			113.8	31.9	39.8	9.5
Larus_fuscus	Larus_2008.08.04-05	1	Larus_fuscus	This study	MPsTP	mQuad				39.15			113.8	31.9	39.8	9.5
Larus_fuscus	Larus_2008.08.04-05	1	Larus_fuscus	This study	MAMP	mQuad				17.405			113.8	31.9	39.8	9.5
Larus_fuscus	Larus_2008.08.04-05	1	Larus_fuscus	This study	MPT	mPt				59.5125			113.8	31.9	39.8	9.5
Larus_fuscus	Larus_2008.08.04-05	1	Larus_fuscus	This study	MDM	other				43.29			113.8	31.9	39.8	9.5
Larus_fuscus	Larus_2010.11.25-29	1	Larus_fuscus	This study	mAME	mTemp				168.688			120	32	37.5	10.3
Larus_fuscus	Larus_2010.11.25-29	1	Larus_fuscus	This study	mPstS	mTemp				50.7371			120	32	37.5	10.3
Larus_fuscus	Larus_2010.11.25-29	1	Larus_fuscus	This study	mAMP	mQuad				53.8336			120	32	37.5	10.3
Larus_fuscus	Larus_2010.11.25-29	1	Larus_fuscus	This study	mPt	mPt				237.791			120	32	37.5	10.3
Larus_fuscus	Larus_2010.11.25-29	1	Larus_fuscus	This study	mDM	other				49.002			120	32	37.5	10.3
Struthio_camelus	Struthio_2005.06.24	1	Struthio_camelus	This study	MAME	mTemp				293.5			190	68	94.5	25
Struthio_camelus	Struthio_2005.06.24	1	Struthio_camelus	This study	MPsTS	mTemp				152.95			190	68	94.5	25
Struthio_camelus	Struthio_2005.06.24	1	Struthio_camelus	This study	MPSTP + MAMP	mQuad				199			190	68	94.5	25
Struthio_camelus	Struthio_2005.06.24	1	Struthio_camelus	This study	MPT	mPt				536.4			190	68	94.5	25
Struthio_camelus	Struthio_2010.11.26	1	Struthio_camelus	This study	MAME	mTemp				219.079			192.28	68.816	95.634	24.5
Struthio_camelus	Struthio_2010.11.26	1	Struthio_camelus	This study	MPSTS	mTemp				163.371			192.28	68.816	95.634	24.5
Struthio_camelus	Struthio_2010.11.26	1	Struthio_camelus	This study	MPSTP+MAMP	mQuad				125.06			192.28	68.816	95.634	24.5
Struthio_camelus	Struthio_2010.11.26	1	Struthio_camelus	This study	MPT	mPt				344.497			192.28	68.816	95.634	24.5
Struthio_camelus	Struthio_2010.11.26	1	Struthio_camelus	This study	MDM	other				164.95			192.28	68.816	95.634	24.5
