# Supplementary material for: Estimating bite force in extinct dinosaurs using phylogenetically predicted physiological cross-sectional areas of jaw adductor muscles
Source: PeerJ. 2022 Jul 12;10:e13731. doi: 10.7717/peerj.13731 (PMC9285543; doi:10.7717/peerj.13731)
Supplement: Supplemental Information 4 [file peerj-10-13731-s004.nex]

#NEXUS
[R-package APE, Mon Apr 4 21:47:06 2022]
BEGIN TAXA;
	DIMENSIONS NTAX = 92;
	TAXLABELS
		Crocodylus_niloticus
		Caiman_crocodilus
		Alligator_mississippiensis
		Ornithosuchus_woodwardi
		Riojasuchus_tenuisceps
		Parasuchus_hislopi
		Lesothosaurus_diagnosticus
		Stegosaurus_stenops
		Plateosaurus_engelhardti
		Herrerasaurus_ischigualastensis
		Eoraptor_lunensis
		Coelophysis_bauri
		Coelophysis_rhodesiensis
		Zupaysaurus_rougieri
		Ceratosaurus_nasicornis
		Majungasaurus_crenatissimus
		Carnotaurus_sastrei
		Monolophosaurus_jiangi
		Spinosaurus_aegyptiacus
		Suchomimus_tenerensis
		Baryonyx_walkeri
		Sinraptor_dongi
		Yangchuanosaurus_shangyouensis
		Allosaurus_fragilis
		Acrocanthosaurus_atokensis
		Carcharodontosaurus_saharicus
		Guanlong_wucaii
		Dilong_paradoxus
		Gorgosaurus_libratus
		Teratophoneus_curriei
		Daspletosaurus_torosus
		Tarbosaurus_bataar
		Nanotyrannus_lancensis
		Tyrannosaurus_rex
		Garudimimus_brevipes
		Gallimimus_bullatus
		Struthiomimus_altus
		Ornithomimus_edmontonicus
		Compsognathus_longipes
		Haplocheirus_sollers
		Shuvuuia_deserti
		Incisivosaurus_gauthieri
		Citipati_osmolskae
		Nemegtomaia_barsboldi
		Erlikosaurus_andrewsi
		Mei_long
		Zanabazar
		Sinornithosaurus_millenii
		Dromaeosaurus_albertensis
		Bambiraptor_feinbergorum
		Tsaagan_mangas
		Velociraptor_mongoliensis
		Deinonychus_antirrhopus
		Archaeopteryx_lithographica
		Confuciusornis_sanctus
		Branta_canadensis
		Gallus_gallus
		Larus_fuscus
		Falco_peregrinus
		Falco_mexicanus
		Falco_columbarius
		Falco_sparverius
		Buteo_buteo
		Accipiter_striatus
		Accipiter_cooperii
		Myiopsitta_monachus
		Padda_oryzivora
		Geospiza_fortis
		Struthio_camelus
		Dromaius_novaehollandiae
		Rhea_americana
		Euparkeria_capensis
		Chrysemys_picta
		Laudakia_stellio
		Anolis_heterodermus
		Anolis_chloris
		Anolis_gundlachi
		Anolis_pulchellus
		Anolis_cristatellus
		Anolis_distichus
		Anolis_limifrons
		Anolis_oxylophus
		Anolis_valencienni
		Anolis_carolinensis
		Anolis_equestris
		Dactyloa_frenata
		Norops_humilis
		Norops_auratus
		Varanus_komodoensis
		Varanus_bengalensis
		Corucia_zebrata
		Sphenodon_punctatus
	;
END;
BEGIN TREES;
	TRANSLATE
		1	Crocodylus_niloticus,
		2	Caiman_crocodilus,
		3	Alligator_mississippiensis,
		4	Ornithosuchus_woodwardi,
		5	Riojasuchus_tenuisceps,
		6	Parasuchus_hislopi,
		7	Lesothosaurus_diagnosticus,
		8	Stegosaurus_stenops,
		9	Plateosaurus_engelhardti,
		10	Herrerasaurus_ischigualastensis,
		11	Eoraptor_lunensis,
		12	Coelophysis_bauri,
		13	Coelophysis_rhodesiensis,
		14	Zupaysaurus_rougieri,
		15	Ceratosaurus_nasicornis,
		16	Majungasaurus_crenatissimus,
		17	Carnotaurus_sastrei,
		18	Monolophosaurus_jiangi,
		19	Spinosaurus_aegyptiacus,
		20	Suchomimus_tenerensis,
		21	Baryonyx_walkeri,
		22	Sinraptor_dongi,
		23	Yangchuanosaurus_shangyouensis,
		24	Allosaurus_fragilis,
		25	Acrocanthosaurus_atokensis,
		26	Carcharodontosaurus_saharicus,
		27	Guanlong_wucaii,
		28	Dilong_paradoxus,
		29	Gorgosaurus_libratus,
		30	Teratophoneus_curriei,
		31	Daspletosaurus_torosus,
		32	Tarbosaurus_bataar,
		33	Nanotyrannus_lancensis,
		34	Tyrannosaurus_rex,
		35	Garudimimus_brevipes,
		36	Gallimimus_bullatus,
		37	Struthiomimus_altus,
		38	Ornithomimus_edmontonicus,
		39	Compsognathus_longipes,
		40	Haplocheirus_sollers,
		41	Shuvuuia_deserti,
		42	Incisivosaurus_gauthieri,
		43	Citipati_osmolskae,
		44	Nemegtomaia_barsboldi,
		45	Erlikosaurus_andrewsi,
		46	Mei_long,
		47	Zanabazar,
		48	Sinornithosaurus_millenii,
		49	Dromaeosaurus_albertensis,
		50	Bambiraptor_feinbergorum,
		51	Tsaagan_mangas,
		52	Velociraptor_mongoliensis,
		53	Deinonychus_antirrhopus,
		54	Archaeopteryx_lithographica,
		55	Confuciusornis_sanctus,
		56	Branta_canadensis,
		57	Gallus_gallus,
		58	Larus_fuscus,
		59	Falco_peregrinus,
		60	Falco_mexicanus,
		61	Falco_columbarius,
		62	Falco_sparverius,
		63	Buteo_buteo,
		64	Accipiter_striatus,
		65	Accipiter_cooperii,
		66	Myiopsitta_monachus,
		67	Padda_oryzivora,
		68	Geospiza_fortis,
		69	Struthio_camelus,
		70	Dromaius_novaehollandiae,
		71	Rhea_americana,
		72	Euparkeria_capensis,
		73	Chrysemys_picta,
		74	Laudakia_stellio,
		75	Anolis_heterodermus,
		76	Anolis_chloris,
		77	Anolis_gundlachi,
		78	Anolis_pulchellus,
		79	Anolis_cristatellus,
		80	Anolis_distichus,
		81	Anolis_limifrons,
		82	Anolis_oxylophus,
		83	Anolis_valencienni,
		84	Anolis_carolinensis,
		85	Anolis_equestris,
		86	Dactyloa_frenata,
		87	Norops_humilis,
		88	Norops_auratus,
		89	Varanus_komodoensis,
		90	Varanus_bengalensis,
		91	Corucia_zebrata,
		92	Sphenodon_punctatus
	;
	TREE * UNTITLED = [&R] (((((((((((((((((((((((((((((((59:5.922662,60:5.922662):1.768128,61:7.69079):2.874636667,62:10.56542667):68.49603707,((64:18.5942,65:18.5942):5.7058,63:24.3):54.76146372):8.738536273,58:87.8):1e-05,66:87.8):1e-05,(67:35.1,68:35.1):52.7):14.47641388,(56:83.7,57:83.7):18.57641388):15.18688975,((69:73.4,70:73.4):1e-05,71:73.4):44.06330364):31.48114081,55:29.29444445):11.075555…
END;
