# Supplementary material for: Estimating bite force in extinct dinosaurs using phylogenetically predicted physiological cross-sectional areas of jaw adductor muscles
Source: PeerJ. 2022 Jul 12;10:e13731. doi: 10.7717/peerj.13731 (PMC9285543; doi:10.7717/peerj.13731)
Supplement: Supplemental Information 7 [file peerj-10-13731-s007.xlsx]

## Sheet: mTemp
Taxon	pred_log_mPCSA	log_mPCSA	pMCMC	Cond	Prediction accuracy
Crocodylus_niloticus	3.80298	3.44797	0.189333	1	0.949153
Caiman_crocodilus	2.59145	2.03965	0.0596667	1
Alligator_mississippiensis	3.52746	3.99564	0.0986667	1
Ornithosuchus_woodwardi	3.93453	4.01557	0.304333	1
Riojasuchus_tenuisceps	2.63929	2.47427	0.19	1
Parasuchus_hislopi	3.76543	3.55545	0.0923333	1
Lesothosaurus_diagnosticus	2.54798	2.72461	0.212333	1
Stegosaurus_stenops	3.63647	3.26031	0.116	1
Plateosaurus_engelhardti	3.46286	2.71433	0	0
Herrerasaurus_ischigualastensis	3.10791	3.59942	0	0
Coelophysis_bauri	2.93444	2.85522	0.363333	1
Coelophysis_rhodesiensis	2.96692	2.90163	0.399333	1
Majungasaurus_crenatissimus	4.17764	4.15053	0.477667	1
Sinraptor_dongi	4.40088	4.44199	0.434	1
Allosaurus_fragilis	4.16832	4.29408	0.331667	1
Gorgosaurus_libratus	4.47811	4.65226	0.255	1
Daspletosaurus_torosus	4.59542	4.78341	0.18	1
Tarbosaurus_bataar	4.88508	4.95531	0.371	1
Tyrannosaurus_rex	5.34021	5.06183	0.083	1
Erlikosaurus_andrewsi	3.17991	2.78423	0.117667	1
Dromaeosaurus_albertensis	3.13028	3.44161	0.197	1
Archaeopteryx_lithographica	1.40296	1.38536	0.463333	1
Branta_canadensis	1.94437	2.2942	0.182	1
Gallus_gallus	2.02548	1.79414	0.259333	1
Larus_fuscus	2.10316	2.19014	0.407667	1
Falco_peregrinus	1.93019	2.09068	0.0613333	1
Falco_mexicanus	2.13442	2.03559	0.187667	1
Falco_columbarius	1.67487	1.64227	0.393667	1
Falco_sparverius	1.65202	1.53845	0.211	1
Buteo_buteo	1.9402	2.12921	0.188667	1
Accipiter_striatus	1.52588	1.4138	0.276667	1
Accipiter_cooperii	1.78888	1.67779	0.281333	1
Myiopsitta_monachus	1.75937	1.58092	0.300333	1
Padda_oryzivora	1.54825	1.46923	0.377	1
Geospiza_fortis	1.48811	1.80686	0.11	1
Struthio_camelus	2.79618	2.58258	0.268333	1
Dromaius_novaehollandiae	2.69927	2.29177	0.127667	1
Rhea_americana	2.4471	2.70341	0.217	1
Euparkeria_capensis	2.55402	2.55626	0.490333	1
Chrysemys_picta	1.75362	2.21861	0.208667	1
Laudakia_stellio	1.51375	1.83537	0.275	1
Anolis_heterodermus	1.00262	0.825426	0.231667	1
Anolis_chloris	0.681814	0.636488	0.425333	1
Anolis_gundlachi	1.18138	1.29513	0.243	1
Anolis_pulchellus	0.669508	0.887617	0.101	1
Anolis_cristatellus	1.18094	1.12123	0.372333	1
Anolis_distichus	0.93607	0.583199	0.0433333	0
Anolis_limifrons	0.309717	0.257679	0.360667	1
Anolis_oxylophus	0.599362	0.514548	0.289333	1
Anolis_valencienni	0.965148	1.11428	0.224	1
Anolis_carolinensis	0.990563	1.02857	0.435	1
Anolis_equestris	1.90345	1.88321	0.473333	1
Dactyloa_frenata	1.47797	1.52879	0.418667	1
Norops_humilis	0.571512	0.933993	0.0553333	1
Norops_auratus	0.678825	0.49276	0.193333	1
Varanus_komodoensis	2.78244	2.25032	0.071	1
Varanus_bengalensis	1.83115	2.18099	0.174667	1
Corucia_zebrata	2.27071	2.36749	0.425333	1
Sphenodon_punctatus	2.51911	2.27383	0.346667	1

## Sheet: mQuad
Taxon	pred_log_mPCSA	log_mPCSA	pMCMC	Cond	Prediction accuracy
Crocodylus_niloticus	3.43092	3.41464	0.485667	1	0.932203
Caiman_crocodilus	2.28542	1.799	0.0576667	1
Alligator_mississippiensis	3.31212	3.70757	0.0956667	1
Ornithosuchus_woodwardi	3.4118	3.37087	0.377	1
Riojasuchus_tenuisceps	1.96743	1.91193	0.365667	1
Parasuchus_hislopi	3.14124	3.0836	0.342333	1
Lesothosaurus_diagnosticus	1.91378	1.85409	0.375	1
Stegosaurus_stenops	2.90832	2.58995	0.122333	1
Plateosaurus_engelhardti	2.82996	2.24797	0.001	0
Herrerasaurus_ischigualastensis	2.53083	2.89956	0.000333333	0
Coelophysis_bauri	2.29772	2.29102	0.484667	1
Coelophysis_rhodesiensis	2.33977	2.32669	0.472333	1
Majungasaurus_crenatissimus	3.56272	3.49486	0.434	1
Sinraptor_dongi	3.75233	3.81491	0.379667	1
Allosaurus_fragilis	3.50758	3.653	0.265667	1
Gorgosaurus_libratus	3.71542	3.84857	0.264667	1
Daspletosaurus_torosus	3.7851	4.02922	0.0656667	1
Tarbosaurus_bataar	4.12947	4.0715	0.363667	1
Tyrannosaurus_rex	4.5438	4.31187	0.082	1
Erlikosaurus_andrewsi	2.46118	2.03117	0.0653333	1
Dromaeosaurus_albertensis	2.41234	2.6344	0.238667	1
Archaeopteryx_lithographica	0.71366	0.587991	0.256333	1
Branta_canadensis	1.38549	1.5807	0.270667	1
Gallus_gallus	1.35775	1.48015	0.350333	1
Larus_fuscus	1.44877	1.86923	0.086	1
Falco_peregrinus	1.35957	1.45225	0.148667	1
Falco_mexicanus	1.52278	1.4764	0.308667	1
Falco_columbarius	1.08314	1.02119	0.271333	1
Falco_sparverius	1.02825	1.02284	0.475333	1
Buteo_buteo	1.35151	1.32015	0.439333	1
Accipiter_striatus	0.851224	0.808211	0.388	1
Accipiter_cooperii	1.11836	1.08493	0.419333	1
Myiopsitta_monachus	1.13597	0.869232	0.188	1
Padda_oryzivora	0.773161	0.634477	0.281667	1
Geospiza_fortis	0.730827	0.940018	0.184	1
Struthio_camelus	2.24715	2.09712	0.308333	1
Dromaius_novaehollandiae	2.09296	1.98856	0.353667	1
Rhea_americana	1.94441	1.99105	0.438333	1
Euparkeria_capensis	1.92241	1.93713	0.456	1
Chrysemys_picta	1.10856	1.33945	0.327333	1
Laudakia_stellio	0.881545	1.39305	0.121667	1
Anolis_heterodermus	0.295614	0.136721	0.227	1
Anolis_chloris	-0.0219333	-0.0861861	0.384	1
Anolis_gundlachi	0.300387	0.385606	0.281667	1
Anolis_pulchellus	-0.183702	-0.136677	0.377333	1
Anolis_cristatellus	0.315329	0.212188	0.241	1
Anolis_distichus	0.0933241	-0.148742	0.075	1
Anolis_limifrons	-0.468445	-0.387216	0.254667	1
Anolis_oxylophus	-0.0919091	-0.244125	0.102333	1
Anolis_valencienni	0.220433	0.294466	0.332	1
Anolis_carolinensis	0.223898	0.363612	0.220333	1
Anolis_equestris	1.17475	1.16997	0.490667	1
Dactyloa_frenata	0.800595	0.750508	0.414667	1
Norops_humilis	-0.155981	0.453318	0.001	0
Norops_auratus	0.0777209	-0.207608	0.0633333	1
Varanus_komodoensis	2.2737	1.57322	0.012	0
Varanus_bengalensis	1.1892	1.66087	0.0633333	1
Corucia_zebrata	1.68799	1.83929	0.367	1
Sphenodon_punctatus	1.93186	1.76745	0.380333	1

## Sheet: mPt
Taxon	pred_log_mPCSA	log_mPCSA	pMCMC	Cond	Prediction accuracy
Crocodylus_niloticus	3.99421	4.28916	0.230667	1	0.898305
Caiman_crocodilus	2.70196	2.59123	0.379	1
Alligator_mississippiensis	4.12016	4.00432	0.378667	1
Ornithosuchus_woodwardi	4.04341	4.05214	0.482333	1
Riojasuchus_tenuisceps	2.52468	2.63042	0.289	1
Parasuchus_hislopi	3.62529	3.68964	0.344	1
Lesothosaurus_diagnosticus	2.36621	2.43158	0.391667	1
Stegosaurus_stenops	3.44701	3.12613	0.168667	1
Plateosaurus_engelhardti	3.33014	2.2833	0	0
Herrerasaurus_ischigualastensis	2.99747	3.34451	0.00166667	0
Coelophysis_bauri	2.75234	2.61588	0.270667	1
Coelophysis_rhodesiensis	2.76949	2.77477	0.488667	1
Majungasaurus_crenatissimus	4.0525	3.99384	0.450333	1
Sinraptor_dongi	4.31708	4.09944	0.171333	1
Allosaurus_fragilis	3.92269	4.24627	0.101667	1
Gorgosaurus_libratus	4.23324	4.30322	0.395333	1
Daspletosaurus_torosus	4.34094	4.49484	0.213333	1
Tarbosaurus_bataar	4.71904	4.54663	0.192	1
Tyrannosaurus_rex	5.02469	5.04369	0.463667	1
Erlikosaurus_andrewsi	2.89194	2.7235	0.309333	1
Dromaeosaurus_albertensis	2.85211	3.21093	0.158333	1
Archaeopteryx_lithographica	1.18933	0.920228	0.108667	1
Branta_canadensis	1.83945	1.70286	0.355333	1
Gallus_gallus	1.75726	1.71206	0.450333	1
Larus_fuscus	2.01692	2.21219	0.289333	1
Falco_peregrinus	1.89546	1.98336	0.211	1
Falco_mexicanus	2.05273	2.03487	0.438667	1
Falco_columbarius	1.59471	1.55991	0.389333	1
Falco_sparverius	1.56604	1.47407	0.254333	1
Buteo_buteo	1.87664	1.86481	0.476333	1
Accipiter_striatus	1.33811	1.3516	0.472333	1
Accipiter_cooperii	1.66395	1.55328	0.291667	1
Myiopsitta_monachus	1.56897	1.93247	0.156667	1
Padda_oryzivora	1.39948	1.28914	0.353	1
Geospiza_fortis	1.32195	1.63929	0.122667	1
Struthio_camelus	2.69985	2.53719	0.317667	1
Dromaius_novaehollandiae	2.5795	2.30423	0.222667	1
Rhea_americana	2.35442	2.54197	0.295667	1
Euparkeria_capensis	2.34407	2.43117	0.303667	1
Chrysemys_picta	1.58249	1.14922	0.231	1
Laudakia_stellio	1.26884	2.04774	0.053	1
Anolis_heterodermus	0.684602	0.659916	0.46	1
Anolis_chloris	0.392708	0.30963	0.371	1
Anolis_gundlachi	0.941839	0.935003	0.484667	1
Anolis_pulchellus	0.333244	0.633468	0.0466667	0
Anolis_cristatellus	0.895163	0.892095	0.493333	1
Anolis_distichus	0.632651	0.278754	0.034	0
Anolis_limifrons	0.0263903	-0.130768	0.147667	1
Anolis_oxylophus	0.236387	0.271842	0.407333	1
Anolis_valencienni	0.673583	0.761176	0.333	1
Anolis_carolinensis	0.689923	0.842609	0.246333	1
Anolis_equestris	1.63896	1.66011	0.467	1
Dactyloa_frenata	1.21188	1.08027	0.305667	1
Norops_humilis	0.265552	0.374748	0.304333	1
Norops_auratus	0.226153	0.190332	0.436667	1
Varanus_komodoensis	2.73275	1.81498	0.00566667	0
Varanus_bengalensis	1.48337	2.10322	0.0393333	0
Corucia_zebrata	2.16698	2.09482	0.449	1
Sphenodon_punctatus	2.34816	2.35238	0.497667	1
