# Supplementary material for: Estimating bite force in extinct dinosaurs using phylogenetically predicted physiological cross-sectional areas of jaw adductor muscles
Source: PeerJ. 2022 Jul 12;10:e13731. doi: 10.7717/peerj.13731 (PMC9285543; doi:10.7717/peerj.13731)
Supplement: Supplemental Information 8 — Bite forces estimated using either APhys predicted from the phylogenetic predictive models or from reconstructed muscles [file peerj-10-13731-s008.xlsx]

## Sheet: mTemp
Eoraptor_lunensis	Zupaysaurus_rougieri	Ceratosaurus_nasicornis	Carnotaurus_sastrei	Monolophosaurus_jiangi	Spinosaurus_aegyptiacus	Suchomimus_tenerensis	Baryonyx_walkeri	Yangchuanosaurus_shangyouensis	Acrocanthosaurus_atokensis	Carcharodontosaurus_saharicus	Guanlong_wucaii	Dilong_paradoxus	Teratophoneus_curriei	Nanotyrannus_lancensis	Garudimimus_brevipes	Gallimimus_bullatus	Struthiomimus_altus	Ornithomimus_edmontonicus	Compsognathus_longipes	Haplocheirus_sollers	Shuvuuia_deserti	Incisivosaurus_gauthieri	Citipati_osmolskae	Nemegtomaia_barsboldi	Mei_long	Zanabazar	Sinornithosaurus_millenii	Bambiraptor_feinbergorum	Tsaagan_mangas	Velociraptor_mongoliensis	Deinonychus_antirrhopus	Confuciusornis_sanctus
2.23447	3.22442	3.95797	4.50369	4.07301	5.13461	4.09572	4.01187	3.97694	4.72863	4.89306	3.39115	2.94554	4.54745	4.20539	3.29296	3.61747	3.37971	2.82784	1.98048	2.58911	1.99382	2.15652	3.03198	3.29323	1.50435	3.43011	2.68385	2.1837	3.00828	2.92334	3.09365	2.08295
2.41447	3.25178	3.86088	4.04017	3.85457	5.02788	4.32221	4.4079	4.16839	4.8521	4.97546	3.29933	2.48453	4.22663	4.07186	3.19085	3.67919	3.29099	3.34593	1.95448	2.67462	2.68858	2.28336	2.99721	3.08346	1.96021	2.82858	2.34268	2.58879	2.6143	3.03999	3.23741	2.0996
2.46736	3.43689	4.19698	4.41017	3.86432	3.84317	4.05797	3.88616	4.10657	4.41263	4.51469	3.40712	2.75955	4.16354	4.26819	3.19667	2.1585	2.47835	2.57117	2.05466	2.53753	2.25857	2.19019	2.57473	2.87557	1.68245	3.0318	2.19141	2.73839	2.77131	3.28432	3.15684	1.99044
2.4467	3.65748	3.72377	4.16125	3.7777	4.72649	3.55531	3.65727	3.8582	4.43837	4.42056	3.09531	2.86532	4.06788	4.19023	3.10575	3.04436	2.89862	2.83173	1.59535	2.27379	1.99559	2.14381	3.19887	3.01343	1.80908	3.14695	2.94246	3.62365	3.31028	3.68674	3.72956	2.11655
2.4349	3.26705	4.08208	3.51831	4.19542	4.80011	4.53628	5.02553	4.85835	5.12418	4.93292	3.571	3.44223	4.29104	4.02129	3.43396	4.08609	3.46844	3.61475	2.36799	2.60395	2.3051	2.5632	3.33167	3.35023	1.73164	3.04327	2.84335	2.70112	2.59939	3.68704	3.52594	2.0424
2.44524	3.18113	3.71609	4.47281	3.33799	4.21568	3.47422	4.29555	4.04944	4.57488	4.50006	3.48331	2.79417	3.98506	3.84641	2.44338	2.79256	2.48735	2.61936	2.27303	2.53142	2.71213	2.53331	3.09886	3.05174	1.82226	2.9103	2.74741	3.13	3.14569	3.18024	3.56958	2.17376
2.39769	3.42294	3.98854	4.06809	3.58338	4.69611	4.35861	4.05836	4.26551	5.07056	5.31304	3.13054	2.27244	4.6985	3.85228	3.10205	3.13695	3.11346	3.04719	1.69565	2.7682	2.06764	2.15013	3.15964	3.29403	1.64417	2.24375	2.63326	1.65238	2.4653	2.84527	3.06326	2.13028
2.39417	3.19252	3.93255	3.86909	3.92189	4.2541	4.12539	4.33618	4.18437	4.59384	5.01265	3.43267	2.70923	4.26475	4.13386	3.65218	3.82593	3.49381	3.30043	2.1407	2.78087	1.71605	2.11056	2.927	3.14441	1.63331	3.16577	2.49648	2.62075	2.79662	3.20445	3.83547	2.08112
2.14599	3.25382	4.03774	3.72105	3.77773	4.72846	4.10678	3.92869	4.24713	4.83853	5.04498	3.52675	3.11251	4.00141	4.27458	2.69314	2.94577	3.06219	2.98308	1.91566	2.46976	1.8573	2.10431	2.3636	2.84691	1.66347	2.98143	2.62354	2.46266	2.07033	2.98254	3.33566	1.6208
2.56201	3.5887	3.9231	4.32255	4.10363	4.69329	3.971	3.91614	4.06688	4.4032	4.292	3.48094	2.88495	4.47505	4.12388	3.31859	3.80103	3.24767	3.33714	1.83454	2.49456	2.06165	1.97756	2.95504	2.98457	1.38782	2.48392	2.20316	2.55958	2.44528	3.09098	3.05634	1.68356
2.46069	3.23261	4.47523	4.43061	4.05963	4.59473	4.19183	4.10193	4.16858	4.19235	4.24056	3.34453	2.64891	3.70427	4.15272	2.89768	3.25852	3.1476	2.7318	1.93649	2.31474	1.51831	2.33885	3.22668	2.92746	2.05527	3.63071	2.53975	2.44977	2.23456	2.46127	3.21961	2.23982
2.50803	3.53364	4.91868	5.06928	4.1237	4.76784	4.16473	4.48307	4.7318	4.58747	4.5181	3.56296	3.04755	4.10978	3.87865	2.85153	3.23326	3.02538	3.13093	1.71739	2.62817	1.45306	2.27832	3.53489	3.24097	1.99209	3.49529	2.54392	2.53429	2.74536	3.02064	3.36129	2.43293
2.53786	3.38466	4.06752	4.00242	3.86093	4.55663	4.16831	4.37911	4.17387	4.98543	5.14535	3.40839	2.70624	4.38343	4.0388	3.19164	3.12635	2.91287	3.10584	1.67616	2.68867	2.19325	2.1761	3.33063	3.13665	1.95766	3.12686	2.71068	2.29324	2.27414	2.80339	3.19284	1.80864
2.38204	3.36032	4.42315	3.97017	3.87905	4.22302	3.76571	4.23858	4.25868	4.68727	4.6611	3.19743	2.88051	4.54862	4.12802	2.81041	3.16151	2.83533	2.95243	1.86848	2.26683	1.75802	1.71348	2.81388	2.88681	1.76067	3.19952	2.55096	2.91996	3.09078	2.83234	3.05315	1.88062
2.54511	3.32525	3.8902	3.9679	3.8973	3.95949	4.08891	4.10135	4.19858	4.35405	4.43657	3.06636	2.41786	4.18594	4.08987	2.90559	2.793	2.77661	2.65755	1.71818	2.4873	2.40498	2.61877	2.743	2.91765	1.75198	2.76334	2.41996	2.96022	3.40052	3.59525	3.46789	1.76189
2.37004	3.22195	4.2317	4.53602	4.25416	4.29649	4.35192	4.20063	3.96381	4.35088	4.16801	3.31722	3.02539	3.9956	4.21014	3.41822	3.61601	3.14585	3.50236	2.27471	2.63146	1.61427	1.76834	2.60913	2.7986	2.02068	3.05168	2.74632	2.77011	2.9183	3.34277	3.58647	2.15325
2.56254	2.9687	3.49677	3.26923	3.64943	3.55083	2.93501	3.17485	3.78425	4.41759	4.44931	3.17427	2.42204	4.27809	4.06138	2.9625	3.26694	2.73324	2.7068	1.68764	2.49349	1.96992	1.97131	2.5726	2.42414	1.8482	2.57277	2.5066	2.53989	2.43921	2.33013	2.41329	2.22911
2.37484	3.48432	3.63681	3.8634	4.34765	4.62754	4.50953	4.41175	4.13194	5.08809	4.80616	3.28945	2.58609	4.32352	3.86979	3.09039	3.65792	3.28852	3.00085	1.92273	2.78091	1.77657	2.34279	3.58515	3.41325	1.74018	2.85802	2.63249	3.01515	2.77605	3.47543	3.5258	2.40296
2.50452	3.57046	4.07776	3.80778	3.76158	4.70663	4.70625	4.61006	4.1883	4.68758	4.77238	3.39081	2.60395	4.42758	3.92062	2.5169	2.88218	2.08228	2.59806	1.44421	2.53079	1.66533	1.97115	2.83814	2.72103	1.85434	3.17386	2.68209	2.5872	2.69833	2.89154	3.16302	1.98402
2.39924	3.09256	3.33339	3.90888	3.80196	4.35874	4.40992	4.10577	3.7419	4.73254	4.99836	3.11719	2.55882	4.39782	4.14995	2.91372	3.1698	3.09435	3.04741	1.94413	2.17005	1.73588	1.75494	2.67413	2.8894	1.39884	2.56204	2.95738	2.50934	3.09382	3.40321	3.25265	1.77594
2.50952	3.51352	4.27728	4.64931	3.94699	4.39462	4.32853	4.3428	4.40614	4.91474	5.30616	3.37943	2.50736	4.22435	3.85493	3.41431	3.48887	3.04798	3.25638	1.80952	2.5555	1.99632	2.21574	2.93028	3.62802	1.75319	2.94413	2.52595	2.36233	2.59488	3.22569	2.90715	1.95722
2.27082	3.27507	3.96638	4.46674	4.07656	5.14219	5.25099	4.60152	4.1086	4.58874	4.86906	3.37132	2.84043	4.43383	3.84205	3.12904	3.04026	2.76644	3.00576	1.71223	2.51444	1.69444	2.60381	3.20851	3.44354	1.67793	3.06508	2.77238	3.06561	3.20293	3.21791	3.4319	2.20027
2.3706	3.35427	3.8475	4.09901	4.17894	4.13555	3.77276	3.8058	4.53065	4.36692	5.03421	3.50475	2.50747	3.93556	4.13651	2.98257	3.14177	2.6878	3.03692	1.53168	2.60582	2.38286	2.29591	2.84968	3.37011	2.06447	3.14767	2.44611	2.48177	2.64533	3.23469	3.46081	1.99537
2.54825	3.41376	3.72283	3.77799	4.22585	4.62278	4.28086	4.18017	4.27793	4.68892	4.87666	3.231	3.01255	4.50386	4.1562	3.0901	3.6356	3.08053	3.04749	1.78194	2.53838	1.85366	1.85741	3.1186	2.98441	2.08042	3.60597	2.45404	2.65036	2.75658	3.05197	2.98744	2.07421
2.33591	3.41	4.16994	4.0758	4.23182	4.57034	4.54101	4.17108	4.09038	4.94002	4.48637	3.2667	2.74214	3.9515	4.06303	2.59851	2.96701	2.79222	3.03032	1.91109	2.38937	2.15517	1.86952	2.98817	2.69778	2.25513	3.07854	2.34362	2.07099	2.30011	2.14406	2.995	1.79179
2.42155	3.28705	3.87933	4.29936	4.22422	4.63504	3.77392	3.66714	4.11595	4.94762	5.06091	3.12089	2.56346	4.58265	4.06623	3.03294	3.55112	3.14871	3.43333	1.96709	2.61599	1.35072	2.0999	2.9642	2.87204	2.22115	3.05473	2.56797	2.43406	3.19983	3.15248	3.39606	1.88558
2.42367	3.35517	4.05629	3.9681	4.47773	5.00803	4.55457	4.18027	4.13146	5.07684	5.19535	3.55967	2.99055	4.25777	4.14154	2.52168	2.38541	2.29527	2.30664	2.12414	2.85137	2.78483	1.93482	3.04075	3.06028	2.2579	3.64616	2.81055	3.0041	2.81333	3.17204	3.44812	2.29103
2.20981	3.7514	3.78097	4.14475	3.92265	4.86606	3.68459	3.85265	3.97134	4.73597	4.52639	3.63344	3.01837	4.31025	4.17711	3.08424	3.86646	3.34335	3.39607	1.8515	2.42101	2.29823	2.01461	2.53228	2.78236	1.96411	3.47314	2.46511	2.97248	2.87632	3.64378	3.42554	1.92679
2.36507	3.16615	4.48348	3.76998	4.17866	4.85903	3.84322	3.90482	3.92574	4.9571	5.13989	2.80156	3.12569	4.3667	4.00925	2.36316	2.68526	2.34232	2.33829	1.68577	2.18682	1.69644	1.89	3.38835	3.29038	1.36295	2.6814	2.94145	3.30639	2.44847	3.14946	3.45345	1.8909
2.44563	3.36542	4.75906	4.63898	4.06083	4.1033	4.31711	4.15809	4.05008	4.64201	5.12213	3.32777	2.98574	3.954	3.99137	2.50606	2.50574	2.42905	2.56754	1.78632	2.57921	2.62916	1.86346	2.77297	2.9813	1.66946	3.11385	2.92918	2.43305	2.52719	3.39516	3.37196	2.09659
2.42335	3.50188	4.67606	4.43827	3.79182	4.55696	4.06936	4.11412	4.09835	4.21874	4.5977	3.32584	2.50259	4.32873	3.86035	2.48879	3.37381	3.04471	2.68578	2.10282	2.77231	2.69358	2.21166	3.62906	3.06329	1.3883	2.5902	2.34599	2.95252	2.55167	2.79997	3.41334	2.11915
2.4552	3.35598	3.58395	4.2886	3.87949	5.05646	4.0523	4.13	4.4656	5.23439	5.54303	3.18939	2.82103	3.90416	4.16225	3.29617	3.44275	3.16615	3.04257	2.06319	2.81964	2.23693	2.20026	3.65735	3.97059	2.65506	3.5804	2.95794	2.86717	2.3831	3.02028	3.20049	2.02132
2.30922	3.34326	3.94498	4.44208	3.88049	4.76625	4.34811	3.78565	3.96666	4.52227	4.54629	3.35377	2.79311	4.09304	4.12628	2.99666	3.35826	2.99708	3.27435	1.8129	2.54521	1.70444	2.21613	3.45027	2.96928	1.81633	3.07145	2.38984	2.99886	2.37612	2.86111	2.9451	1.87943
2.33317	3.11959	4.22497	4.51925	3.58769	4.86243	4.06554	4.03587	4.2795	4.15365	4.74355	3.09877	2.65117	4.63748	4.1552	2.67484	3.04731	2.9242	3.2052	1.87804	2.0129	1.81624	2.2274	2.62238	3.10357	1.87781	3.55098	2.67873	2.71125	2.55048	3.74693	3.19445	1.6201
2.42326	3.32045	3.64894	3.94137	4.35085	4.41477	3.9684	3.86139	4.23221	4.63314	4.87951	3.49956	3.05943	3.97308	3.95334	2.68507	3.11363	2.851	2.78946	2.19831	2.63038	2.31331	2.65183	2.7983	3.00555	1.56928	3.33809	2.75562	3.15103	2.95579	3.49694	3.43487	2.22787
2.50035	3.43323	4.37245	4.38784	3.90796	4.32226	4.26926	4.11912	4.13627	4.24691	4.43415	3.25476	2.57294	4.06655	3.97107	3.22584	3.09362	3.09384	2.41029	1.62352	2.50523	1.78408	1.80626	2.47843	2.03823	1.64533	2.87669	2.79378	3.16705	2.88074	3.70628	3.69314	1.55307
2.40986	3.69413	3.94459	4.54229	3.7513	3.89416	3.69414	3.61877	3.50082	4.60931	4.93098	3.24511	2.54607	4.0997	4.10587	2.9077	3.36639	3.28078	3.08009	2.27459	2.45346	1.85057	1.99049	2.50684	2.69056	2.05493	3.43844	2.62883	2.69313	2.54491	3.50972	3.33895	2.15201
2.51431	3.83031	4.12624	4.10224	4.15252	4.58158	4.35746	4.52844	4.00438	4.646	4.88609	3.27242	2.41873	4.43824	3.94266	3.20551	3.51151	2.9942	3.07697	1.6171	2.36394	2.15692	2.20918	3.15643	3.22246	2.24564	3.33119	2.56868	2.68518	1.99142	2.96979	2.9219	2.35052
2.40228	3.26977	4.28189	3.90457	3.97511	4.29487	4.09204	4.25932	4.57719	5.14198	5.25947	3.36775	3.30289	4.24724	4.07613	3.00447	3.62441	3.18875	3.41871	2.08682	2.44254	2.15712	2.33253	3.55768	2.89393	1.90881	3.51769	2.44161	2.75715	3.18672	3.24225	3.78265	1.90838
2.30837	3.50198	4.66159	4.24754	4.18001	4.29659	4.21167	4.1911	4.45556	4.75827	5.095	3.19409	2.49104	4.41604	3.94229	2.94112	3.45238	2.8609	3.14801	1.77254	2.62631	1.91486	2.04693	3.06672	3.05699	2.14896	3.07056	2.49501	2.45348	2.34404	2.88221	3.23159	2.17879
2.51515	3.56111	4.27385	4.37804	4.35487	4.58925	4.11093	3.76582	4.28199	5.09279	5.20324	3.35121	2.82738	4.13224	4.0168	3.17934	3.28525	2.76119	2.81145	2.07417	2.73538	2.46813	2.50648	3.08623	3.00533	1.80601	3.36892	2.40639	2.65424	2.66277	3.40061	3.51682	2.24839
2.23811	3.64782	3.7441	4.14811	3.8592	5.16004	3.88323	3.91709	3.79433	4.35802	4.72335	3.36272	2.50668	4.65675	4.06919	2.91709	3.33398	3.04347	3.09443	1.59409	2.22264	1.87063	1.70589	2.95966	3.14031	1.3515	2.96405	2.59076	2.581	2.45126	3.07216	3.21979	2.04576
2.35778	3.04143	3.98055	4.01831	4.3312	4.82235	4.60599	4.04118	3.77477	4.72587	4.26688	3.5766	2.988	4.51149	3.98486	3.07168	3.7967	3.65827	3.56737	1.81483	2.70976	2.37725	2.26717	2.9623	2.99201	2.03911	4.06253	2.75612	2.597	3.00641	3.39565	3.61872	2.09342
2.51747	3.33336	3.99794	4.56674	3.4109	4.54687	3.86691	4.01072	4.411	4.67696	4.78687	3.21357	2.7961	4.63001	4.00563	3.12943	3.28677	2.63781	3.24462	1.66912	2.57232	2.11719	2.17372	2.90814	3.22042	2.13781	3.38153	2.87128	2.70889	2.97069	2.43731	3.48659	2.07301
2.23731	3.26429	3.59801	3.99354	4.11254	4.35998	4.4358	4.13424	4.5633	4.65789	4.65431	3.27267	2.46176	4.5928	4.10426	2.82158	3.12983	3.0162	2.99503	2.0842	2.67107	2.00272	2.64863	2.82363	2.41623	1.79214	3.01419	2.58905	2.96258	2.65514	2.9877	3.23332	1.97869
2.15292	3.26684	3.94235	4.41118	3.73758	4.16965	3.66676	3.80389	4.44145	4.6917	4.38664	3.54307	2.43604	4.22223	4.04583	2.67357	2.71235	2.46089	2.43177	1.81965	2.70769	2.46154	2.44795	2.96324	3.1836	1.74349	3.25863	2.51883	2.96753	2.5727	3.4529	3.19786	1.86771
2.42455	3.25822	3.99814	4.23882	3.71265	4.14968	3.92644	3.78941	4.18103	4.65683	4.86388	3.31115	2.76376	4.17416	4.2569	2.94221	3.10432	2.84819	2.67594	1.55791	2.58917	1.78222	2.08623	3.71895	3.68548	1.7438	2.74689	2.56317	2.54501	2.60777	2.88179	2.90923	2.23186
2.42595	2.99554	3.77667	4.25445	4.60259	4.65398	4.31296	4.30648	4.1635	4.51982	4.6741	3.53315	2.64101	4.24422	4.01652	2.93281	3.13072	2.88282	2.75983	1.84052	2.52911	2.39065	1.79998	2.91122	3.38854	2.14143	3.16627	2.62999	2.50997	2.69509	3.26023	2.9918	2.40199
2.11535	3.27072	4.14689	4.35695	4.4886	4.87863	3.90595	4.16257	4.2351	3.97595	3.81663	3.02032	3.33623	4.42973	4.01656	2.75403	3.17798	3.23094	3.02805	2.45125	2.58268	2.40295	2.29732	2.23173	3.09779	2.4896	3.05007	3.10556	3.16905	2.60595	3.22437	3.61672	2.56586
2.43996	3.26909	4.06576	3.98761	4.17061	4.46153	4.46507	4.33298	4.31216	5.11944	4.90853	3.20809	2.99862	4.24603	3.79389	3.22546	3.98402	3.45987	3.57237	1.96764	2.64754	1.75653	2.12137	2.38507	3.13655	1.61822	3.29928	2.40278	2.36293	2.27727	3.09747	3.34316	1.87003
2.34281	3.37827	3.71992	4.33655	3.81575	4.23534	3.53885	3.71956	4.20635	4.63049	4.71026	3.3899	2.76454	4.53977	4.12055	2.89819	3.3572	2.82726	3.05463	1.64581	2.47966	2.01265	1.91395	2.78278	3.38021	1.57974	3.1101	2.71847	2.70294	2.25553	3.46151	3.48486	2.19782
2.27045	3.47562	4.15653	4.01907	4.04992	4.77839	4.62322	4.25131	4.12535	5.00294	5.49446	3.3626	3.03017	4.38207	4.0682	3.26008	3.19588	3.17547	3.16418	1.6434	2.6486	2.16334	1.79345	3.09329	3.43738	1.92854	3.40633	2.71228	2.7107	2.70218	2.74894	3.02002	1.75709
2.57927	3.5149	3.84646	4.38775	4.0901	4.46984	3.99422	4.13999	4.34673	4.78583	4.88528	3.59673	2.86326	4.20393	4.12115	3.02047	3.31906	3.02938	3.06997	2.08664	2.74011	2.497	2.42735	3.49833	3.07223	1.83001	3.41271	2.62964	2.78608	2.70476	3.16757	3.63848	2.2579
2.23718	3.38202	3.83841	3.88445	4.27914	4.68005	3.80881	4.13764	4.53194	4.44433	4.46743	3.39454	3.01928	4.18878	4.1144	3.40105	3.61109	3.24493	2.82837	1.8289	2.56958	1.90367	1.87475	3.04123	3.28539	1.87303	2.86186	2.61161	2.65401	2.55788	2.93683	2.96097	1.92234
2.46327	2.97285	3.93802	4.30099	4.14342	4.46513	3.71547	3.90682	3.91133	4.3769	4.87991	3.24016	2.34596	4.46444	3.76071	2.95182	3.25814	2.88282	3.24638	1.80034	2.2968	1.66534	2.54105	3.81864	3.66013	2.06528	3.10441	2.31646	2.67957	2.33631	3.20215	3.39399	2.29701
2.51809	3.16141	3.49988	3.888	3.71636	4.66022	4.45618	4.36086	4.01731	4.66712	4.77809	3.523	3.08275	4.33057	4.07891	3.23431	3.72257	3.49743	3.48419	1.93873	2.64797	2.19011	2.03795	2.83119	3.02369	1.88115	3.68755	2.7758	2.8282	2.70527	3.74531	3.63915	1.75789
2.55113	3.31424	3.65417	4.02017	4.11953	4.55749	3.33278	3.86104	4.27581	4.83556	5.16726	3.19308	2.49045	4.1513	4.13293	2.81297	3.12459	2.33616	2.57921	1.9219	2.3708	2.09624	2.38096	2.63538	2.60562	2.0583	3.03853	2.80799	3.03516	2.74407	3.45725	3.28925	1.73208
2.36709	3.4385	4.04807	3.74102	3.96145	4.85057	4.35887	4.36104	4.14991	4.73171	4.86938	3.18784	2.30677	4.27631	4.15827	3.09204	3.6144	3.63084	3.3883	1.93276	2.60306	1.57895	2.40695	3.10855	3.06915	1.67681	3.31841	2.54307	2.40881	2.33758	3.00863	3.27408	2.23123
2.33624	3.38041	4.04958	4.06082	4.37343	5.03972	4.05412	4.22411	4.09413	4.95704	5.07715	3.47859	2.83529	4.1398	4.0914	2.96575	3.33221	3.25555	3.23006	2.16442	2.52546	1.85748	2.20068	3.07175	3.31397	1.5952	3.15889	2.47229	3.16375	2.40168	3.23006	3.54921	2.13505
2.49304	3.37874	4.48043	4.8456	4.01743	4.49413	3.88269	3.89208	4.18052	4.20048	3.85731	3.25273	2.60859	4.65323	4.08713	3.0608	3.4947	3.15909	2.9847	1.66254	2.23891	2.09844	2.32586	2.61965	2.70118	1.95993	3.819	2.67925	2.91034	2.45704	3.31295	3.28	2.13127
2.23064	3.45949	3.81892	3.86449	4.02262	4.45101	4.12719	4.29718	4.11026	4.47003	4.87663	3.35818	2.88454	4.26381	3.97163	2.84385	3.51949	3.09636	2.94508	1.98553	2.31665	2.26744	1.89682	2.8237	2.78861	2.08666	3.44756	2.34622	2.9637	3.01259	3.66106	3.68459	1.72251
2.37292	3.00327	3.95783	3.74576	3.89113	4.62329	3.88958	4.01849	4.62337	4.907	5.66295	3.44861	2.93881	4.56012	4.17096	3.23742	3.53717	3.22775	3.43489	1.8874	2.631	2.42522	2.39266	2.79895	2.81749	2.18077	2.72674	2.96913	2.91475	3.51025	3.41587	3.67479	1.67727
2.1925	3.05777	3.76197	4.50478	4.13616	5.10833	3.22803	4.31392	4.05542	4.18942	4.15579	3.24107	1.97046	4.35029	4.49783	3.09822	3.71921	3.01634	3.14061	1.59141	2.48635	2.74811	2.37991	2.1289	1.94293	2.24971	3.09428	2.22708	1.98265	2.85415	3.02019	2.81602	2.10176
2.5025	3.29636	3.56272	4.47856	3.53346	4.69969	4.16543	4.30815	3.90746	4.57088	4.54581	3.59036	2.43207	4.24903	4.19681	2.72528	2.74379	2.66493	2.50212	1.81236	2.16976	2.25684	2.07349	2.80476	3.38869	1.84513	3.09633	2.5794	3.07365	2.60847	3.07829	3.49735	1.8421
2.37234	3.13115	3.57398	4.04623	4.04738	3.0771	3.68161	3.66953	3.89145	4.87636	5.23924	3.16155	2.32225	4.40303	3.79659	3.10321	3.77398	3.11127	2.88278	1.92238	2.57901	2.84022	2.51467	3.11343	2.71721	1.72702	3.09609	3.03072	3.29826	2.60066	3.2187	3.31064	2.2208
2.53177	3.39984	4.10257	3.95598	4.04509	4.69268	3.85156	4.26538	3.95466	5.01391	4.90998	3.3065	2.79655	4.35632	4.21452	2.43404	3.01958	2.91062	2.61423	1.94961	2.70939	1.97609	2.14731	2.62947	3.09721	1.75763	2.94402	2.54309	2.47502	2.34136	3.15114	3.15604	1.88013
2.27533	3.13117	3.52956	3.51342	3.57436	4.27388	3.99615	3.76555	4.06946	4.90832	5.10015	3.2826	2.53769	4.10238	3.98595	3.30146	3.7083	3.74108	3.18918	1.68538	2.41638	2.36949	2.13248	2.68027	2.38847	1.49648	3.37308	2.53774	2.8729	3.33166	3.02755	3.36928	2.10463
2.37404	3.23774	4.24208	4.82199	3.92303	4.84987	4.32637	4.20124	3.99947	4.38215	4.34819	3.56277	2.51444	4.47452	3.98014	3.24397	3.47153	2.5339	2.90152	1.93693	2.85749	2.41422	2.39582	2.61407	3.04964	1.97402	2.69047	2.62719	2.74501	2.7367	2.89052	3.03705	2.0381
2.23282	3.2355	4.2316	4.65	4.28872	4.01436	3.57539	3.92598	4.35136	4.24511	4.17624	3.42203	2.70214	4.55343	3.79708	3.49306	3.68939	3.25992	3.47238	1.67293	2.48265	1.7523	2.21695	2.77969	2.64263	2.00519	3.29857	2.49217	2.41245	2.42859	2.63587	3.12393	1.7823
2.4346	2.974	4.07927	3.9017	3.85364	4.79173	4.34299	4.34627	4.19286	4.47239	4.74189	3.21919	2.53701	4.17164	4.19863	2.73068	3.1067	2.88135	2.79991	2.00214	2.40848	1.60735	2.16324	3.42214	3.02366	1.57778	2.69664	2.15742	2.23869	2.56578	2.60635	2.672	1.72397
2.57416	3.50145	4.07905	3.76635	3.75571	3.78505	3.69256	3.8699	4.23749	4.69975	5.06787	3.61555	2.88434	4.47746	4.33881	2.86749	2.93564	2.79308	3.00677	2.08541	2.59665	2.52744	2.14642	2.48231	3.24095	2.21348	3.22838	2.21994	2.80096	1.9109	3.09617	2.98356	2.28462
2.36514	3.29192	4.08116	3.97345	4.13464	4.35517	4.22294	4.52081	3.95523	4.11756	3.76878	3.22801	2.91314	4.4631	4.03185	2.46128	2.82091	2.38921	2.51244	1.87836	2.6026	1.87814	2.02759	2.93935	2.64616	1.66258	2.87295	2.66022	1.92169	2.18596	2.92227	3.33023	2.1278
2.33641	3.55822	3.87658	4.53784	3.82918	4.14176	4.06632	3.74669	4.23766	4.57183	4.39365	3.30553	2.88836	4.40022	3.83098	3.25495	3.3186	3.14902	3.11449	1.90108	2.54508	2.18927	2.41814	3.00036	2.81434	1.81535	3.30452	2.81053	2.82014	2.7444	2.97009	3.6942	2.13497
2.26909	3.64504	4.17769	4.58887	4.40213	4.1996	4.42366	4.40421	4.27363	5.09542	4.91383	3.37716	2.64554	4.06209	3.65894	2.87212	3.10858	2.7714	2.72326	1.65122	2.7757	2.54872	2.50072	3.58978	3.40028	1.92203	2.98498	2.65848	1.78939	2.47618	3.1183	2.99685	2.16337
2.28232	3.34148	3.71839	3.5639	3.90327	4.93608	4.74922	4.21548	3.95406	4.52077	4.58269	3.27919	2.54585	4.37045	4.08793	3.14592	3.17896	2.85414	2.81953	2.12094	2.16378	1.60418	1.88555	2.82718	2.9518	1.73964	2.88955	2.08309	2.67988	2.97481	2.84263	3.4398	2.0619
2.48029	3.1006	3.57733	3.32127	3.79491	4.0716	3.49008	3.91817	4.12249	4.94222	5.14123	3.07717	2.5415	4.34741	4.02359	2.71687	2.87079	2.76585	3.04402	1.44484	2.32212	1.88991	2.08873	2.67722	2.90087	1.88843	3.42268	2.71557	2.80022	2.5268	3.13702	3.34641	1.98342
2.30378	3.30017	4.04044	3.99454	3.99612	4.44218	3.69262	4.1568	4.14471	4.84655	4.69805	3.37761	2.75077	4.039	3.97467	3.34505	3.35887	2.77801	3.04223	1.7087	2.48278	2.47354	2.24439	2.92695	2.75732	1.94416	2.85024	2.22456	2.78782	2.78723	2.92799	3.50973	2.03715
2.34199	3.39372	4.28834	4.05547	4.29128	4.71161	4.49693	4.56719	4.68478	4.93567	4.82357	3.25535	2.64134	4.52899	4.01346	3.20073	3.45169	3.14409	3.31328	1.68934	2.50501	1.69699	1.80119	3.06396	3.2801	2.25412	3.22335	2.53909	2.72808	2.95665	3.30339	3.42642	2.74908
2.43983	3.2881	4.13878	4.37559	4.1271	4.94895	4.41651	3.72271	4.2549	4.62658	4.46235	2.96853	2.82029	4.40992	3.8409	3.06361	3.31618	3.13991	3.24015	1.77832	2.53528	2.07852	2.23793	2.39159	2.6673	1.98337	2.95901	2.72034	3.28427	2.35731	3.18278	3.46418	1.69484
2.55834	3.48769	4.13022	4.18056	4.19728	4.95559	4.81341	4.51648	4.11878	4.24235	4.34339	3.0829	2.72525	4.10311	3.82512	3.06871	3.48226	3.36651	3.18388	1.77672	2.33625	1.60454	1.81414	2.75022	2.88797	1.69493	3.22632	2.23413	2.51387	2.41862	2.638	3.013	2.07768
2.54953	3.21366	3.87919	4.31349	4.15506	4.16814	3.51411	3.66152	4.25189	4.71626	5.11007	3.25079	2.61974	3.98925	4.10206	2.97146	2.69914	2.65225	2.73984	1.96478	2.25724	2.12325	1.60962	2.64175	2.52436	1.44663	3.07901	2.91154	2.97645	2.27208	3.30328	3.23594	2.40637
2.36292	3.38372	4.36871	4.46697	3.79508	4.29108	4.06571	4.2483	4.34237	4.37791	4.06658	3.4318	2.80867	4.42557	3.94489	2.90493	3.1828	2.75295	2.7514	1.88922	2.8649	2.51844	2.60759	3.39547	3.03769	2.81201	3.64316	2.84694	2.90673	3.50293	3.65147	3.73187	1.62263
2.23262	3.01735	3.71854	3.82367	3.90212	4.50053	4.34587	4.65538	4.34939	4.98653	5.68978	3.37264	2.56174	4.18444	4.02913	3.25849	3.53825	3.0228	3.01201	1.78976	2.79653	2.6909	1.78908	2.93992	2.71234	1.82804	3.55883	3.1027	2.65044	2.49915	3.28083	3.09092	2.1356
2.5212	3.19793	3.9571	4.19527	4.18903	4.1089	4.00598	3.8415	3.82029	4.66534	4.7823	3.47025	3.02795	4.20777	4.21752	3.19505	3.23412	2.66862	2.91079	2.03719	2.36695	2.02849	2.28044	2.86082	3.00492	1.60069	2.82718	2.73832	2.61011	1.97936	2.73806	2.91078	1.77819
2.6292	3.25494	4.26863	4.40953	4.17197	4.08269	3.77335	3.89362	4.17332	3.94452	4.1566	3.34397	2.35569	4.04482	3.78603	2.64252	3.26329	3.17588	3.02981	1.90741	2.7628	1.63818	2.22953	2.43783	2.41677	1.88741	3.43094	2.73334	2.24077	2.71533	3.00138	2.85187	1.92213
2.50815	3.89408	4.10552	3.72134	3.94581	4.69418	4.37959	3.84648	4.30746	4.53535	4.71898	3.47029	2.16778	4.30719	4.13797	3.29663	3.71906	3.26962	3.15981	1.9663	2.29465	2.06645	2.34456	2.96706	2.45363	2.15438	3.91768	2.62525	2.95015	3.1942	3.47099	3.70384	2.17115
2.38107	3.4246	4.21983	4.45064	3.76135	4.78373	3.97269	4.28478	4.22652	4.52174	4.65793	3.21169	3.14381	4.22722	3.87171	3.18852	2.46332	2.63798	2.68674	2.06229	2.68637	1.94008	1.89786	2.09096	2.66563	1.86488	3.37603	3.0465	3.12325	2.78876	3.49101	3.52595	2.07342
2.23594	3.03093	4.08528	4.43531	4.47549	5.0753	4.24241	3.7092	3.83943	4.89079	4.76845	3.52181	2.79877	4.19245	3.81383	2.95427	2.83756	3.03144	2.84191	1.96257	2.62846	1.87696	1.8828	2.69857	2.74466	1.64487	3.25597	2.45998	2.79972	2.44188	3.11573	2.99449	2.01416
2.38386	3.29057	3.80439	4.14915	3.94082	4.32334	4.10922	3.54684	3.96553	4.4527	4.63367	3.52395	3.2872	4.40863	4.15725	2.47184	2.95441	2.8647	2.4769	1.88657	2.49497	2.24813	2.32011	3.1103	3.13179	1.77167	3.20189	2.51604	2.44712	2.69242	2.89652	3.16562	2.07263
2.55569	3.17734	3.9786	4.5298	3.90936	4.23936	4.17189	3.82689	4.04786	4.48395	4.39571	3.13455	2.73691	3.98493	4.03365	2.36843	2.78965	2.60575	2.69555	2.10441	2.42124	1.85918	2.30413	2.94214	3.1469	2.43179	3.0519	2.50865	2.07662	1.70865	2.98747	2.94416	2.11238
2.44732	3.61582	4.00795	4.09427	4.05346	4.33856	3.26078	3.41519	3.79276	4.92484	5.24765	3.13375	2.83817	4.50125	4.39783	3.05139	2.78475	2.56056	2.57644	1.72958	2.39095	2.04007	2.13856	2.76933	2.84975	1.79625	3.55605	2.30634	2.51657	2.59887	3.08347	3.35223	2.22766
2.42178	3.24527	4.36888	4.50298	3.71091	4.37938	4.47368	4.25279	4.03696	4.87107	4.69808	3.21366	2.62308	3.968	4.04366	2.71787	3.06959	2.67473	3.05793	2.14421	2.57748	2.29195	1.65365	2.46739	2.6285	1.45631	3.22507	2.18724	2.3342	2.37662	3.34753	3.00322	1.7347
2.56066	3.33569	3.87321	3.83081	3.80445	4.29124	3.90457	3.53117	4.29136	5.00552	5.23824	2.99467	2.35842	4.14591	4.08549	3.19257	3.48062	3.04087	3.23126	1.28233	2.50856	2.48411	1.97424	3.29166	2.79447	1.41886	3.09628	2.83497	2.15318	2.13091	2.92194	2.61322	1.50531
2.07572	3.14082	3.78936	4.15166	4.33497	4.78457	5.06965	4.56598	4.42362	4.80249	4.81441	3.15198	2.7365	3.96769	3.97148	2.72877	2.7436	2.41491	2.33193	1.63415	2.33666	1.67794	2.62517	3.30211	3.21451	1.43713	2.65608	2.5323	2.37351	2.74752	3.37602	3.54285	2.15886
2.25816	3.58273	4.51868	4.00176	4.30129	4.80121	4.33364	4.19813	3.98573	4.08749	4.50953	3.11696	2.52315	4.13739	3.88155	3.03912	3.40869	3.00183	3.06917	1.85069	2.34405	1.40962	2.01817	2.70205	3.04115	1.7965	3.22833	2.24584	2.34889	2.62017	2.69491	2.92045	1.67969
2.42587	3.05647	4.1535	4.15384	4.20573	4.64645	4.10776	4.21405	4.16509	4.54314	5.02663	3.33195	2.71286	4.18135	3.93197	2.86246	3.15173	3.06921	3.07126	2.0288	2.65333	2.4228	2.51183	3.20256	3.7413	2.22979	3.44166	2.53299	2.42871	3.27124	2.80135	3.22431	2.26137
2.17176	3.51182	4.34265	4.32196	3.88669	4.46504	3.79383	4.0589	3.97152	4.85911	4.78991	3.57561	2.62495	4.13346	4.23715	3.07448	2.95162	2.8779	2.73475	1.89274	2.57904	1.83916	1.97248	3.2514	3.44379	1.87177	2.81099	2.83916	2.78853	2.25032	3.03674	3.15104	2.14518
2.46244	3.38928	4.09613	3.98388	4.00611	4.63042	4.40497	4.4561	4.24033	5.0142	4.67683	3.21102	3.38828	4.34616	3.79225	2.63929	3.05031	2.39928	2.81183	1.76333	2.45631	2.0421	1.46459	2.21262	2.40372	1.78312	3.94096	2.62168	2.62166	2.32835	2.63653	3.20064	2.12299
2.19945	3.11098	4.61544	3.88558	3.83254	4.47702	3.49868	4.00521	4.21015	4.58445	5.03512	3.33163	2.86542	4.28329	3.89594	2.76059	3.23038	2.54192	2.58051	1.9071	2.5178	2.17882	2.34292	3.06202	3.24445	1.7364	2.68406	2.38384	2.03526	2.79851	3.24743	3.22744	2.10324
2.34797	3.11664	4.18969	4.23811	4.00945	3.93777	3.91671	3.71179	4.30105	4.72619	4.56739	3.42956	3.03701	4.24964	3.8551	3.89537	3.95778	3.65796	3.70886	1.81236	2.67531	2.14357	2.42117	2.48906	3.15435	1.82446	2.98165	2.09498	2.75181	3.07645	3.34899	3.78475	2.66609
2.40302	3.14069	4.084	3.98507	3.78041	3.86723	4.54811	4.0458	4.15743	4.06271	4.1711	3.31158	2.55727	4.22934	4.01958	2.67514	3.21784	2.52699	2.72737	1.73806	2.29692	1.94104	2.41612	3.20344	3.61678	1.93556	3.153	2.05036	2.57143	2.27286	2.53891	2.78756	2.00598
2.35526	3.19984	4.18381	4.30185	4.06095	4.83512	4.2313	3.85381	4.29262	5.02701	5.49532	3.15507	2.5167	3.74935	4.04721	3.04318	3.30002	2.86707	2.92807	2.05697	2.67754	2.2519	2.64653	2.71259	2.36832	2.19604	3.12455	2.77378	2.8005	2.79283	2.85185	3.46987	1.54418
2.15812	3.44266	4.52071	3.73384	3.60191	4.26978	4.21615	3.84436	4.25686	4.37263	4.64846	3.25254	2.86903	4.06069	3.86501	2.31812	2.74815	2.46725	2.62204	1.96001	2.17181	1.31534	2.40762	3.51933	3.51145	1.71918	3.3481	2.60281	2.94872	2.61694	3.07482	3.34387	1.99093
2.59709	3.16738	4.85405	4.22202	4.00633	4.78521	4.22656	4.37058	4.01462	4.80228	4.40229	2.83145	2.16057	4.19528	3.96582	3.03159	3.59474	3.32923	3.39858	1.74538	2.3749	1.63548	1.90442	2.10287	2.43129	1.89582	2.43943	2.4329	2.53217	2.74862	3.43423	3.42269	2.15178
2.34336	3.52223	3.9454	3.66828	4.04331	4.63632	4.06664	4.17014	4.30122	5.47173	5.36845	3.38869	2.61206	3.82912	3.85257	2.59363	2.8615	3.14483	2.98148	1.963	2.49835	2.16882	1.92198	3.344	3.40251	2.16505	3.62277	2.40018	2.38888	3.01518	2.83288	3.61874	2.03195
2.40513	3.53854	3.9138	4.27573	4.10283	4.44106	4.05244	3.98167	4.20954	4.58915	4.78774	3.44911	2.28365	4.21252	3.80518	2.54154	2.95663	2.73741	2.85223	1.94142	2.40358	1.77177	2.22233	3.25866	3.39095	1.92336	3.42205	2.40998	1.98255	1.94528	2.71779	3.16062	2.17429
2.63213	3.37561	4.75565	4.31572	3.82629	4.6738	4.42764	4.41584	4.13499	5.58247	5.64408	3.41502	2.93365	4.16261	3.90453	3.5054	3.63088	3.42263	3.5126	2.09334	2.80569	2.45932	2.21012	3.02051	3.38675	1.99783	3.45351	3.08555	2.92569	2.8864	3.15385	3.52021	1.73685
2.42989	3.22712	4.26599	4.69597	3.85372	4.23167	3.88069	4.05259	4.51207	4.28958	4.7044	3.39326	2.84679	4.06872	4.19238	2.88548	3.31006	2.86226	2.92672	1.63082	2.69823	2.95514	2.26032	3.18645	2.89257	1.93231	3.13317	2.44522	2.84342	2.56455	2.75814	3.07415	2.22281
2.25337	3.47707	4.26151	4.17165	4.04272	4.42003	3.91274	4.28776	4.29506	4.065	3.71152	3.48802	3.49392	4.12232	3.82747	3.50835	3.87495	3.19772	3.15755	1.95471	2.65505	2.66782	2.49432	2.8673	2.59757	2.05389	3.21028	2.88671	3.34735	2.92258	3.77252	4.0433	2.36147
2.36414	3.46453	3.68365	3.8772	3.96163	4.50511	4.03786	4.13798	3.99348	4.51607	4.64256	3.45138	2.76158	4.32519	4.40405	3.08906	2.822	2.76649	2.93083	2.12086	2.47405	2.35294	2.29879	3.07624	3.17166	2.13675	2.60333	2.83937	3.49497	3.11453	2.8654	3.79175	1.88556
2.34034	3.19648	4.30749	3.73634	3.74469	4.72417	3.73894	4.1006	4.00711	4.39014	4.51998	3.33034	2.8207	4.56758	3.92995	2.5333	3.18356	2.7309	2.75251	1.98266	2.31611	2.17833	2.63182	3.5263	3.39332	1.6562	3.13966	2.57426	3.07866	3.31928	3.51761	3.83062	2.35164
2.13383	3.33113	4.06374	4.37748	3.49068	4.25687	4.19599	4.09898	4.32566	5.16302	4.6034	3.20003	3.01584	4.54405	4.11428	2.87134	2.91461	2.62226	2.99015	1.63672	2.5086	1.86249	2.23789	2.74222	2.50394	1.84369	3.65702	2.58564	2.91414	3.09443	3.77195	3.70942	2.15328
2.50232	3.49572	4.04273	4.0351	3.94756	4.34884	3.70311	3.40459	4.12804	4.90259	4.92892	3.35487	2.65053	4.00467	4.32912	2.75292	2.6541	2.35057	2.28323	1.705	2.31961	1.55784	1.70202	2.61318	3.43075	1.93026	3.02117	1.95617	2.48467	2.66173	3.10964	3.50997	2.10802
2.30164	3.75671	3.3293	4.09007	3.82026	4.63013	3.92981	3.90668	4.27622	4.18153	4.21045	3.16339	2.81597	4.1708	4.27822	2.93703	3.62152	3.31288	3.44006	1.52655	2.312	1.90598	2.31242	2.96907	3.16174	1.85892	2.61459	2.87115	2.8545	3.0682	2.96785	3.35371	1.37349
2.29164	3.30561	4.50805	4.13884	3.75825	4.30176	4.00543	4.24402	4.21703	4.37543	4.65798	3.29367	2.69556	4.29952	4.22918	3.10038	3.16547	2.98142	2.81313	1.90277	2.50267	1.60576	1.56264	2.51493	2.22528	2.06447	3.28728	2.61016	1.96222	2.57778	2.89391	3.35747	1.95799
2.27781	3.16692	4.32755	4.15002	3.78195	3.83794	3.94745	3.66726	4.13435	4.81229	4.66743	3.09102	2.49577	4.41338	4.24159	2.14903	3.20009	2.5	2.69036	1.70149	2.25946	2.20609	1.59211	3.14652	2.84988	1.95421	3.34081	2.24027	1.97648	2.36177	2.74815	2.8927	1.961
2.25775	3.33822	4.30704	5.11412	4.24352	4.61317	3.94524	3.83141	4.28885	4.63071	4.74483	3.35932	2.81703	4.13037	3.8652	3.47714	3.76089	3.54755	3.38018	1.76056	2.51511	1.83402	2.46354	2.91599	2.87413	1.78653	3.01428	2.45383	2.3322	2.67334	3.2763	2.9373	2.23102
2.48349	3.27085	4.48546	4.35384	3.73651	4.80578	3.91763	4.49081	4.26323	5.13578	4.81827	3.3466	3.5343	3.85187	4.12262	3.21162	3.00702	2.69654	2.63236	2.54525	2.80143	2.67459	2.55731	3.02702	3.43742	2.27131	3.67749	2.78763	3.3462	2.79972	3.53322	3.89858	1.48981
2.51471	3.41217	4.30125	4.18767	3.98945	4.09105	3.29575	3.72247	4.0771	4.68062	4.84835	3.12267	2.87272	4.28868	4.3479	3.38189	3.23809	2.70269	2.72958	1.90887	2.31162	2.67293	2.21474	3.17236	3.09155	2.08874	3.31844	2.44753	2.54881	2.43778	2.46811	3.14426	1.88586
2.183	3.45501	4.5184	4.64308	3.99961	4.44495	4.17491	4.19449	4.6363	4.75352	5.0829	3.53281	3.0023	4.02093	4.01142	2.64085	3.17866	2.66026	2.88101	2.17527	2.66006	1.85923	2.3455	3.19895	3.35258	1.78463	3.27119	2.65974	2.83926	2.85244	3.20989	3.36073	2.33076
2.41961	3.50449	4.03865	4.29969	3.81736	4.56064	3.99025	3.98019	4.11165	4.85662	4.92668	3.31059	2.35798	4.28493	3.96992	3.12788	2.77243	2.59622	2.73727	2.38533	2.84219	2.47373	2.22818	3.26008	2.91908	1.88943	3.20003	2.66111	3.01926	2.48568	3.2139	3.58113	1.90405
2.47763	3.10321	3.75096	4.63912	3.92618	4.59732	3.62761	4.28966	4.12419	4.82618	5.05193	3.65401	2.51784	4.14184	4.08564	2.71273	3.29308	3.11734	3.01952	1.60794	2.48572	1.93174	2.20316	3.2396	3.37547	1.60694	2.60118	2.57472	2.99961	2.59533	3.10101	3.64068	2.09024
2.46406	3.50601	4.31119	3.60936	4.16577	4.11337	4.27209	4.63579	4.35978	4.89565	4.85925	3.03023	2.69586	4.35693	4.19848	2.80956	3.25748	2.81296	2.9513	1.26125	2.5799	2.09631	2.27731	2.66332	2.50187	1.98478	3.14752	2.1409	2.69728	2.3391	2.9125	3.64412	1.70685
2.49947	3.06199	4.55253	3.95537	4.1501	5.15322	4.46185	4.57518	4.48494	4.83388	4.95699	3.65161	3.18893	3.86092	4.09751	3.08011	3.87467	3.42403	3.32183	1.76794	2.44473	1.77974	2.19341	2.65443	2.55808	1.78929	3.23086	2.73308	2.82021	2.84581	2.82525	3.66759	2.00312
2.18207	3.4045	4.27762	4.44685	4.06887	4.73552	4.63063	4.73008	4.35565	4.98637	4.94494	3.36711	2.74446	4.28253	3.89755	3.03432	3.19577	2.66905	2.75876	1.66158	2.67942	1.51099	1.89552	2.43176	3.15974	1.64379	3.11777	2.40049	3.01211	2.73612	3.17963	3.46685	1.98335
2.3691	3.27695	3.99322	3.87952	3.98486	4.68381	4.59919	4.56523	4.05145	4.37934	4.4116	3.30774	2.96962	4.19462	4.09215	2.65876	2.6442	2.95794	2.70031	1.8839	2.64576	1.85086	2.33606	3.07635	2.61343	1.6644	2.692	2.28309	2.60642	3.02857	3.06148	3.14334	1.73505
2.43031	3.23048	3.85314	3.44974	4.31166	4.64821	4.10454	4.62301	4.63813	4.96265	4.9264	3.10871	2.66094	3.93942	4.11982	2.57751	2.34534	2.75798	2.98821	1.56071	2.44551	1.78592	2.03408	2.90102	2.82897	1.41518	3.23248	2.65916	2.43194	1.98362	3.33135	2.95142	1.90199
2.33923	3.46676	3.88171	3.31751	3.93492	3.53671	3.98392	3.52865	4.15493	4.21527	4.29195	3.13682	2.94619	4.0498	3.91149	2.74962	3.36164	3.25434	3.62144	2.18375	2.43136	2.32623	1.78902	2.60933	2.49895	1.74864	3.41617	2.50201	1.78788	2.55659	2.57983	3.0798	2.8449
2.43765	3.23353	4.18254	4.16575	4.13998	4.78348	4.52114	4.71569	4.03823	4.81224	4.76996	3.42051	2.68414	4.49309	4.35605	2.79132	3.72974	2.99394	3.34153	2.03006	2.59287	2.29751	1.56922	3.07544	3.03014	1.92157	3.07919	2.21177	2.82266	2.70967	3.35492	2.96099	1.71991
2.42991	3.55155	3.92465	3.87172	3.72671	4.60759	4.28744	4.12123	4.25858	5.12386	5.2166	3.44242	2.3108	3.85637	4.14206	3.28662	3.18903	3.10713	3.0452	1.87739	2.63033	2.28105	2.10542	2.44211	3.02447	1.85135	3.00089	3.18035	2.68863	2.10091	2.73067	3.14182	2.15929
2.28457	3.02968	4.02071	4.1118	3.86892	4.93603	3.95649	4.0146	4.10794	4.6241	4.75279	2.9917	2.79703	3.97367	3.93302	3.02293	3.43521	3.32444	3.20963	1.72853	2.33605	1.922	2.01789	3.57762	3.05826	1.82809	3.05454	2.87307	2.65728	2.52252	2.89359	3.48948	1.87854
2.25455	3.25793	4.49298	4.91339	4.56844	4.09534	4.34732	4.63777	4.42457	4.69944	4.60414	3.66277	2.95497	4.37479	4.00095	2.21477	2.54736	2.27514	2.58823	1.78062	2.64485	1.94852	2.34565	3.16797	3.51243	1.82081	3.86072	1.94369	2.46146	2.96775	3.47908	3.52183	2.06405
2.38686	3.47256	4.265	4.32077	3.94622	4.72848	3.93126	3.8836	4.03693	4.43324	4.01586	3.34982	2.97949	4.19336	4.12781	2.90064	2.76189	2.90331	2.50221	1.51834	2.38286	2.13943	1.89168	2.76178	2.67954	1.93564	3.51868	2.21095	2.68481	2.34522	2.89058	3.30641	1.9463
2.60036	3.44551	4.05387	4.60503	4.00442	4.45045	3.9212	4.4295	4.33745	4.34561	4.75381	3.62149	3.02804	4.20513	3.85423	2.89	3.2015	3.15291	2.92094	1.77464	2.69923	2.42418	2.03052	3.18195	3.63178	1.86853	3.16736	2.41376	3.03282	3.38624	3.60311	3.98743	2.23312
2.45317	3.42828	4.16207	3.77609	3.62222	4.87305	3.95643	4.06904	4.4297	4.61229	4.62748	3.20637	2.39653	4.31242	4.30044	2.99265	3.29864	3.10921	2.9605	2.01862	2.25807	1.6732	2.0738	3.04554	3.46468	1.65229	2.53047	2.90977	2.40361	2.3523	2.58233	3.05607	2.13481
2.25424	3.16067	4.50141	4.66928	3.8851	4.55004	4.24042	3.94633	3.80357	4.96186	4.80024	3.52773	2.98036	4.66881	4.09548	2.46033	2.85895	2.57174	2.5229	2.13949	2.61877	1.83922	2.34261	3.57158	3.17361	2.00674	3.70668	2.52419	2.72823	2.27922	2.4355	3.12126	1.82166
2.49816	3.34927	3.44376	4.06661	3.54541	4.36697	4.38597	3.91955	4.33643	4.35798	4.7918	3.49537	3.10111	4.6141	4.02917	2.93397	2.92838	2.44017	2.67027	1.89681	2.58442	1.97889	2.41315	2.87624	3.58101	2.36228	3.53099	2.52242	2.55631	2.38421	3.15673	2.84959	2.09487
2.18734	3.25706	3.7446	4.23014	3.95773	5.20533	4.19699	4.10255	4.39305	4.88926	5.26702	3.46155	2.81309	4.18574	3.71164	4.00468	3.3951	3.49116	3.46762	1.78918	2.63119	1.90032	2.09189	2.65861	2.79675	2.23744	3.6541	2.73584	2.7325	2.73243	2.57988	3.1915	2.32513
2.29892	3.6298	4.03453	4.18168	4.04143	4.43309	3.82475	4.39521	4.26372	4.11424	4.96495	3.24547	2.9194	4.00037	4.25925	2.90921	3.31193	3.07264	3.22528	2.03885	2.78042	1.32238	2.28982	2.73833	2.86267	1.57381	2.52265	2.74185	2.12054	2.69107	3.05117	3.16583	2.09748
2.45188	3.33949	4.77282	4.56403	3.57342	3.6179	4.35415	4.36979	4.21303	4.05533	3.94521	3.31766	2.88377	4.37866	4.01716	3.17779	2.63371	2.93202	2.82389	2.03003	2.52168	2.04308	2.34603	2.32414	2.46394	1.6792	3.3713	2.41568	2.32453	2.16473	2.98325	3.02408	1.9476
2.29341	3.50833	4.9564	4.28419	3.96372	4.71525	4.19055	4.6131	4.35265	4.43652	4.6481	3.43411	2.66513	4.12186	3.58506	2.92273	3.69567	3.0419	3.06517	2.0774	2.56066	2.44935	2.23804	2.57284	2.55897	1.55704	2.68729	3.2252	2.74829	3.01982	3.43146	3.31876	1.90236
2.45057	3.40684	4.25579	4.3506	3.83513	4.81394	4.84957	4.53222	4.32149	4.71993	5.04734	3.67037	2.65565	4.15678	4.06407	3.01972	3.29047	2.95144	2.75412	1.74581	2.52939	1.82882	2.23781	2.39799	3.0061	1.72347	3.03302	2.30227	2.66239	2.3229	2.99595	3.33078	1.78711
2.43168	3.52153	4.20756	4.24094	4.01186	4.81315	4.63796	4.60912	4.15306	4.59376	4.48992	3.34435	2.30209	4.18388	4.1194	2.94272	2.96348	3.00888	2.93986	1.9882	2.33695	2.02336	2.28387	3.14948	2.50427	1.45674	2.88865	2.58436	2.51724	2.48963	2.65083	2.65981	2.21961
1.98256	3.30676	3.89145	4.52335	4.24544	4.00431	4.09795	3.86352	4.74978	5.22135	5.55523	3.52077	3.37814	4.20785	3.95572	3.14433	2.97883	2.92809	3.02542	1.92868	2.44819	1.74369	2.29481	2.74192	2.27585	1.56765	2.80916	2.85492	2.61864	3.39899	2.5383	3.35137	1.80615
2.49355	3.06493	4.22633	3.9511	4.12812	4.48644	4.28623	3.96109	4.33044	5.17178	5.66043	3.29654	2.77757	4.51351	4.33069	2.58091	2.97581	2.42792	2.27409	2.10182	2.53487	2.19681	2.22857	2.77472	3.13352	2.01568	3.49541	2.22039	3.06144	2.81915	3.42601	3.55533	2.13996
2.2606	3.25646	3.32415	3.77725	4.39405	5.70384	5.04347	4.76246	4.10793	4.55047	4.68933	3.2707	2.81863	3.8601	3.93551	3.1947	3.27804	2.97916	2.96245	2.07974	2.6714	2.41817	2.61423	3.20591	3.41501	2.15036	3.23667	2.59492	3.31862	3.03295	2.67682	3.92432	2.23079
2.25351	3.13661	4.09199	3.50937	3.82727	4.71041	4.21981	4.0448	4.20571	4.74357	4.55517	3.26417	2.81973	4.16032	3.95322	2.93186	3.15129	2.61934	2.42038	2.00813	2.40708	1.91456	1.94482	2.21265	2.50924	2.33122	3.72839	3.17368	2.70815	2.59709	3.41456	3.51632	1.86136
2.24841	3.49906	3.89027	4.02303	4.21536	5.36454	4.54108	4.50547	4.07204	5.3996	5.55652	3.62842	2.8974	4.26653	4.14027	3.06246	3.63237	3.24838	3.28054	2.10999	2.63578	2.29949	2.08734	2.58628	3.10721	2.10673	3.30735	2.50828	2.85551	2.98622	3.03775	3.2557	2.09481
2.46648	3.30722	3.91561	4.15145	4.46789	4.26043	4.17086	4.22608	4.45083	4.82357	4.74612	3.38032	2.8046	4.27329	3.82741	3.26403	3.60566	3.04191	2.98561	1.8139	2.5506	2.19503	1.73573	2.2089	2.91582	1.87848	2.59481	2.42501	1.99591	1.97319	3.16012	3.32777	2.11091
2.40223	3.45991	4.76408	4.26258	4.20694	4.31646	3.59391	3.9746	4.20264	4.6535	4.64805	3.1683	2.78558	4.24442	3.91903	2.55316	2.92704	2.80324	2.77779	1.83853	2.48657	2.00742	1.96408	2.97596	3.13347	1.40428	3.42953	2.76247	1.99011	2.59467	2.77124	3.4164	2.23893
2.25016	3.45565	4.35121	4.63555	4.22305	5.10427	4.75041	4.60655	4.37231	4.65059	4.55075	3.67214	2.92574	4.30175	3.85459	3.30776	3.65788	3.46494	3.03224	1.84534	2.73869	2.08941	2.39543	2.77707	3.28037	1.74664	2.9226	2.92463	3.27506	2.75935	3.55419	3.6489	1.78725
2.40621	3.42539	3.43481	4.41372	3.88397	4.65156	4.12879	4.00206	4.02107	4.43991	4.8915	3.60832	2.77352	3.94204	3.95656	2.83327	3.45685	2.83305	3.00751	2.15885	2.85823	2.61793	2.29658	3.35748	2.73468	2.09386	3.37148	2.7086	3.10336	3.37753	4.07786	3.64558	2.14697
2.27333	3.41103	3.74503	4.60593	3.55688	5.04302	4.39953	4.33503	4.61093	4.28293	4.81595	3.35369	2.11533	4.2907	4.12083	2.92684	2.39274	2.47851	2.16658	1.76012	2.45107	1.4429	2.24742	2.51858	2.56408	1.60711	2.7808	2.87195	2.8066	2.64246	3.35769	3.19259	1.58832
2.37606	3.20879	4.27503	3.55498	3.61109	3.89599	4.45749	4.40904	4.3857	4.19683	4.66958	3.42146	3.14383	4.28028	4.1882	2.79382	3.4115	3.11129	2.91698	1.97303	2.87863	2.43324	2.7523	2.66511	3.43199	2.27248	3.2655	2.97432	3.49363	3.66505	3.82016	3.67444	1.91399
2.36997	3.58529	3.72459	4.05482	4.21182	4.44505	3.6556	3.40573	4.36105	4.65786	5.03836	3.21255	2.84789	4.19495	3.97632	2.31103	2.56764	2.41133	2.39276	2.14315	2.52184	1.36134	2.49892	2.84335	3.345	2.10326	2.87514	2.89498	2.6127	2.53426	2.79935	3.38582	2.19816
2.42134	3.30332	4.18271	4.26223	4.06423	4.70551	4.17151	4.17006	4.23893	4.59148	4.83313	3.4033	2.5008	4.25957	3.7836	2.75801	3.14129	2.69765	2.85144	1.79319	2.40642	2.14956	2.02186	2.37149	2.46647	1.93204	3.00995	2.54403	2.98583	3.14458	3.21228	3.28078	1.90272
2.30095	3.25357	4.57928	4.14096	4.12258	4.27924	4.25733	4.3127	4.22756	4.44621	4.93475	3.39295	2.57733	4.1935	3.89663	3.38504	3.48795	3.35632	3.21253	1.93322	2.55228	2.13018	2.02822	3.03044	2.61508	1.93855	3.25109	2.78096	2.29851	2.35393	2.81903	2.88334	2.14579
2.51939	3.3221	4.12635	3.76924	3.80517	3.8548	3.93356	3.73443	4.3603	4.71884	4.26384	3.36246	1.98853	4.34535	3.9965	2.31695	2.28428	2.0681	1.98507	1.78297	2.45456	1.8492	2.23253	3.12772	3.34656	1.31656	2.20127	2.4161	2.98844	2.60724	3.11837	3.69527	1.93762
2.49434	3.21136	3.94419	3.86008	3.86404	4.59563	3.94458	3.86632	3.99848	4.25925	4.41151	3.20201	2.48266	4.14073	4.19372	3.01313	3.43642	3.08833	3.35717	1.58699	2.51141	1.99011	1.90342	2.99549	3.24796	1.26774	2.99626	2.37798	2.86128	2.99384	3.06633	3.22978	1.86392
2.22105	3.19984	4.76003	5.07603	4.0546	5.08681	3.95313	4.03901	4.26808	4.33638	4.66393	3.06743	2.58644	4.22057	4.15582	3.03824	2.99285	3.02908	3.45705	1.70059	2.46079	1.88382	2.07431	3.00269	2.76194	1.66851	3.26831	2.56399	2.55402	3.25056	3.44297	3.39952	2.08819
2.18991	3.28987	3.69561	4.18986	3.84125	4.98838	4.14803	4.09072	4.03054	4.02148	4.1349	3.03701	2.25765	4.2155	4.04235	2.83827	3.01334	2.85645	2.69659	1.53911	2.51545	2.23528	2.21391	2.66195	3.05292	1.38222	2.70582	2.99653	2.18314	3.0263	3.59019	3.33255	2.01236
2.52297	3.11829	3.89942	3.68585	3.86495	4.16054	4.2443	4.41371	4.15259	4.54166	4.72765	3.45167	2.74761	4.29079	4.01132	2.87038	3.02137	2.64154	2.67676	1.76688	2.74158	3.01479	2.40325	3.21329	3.06527	2.22846	2.97712	2.46838	3.1758	2.9694	3.41742	3.81403	2.13756
2.52133	3.19789	3.69686	3.22748	3.73704	4.63246	3.72894	3.74577	4.28012	5.01438	4.74096	3.20205	2.54752	4.00387	4.01582	2.89322	2.96506	3.01132	3.17919	1.71972	2.28815	1.82955	2.01461	2.31338	1.92098	1.88842	3.4428	2.5046	2.90047	3.14294	3.22131	3.5205	1.89178
2.4291	3.2007	4.45713	3.45933	4.23639	4.173	4.05625	4.26279	4.16411	4.87097	4.63961	3.20319	2.59612	4.03008	4.18635	3.19297	3.79923	3.18442	3.12939	1.7446	2.64561	2.25709	2.17491	2.52384	2.93466	1.50297	2.82293	2.63935	1.80618	1.94296	2.99384	2.95812	1.68716
2.46913	2.97167	4.12741	5.0741	3.89593	4.26881	3.46121	4.06556	3.93871	5.04489	5.28019	3.31667	2.44939	4.05749	3.95205	2.49683	2.95816	2.41548	2.56512	1.84489	2.16493	1.34071	2.18469	3.12978	3.15457	0.838472	2.77714	2.45213	2.97171	3.02121	3.05084	3.21658	1.94516
2.43152	3.10519	3.46022	3.81338	4.37841	4.67326	4.32325	4.27391	3.98548	3.96837	4.27494	3.11397	2.41941	4.2006	4.05979	2.23404	2.60124	2.88519	2.66819	2.03521	2.41151	2.11553	1.72197	2.52511	2.71119	1.96248	3.82372	2.2526	3.14398	2.85964	3.40061	3.38201	1.80005
2.12684	3.20889	3.88979	3.74219	4.03024	4.14236	4.38718	4.08037	4.33151	4.55618	5.06667	3.57691	3.09426	4.40482	4.17426	3.79183	4.12927	3.71703	3.66328	1.84423	2.99575	1.98498	2.22126	3.07098	2.60974	2.14614	2.93842	2.94297	3.44197	2.77635	3.28842	3.60818	1.8959
2.36409	3.03132	3.97741	5.1636	4.09088	4.69578	3.92678	3.72226	4.18291	4.5939	4.76683	3.17237	2.66049	4.37333	3.86853	2.69755	2.89831	2.65691	2.60946	1.65387	2.31248	1.75703	1.91142	2.50917	3.06458	1.92569	3.11057	2.5397	2.93984	3.03143	3.3172	3.30025	2.56788
2.73877	3.00203	4.26579	4.16706	4.37444	4.303	4.09818	4.38698	4.00398	4.16063	4.18428	3.58723	2.72072	4.31617	3.89682	2.49992	2.46301	2.4828	2.34874	2.18522	2.62258	1.97437	2.22804	2.96633	2.9523	1.65987	2.92568	2.50442	2.74316	2.92961	3.75477	3.86338	1.7726
2.31716	3.49566	4.31663	4.08928	4.19083	4.50887	3.93973	3.89796	4.24115	4.5763	4.64362	3.21138	2.86416	4.23749	3.97632	2.31771	2.96914	2.53141	2.44645	1.80272	2.45721	1.97407	2.42425	2.84521	3.00612	1.62286	3.27478	2.15184	2.5809	2.84986	2.8953	3.53798	1.95445
2.42714	3.66175	4.21958	4.53601	4.00333	3.89715	3.74146	3.59675	4.04464	4.99358	5.57776	3.27167	2.5344	4.54636	4.0252	2.91125	3.14823	2.84032	2.87841	1.99419	2.54141	2.21873	1.86822	2.94839	3.1628	1.7109	2.91114	2.58873	2.94921	1.80329	3.0818	3.07499	1.56423
2.30625	3.32697	3.52354	4.27979	3.85927	5.0104	4.14556	4.55098	4.2293	4.76719	4.72419	3.42614	3.00491	4.38492	4.29024	3.50258	3.66414	3.46808	3.68555	1.90612	2.21225	1.98378	2.11974	2.77581	2.61764	1.54585	2.42938	2.36474	2.95281	2.4069	2.57822	3.34327	1.77726
2.37662	3.43542	4.0479	3.84333	4.17266	4.88671	4.08874	4.32936	4.31804	4.80764	5.0824	3.56915	2.77789	4.30816	4.17238	2.83961	3.06148	2.92182	2.98994	2.16619	2.53226	1.78232	2.84371	3.24494	3.26629	1.92999	3.41527	2.84395	2.55244	2.05641	2.74584	2.98629	1.83425
2.62665	3.47334	4.32885	4.49082	3.8244	3.68006	3.97477	3.95333	4.63608	5.31626	5.3918	3.6176	2.84653	4.27571	4.44067	2.81981	2.9912	2.63321	2.95165	2.19484	2.65808	2.58285	1.94068	2.82812	3.45085	1.41082	3.21191	2.19195	2.48333	2.56116	2.85133	3.47266	1.79736
2.50698	3.53247	4.51687	4.2117	3.8701	4.68428	4.48614	4.54074	4.27465	4.60434	4.42893	3.36046	2.91839	4.12936	3.58179	3.15433	3.29804	2.5004	2.80153	2.12223	2.55616	1.74487	2.16527	3.05987	2.70924	2.2673	3.63408	2.36377	2.78018	2.57067	3.22719	3.38109	2.02801
2.48433	3.70178	4.41436	4.53818	4.12644	4.50766	3.79936	3.85122	4.35665	4.18995	4.16139	3.53646	2.29111	4.79243	4.16398	2.61155	2.52486	2.78963	2.82845	1.61257	2.66781	2.15915	2.10588	2.32916	2.73053	1.62896	3.1696	2.21835	2.39061	2.41063	2.21013	3.18417	2.13518
2.20652	3.21772	3.70445	3.50742	3.67514	4.8928	3.79522	4.39621	4.28178	4.58104	4.38164	3.33963	2.85653	4.58741	4.15809	3.17506	3.51193	3.54581	3.42744	1.90346	2.30804	2.52117	2.15722	2.53637	2.89758	1.61839	2.80026	2.34727	2.55907	2.58395	2.78954	3.29567	1.95589
2.21696	3.43117	4.46318	4.21692	3.98579	4.83028	3.91858	4.15699	4.28735	4.64146	4.99695	3.50466	3.14342	3.89801	4.03372	3.68662	4.00153	3.76143	3.78484	2.07113	2.68298	2.21561	1.85634	3.02664	3.09565	2.00687	3.37425	2.62505	2.11056	2.54591	3.05889	3.33754	2.57811
2.40496	3.28029	4.65652	4.27226	3.94187	4.55822	4.66554	4.075	4.21854	4.42504	4.6723	3.25343	2.65422	3.75781	3.84059	2.54331	3.22869	3.17375	2.98979	1.79712	2.64452	1.85536	2.59685	3.3673	3.75798	1.83687	3.55069	3.063	2.52484	3.02865	3.1055	3.25866	2.09298
2.22887	3.31042	4.13793	4.2127	4.01685	4.28598	4.57934	4.39217	3.88852	4.69069	4.39256	3.31089	2.63678	4.16295	3.99233	2.54923	3.39098	2.79966	2.57663	2.17807	2.45639	1.69865	2.21738	2.86793	2.71759	1.75074	3.02676	2.24381	2.67757	2.36683	2.4623	2.72594	2.28354
2.12903	3.43475	4.49	4.35146	4.16162	4.81545	4.19173	4.35294	4.341	4.7324	4.70642	3.54762	2.95409	4.01281	4.16298	2.63205	2.81442	2.66578	2.66585	1.93623	2.42414	2.3036	1.86825	3.2972	2.93323	1.62503	3.01484	3.05018	2.88784	2.61596	3.11548	3.24178	1.94094
2.29276	3.4378	4.12585	3.9781	3.64219	4.60512	4.5751	4.66142	4.24289	4.719	4.6205	3.49719	2.96765	4.53842	4.26777	2.99709	3.25696	2.61465	3.08251	1.84529	2.87478	2.10327	2.53847	3.44499	3.01456	1.62357	3.53619	2.71061	2.45223	2.65906	2.31188	2.88894	1.974
2.56217	2.9727	3.71043	4.23397	4.30931	4.73257	4.12982	4.25296	3.81463	4.51728	4.58035	3.18349	2.73326	4.52058	4.12163	2.95703	2.99534	2.38105	3.34572	2.06345	2.40746	2.30928	2.39824	2.61372	3.29734	2.08303	3.17355	2.23478	2.33091	2.54659	3.40529	3.53199	2.23441
2.54208	3.3782	3.73629	4.61404	3.79281	4.34755	4.09014	4.60718	4.37822	4.87342	4.71446	2.99171	2.69752	4.31045	3.96838	2.77886	3.30334	2.80152	2.92015	2.12467	2.41717	1.77996	1.7617	2.67993	2.78639	2.01965	3.3855	2.73194	2.55153	2.01635	2.81312	3.12248	2.21389
2.33483	3.42345	3.89969	3.74957	3.90014	4.5276	3.91122	3.63771	4.06395	4.66017	4.3504	3.3142	2.79691	4.10432	4.12769	3.40419	3.41972	3.23272	3.18262	1.97342	2.68323	1.62823	2.3618	3.29231	3.11231	1.9809	3.22712	3.18565	2.56461	2.8327	2.47	3.09292	1.69153
2.51122	3.28524	3.91	3.69517	4.38471	4.63561	4.6862	4.46874	3.81424	4.6501	5.12168	3.46353	2.73073	4.2802	3.94568	3.09162	2.90309	2.53771	2.57062	1.61665	2.54358	2.31937	2.42166	3.0463	3.36828	1.97204	3.44634	2.60114	2.38798	2.77141	3.3916	3.11597	2.30114
2.632	3.39755	4.2143	4.3892	3.78233	4.47274	4.24275	4.41775	4.28811	4.79884	4.95317	3.44906	2.50331	4.1673	3.84746	2.30566	3.01479	2.74082	2.75152	1.73511	2.20993	1.89082	1.83474	2.77461	2.9576	2.0509	3.10161	2.60014	2.28909	2.67608	3.59043	3.39163	1.82119
2.52462	3.17074	4.26297	3.90821	3.91884	4.79669	4.16962	4.3148	4.40919	4.87966	4.81101	3.69175	2.88653	4.02519	3.90977	2.78769	3.13031	2.96518	3.21349	2.34525	2.84677	2.69408	2.43335	3.74732	3.41262	2.6512	3.46413	2.66427	2.34468	2.75296	3.3865	3.19419	2.20752
2.39122	3.37684	4.06933	4.46571	4.35222	4.40537	3.84754	3.77537	4.42997	4.80468	5.05917	3.52656	3.23694	4.75021	3.99725	2.94981	3.3246	2.96861	3.05415	1.91198	2.79247	2.66564	2.68707	3.27548	3.1931	2.15198	2.83964	2.68619	2.8586	2.95044	3.35331	3.6384	1.93805
2.50839	3.56677	4.34828	4.44152	4.17484	4.71567	4.75521	4.53107	4.44795	4.77394	5.16354	3.31478	3.19344	4.11222	3.82203	3.4531	3.52645	3.34862	3.38572	1.70594	2.2522	1.79505	1.98312	2.61543	2.9855	1.63747	2.99429	3.00856	2.58167	3.16418	3.43696	3.48381	1.81338
2.2162	3.61533	4.00112	3.83122	4.08793	3.99131	4.1625	4.16434	4.3245	4.65782	5.01156	3.79859	2.89659	4.52196	4.0648	3.45316	3.41342	3.42653	3.47469	1.94794	2.70461	2.29315	2.41145	3.19831	3.32897	2.11211	4.23394	2.98785	2.91512	2.42644	3.13713	3.12183	2.22944
2.66888	3.23717	3.8796	4.59543	4.2502	4.06436	4.1848	4.71778	4.112	4.94097	4.818	3.24372	3.10311	3.8939	3.82667	3.40794	4.05757	3.46124	3.71331	1.76643	2.85761	2.14967	2.18037	2.76382	3.21068	1.9494	3.84403	2.42994	2.55461	2.77664	2.64763	3.17599	2.10343
2.50961	3.23	4.2332	4.02531	4.37458	4.59365	3.82799	4.14785	3.98121	4.2571	4.30551	3.36911	2.81181	4.1864	4.00905	2.49085	3.07914	3.05891	2.84899	1.75768	2.38117	2.33013	2.09038	1.75626	2.33347	2.14718	3.62462	2.11648	2.70361	2.75806	2.80013	3.66681	2.03786
2.1923	3.41632	4.15247	4.67373	4.2637	4.43809	4.64913	4.53102	4.49142	4.62471	4.88731	3.19273	2.80163	4.3188	4.18524	3.68743	3.77192	3.27495	3.49157	2.24097	2.52023	2.03166	2.14122	3.39805	3.18751	1.80886	3.3402	2.91834	2.67657	2.92484	3.49583	3.66323	1.97711
2.37301	3.74992	3.7592	4.10513	4.5498	4.17443	3.86274	3.96203	3.80468	4.13811	4.16668	3.66686	2.75096	4.60109	4.31548	4.06126	3.90448	3.86749	4.29265	1.92412	2.36778	3.19027	1.77229	2.64407	2.51278	2.03138	3.01294	2.89162	2.74628	3.27489	3.25794	3.08274	1.87214
2.25135	3.60771	4.37594	4.95418	3.65636	4.3663	4.15629	4.53048	4.13719	4.77131	5.11	3.50228	2.41645	4.32973	3.90243	3.09033	3.43396	3.17699	3.0738	1.8667	2.60515	2.27256	2.29754	3.12012	3.61893	2.7688	3.8491	2.31713	2.39374	2.45561	3.31355	3.14146	1.96857
2.33899	3.01051	3.95337	4.80342	3.64351	4.92285	3.93411	4.20594	4.1599	4.96731	5.09614	3.13538	2.40629	4.18164	4.29603	2.92633	3.6651	3.17334	3.10419	1.52656	2.74113	1.07466	2.47501	3.48514	3.10691	2.25253	3.62267	2.2886	2.62467	2.24979	3.08837	3.72007	1.52939
2.34138	3.32918	4.42519	4.07083	4.28677	4.71461	4.29102	4.55398	4.08563	4.77768	5.04194	3.47677	3.1957	3.99828	4.12182	2.97095	3.10032	2.82421	2.67253	1.95802	2.54379	1.99262	1.80067	2.46639	2.86317	1.74731	3.15846	2.62456	2.57232	2.85775	3.01405	3.39792	1.87167
2.53242	3.1833	3.63633	4.04888	4.24681	4.80926	4.35872	4.22921	4.07646	3.99969	4.42691	3.46933	2.93672	4.46603	4.30344	2.47965	2.98556	2.80942	2.93962	2.09601	2.85621	2.49502	2.40781	3.12987	3.32932	2.22128	3.81989	2.76213	2.86578	3.14988	2.99368	3.33262	2.44565
2.17618	3.32548	4.26301	4.12284	4.36999	4.84702	4.3055	4.3486	4.07266	4.94262	5.29931	3.23441	2.69424	4.59013	4.13937	2.96396	3.65297	2.90483	2.78506	1.76703	2.62943	2.72564	2.1773	2.62336	2.86417	1.62253	3.14352	2.48711	2.26911	2.33643	3.34005	3.03743	2.09748
2.33177	3.292	3.8953	4.54828	3.88224	3.73411	3.66523	3.72731	4.14217	4.34293	4.2945	3.32467	2.41238	3.8637	4.13029	3.27148	3.17824	2.66548	3.02205	1.55216	2.33638	1.73435	2.49707	2.59057	2.37708	1.65439	2.41337	2.42593	2.16378	2.02107	2.56048	2.99746	2.11542
2.07731	3.28504	3.74261	4.02928	4.03492	4.27569	4.16337	4.29622	4.02313	4.65932	4.58558	3.6392	2.88825	4.19926	3.87913	3.321	3.56945	3.24327	3.44524	1.81451	2.78154	2.50276	1.94164	2.93231	2.82291	2.03418	3.13959	2.59348	2.70279	2.91413	3.91497	3.85433	2.11806
2.29472	3.27722	3.86319	3.41766	3.75854	4.46178	4.00503	4.00441	3.91205	4.59989	5.02697	3.60095	2.64583	4.00755	3.75358	2.90013	3.64174	3.07548	3.1347	1.84044	2.59821	2.18449	2.3195	3.25385	3.018	1.81034	2.98431	2.26932	2.56867	2.77377	3.51638	3.28143	2.44545
2.08494	3.24142	4.21211	4.93122	3.55423	4.27432	3.80731	4.21662	3.82455	4.38673	4.5633	3.43442	3.01802	4.50347	4.22951	2.66757	2.80713	2.37327	2.59981	1.975	2.60165	1.52179	2.40782	3.24211	3.2588	2.21677	2.99094	2.4461	2.61457	2.46537	2.61794	2.97493	2.10937
2.41055	3.24728	3.67691	3.94753	3.5728	4.40966	3.78493	4.12351	4.02168	4.29744	4.28221	3.10609	2.512	4.30976	4.01886	2.99089	3.43215	3.03341	3.01996	1.52666	2.54036	2.26537	2.02877	2.75749	3.12873	2.02715	3.31537	2.3055	2.68034	2.45779	3.02884	3.08136	2.03204
2.47536	3.29965	4.08217	4.65991	4.05134	4.67716	4.43957	4.25163	3.78863	4.99004	4.80914	3.39948	2.5929	4.4269	3.77189	2.56741	2.67785	2.64486	2.6989	2.05474	2.72826	2.02228	1.15174	2.14376	1.98256	2.224	3.1088	2.38694	2.76419	2.27583	2.96064	3.08541	1.98015
2.36205	3.39978	4.08467	4.44283	3.85809	5.32076	4.15035	4.44856	4.224	4.05742	4.07454	3.24923	2.76176	4.2056	4.07086	3.39378	3.09061	2.74853	2.6455	1.56878	2.51169	1.94403	1.92566	2.716	2.92406	2.04857	2.98485	2.31566	2.66431	2.82572	3.04652	3.12361	1.90026
2.25394	3.32561	4.65966	4.27426	4.02273	4.84828	4.16712	4.54205	4.18403	4.67939	4.94555	3.14145	2.93199	4.14681	4.20139	2.77364	3.04434	2.6841	2.57085	1.97232	2.4428	1.95392	2.3542	3.05249	3.10593	1.81702	2.89131	2.69288	2.64127	2.67188	3.19191	3.59071	2.25355
2.17211	3.31792	3.8893	3.62569	4.50968	4.60992	3.78746	4.29723	3.93348	4.58131	5.02818	3.1633	3.24543	4.48449	4.01921	2.74792	3.29045	3.00136	3.02534	2.02234	2.29338	1.82015	2.36015	2.95723	3.36913	1.81532	2.97508	2.74658	2.75872	2.70579	3.81006	3.17867	2.06748
2.42397	3.1829	4.30916	4.24491	4.20612	5.01837	4.34029	4.39808	4.08199	4.71639	4.65385	3.30655	2.77029	4.16165	3.92763	3.54061	3.76558	3.33582	3.62792	1.90175	2.37928	2.28582	2.48995	3.17316	3.59719	1.80237	3.21337	2.43908	2.32646	2.92225	2.97415	3.3252	2.22364
1.99315	3.21353	4.21776	4.26914	4.0161	4.40826	4.1809	4.03518	4.16249	4.82154	4.77654	3.11633	2.48534	4.25013	3.74034	2.50868	2.97219	2.59378	2.80725	1.91089	2.20683	1.365	1.76666	2.94013	3.01207	1.75313	3.6841	2.39352	2.66115	2.69819	3.40237	3.14909	1.66932
2.18818	3.42364	3.7721	4.66952	4.26999	4.15018	3.8537	3.6736	4.40118	4.63201	4.43001	3.25738	2.81378	4.05447	4.00516	2.97451	3.06552	3.05373	2.88864	2.16757	2.80054	2.02493	1.87002	2.93868	3.13358	2.32926	3.47601	2.412	2.728	2.3426	3.07422	3.1528	2.14009
2.33788	3.39338	4.27666	4.17747	3.80788	4.61116	4.45905	4.19018	3.89216	4.8338	5.13493	3.24887	2.42103	4.35561	4.05858	2.7097	3.36609	2.98056	3.0949	1.82428	2.5225	2.11086	2.06858	2.82755	2.76396	1.97664	3.75536	2.82402	2.84104	2.72555	3.23824	3.38753	1.38923
2.13472	3.49308	3.7699	3.80703	4.46135	4.12811	4.07549	4.22399	4.28552	4.69217	4.77009	3.49449	2.98622	4.12908	4.23247	2.85587	2.92798	2.74255	2.61777	1.93754	2.32226	1.49915	2.62816	2.86001	2.84831	1.71499	3.20231	2.77518	2.66354	2.64203	2.91407	3.46148	1.97983
2.55133	3.20213	3.99097	3.64291	4.00059	4.09207	3.82217	3.83961	4.04673	4.6248	4.6007	3.41103	3.06019	4.07875	3.97364	3.23233	4.0592	3.95419	3.82022	1.91197	2.76179	1.89472	2.33216	3.18709	2.70965	1.87597	3.43686	2.58628	2.96931	2.29202	2.89739	3.72343	2.09853
2.44053	3.11314	4.38197	3.82467	3.84714	4.56111	4.29591	3.97658	4.30017	3.84622	4.46498	3.22666	2.43901	3.60562	3.93484	2.69764	3.15014	2.87589	2.76336	1.61151	2.208	1.80663	2.00825	1.9663	2.44878	1.93019	2.89139	2.35022	2.33907	2.3136	3.1369	3.46444	1.99624
2.57065	3.35372	3.75192	4.41714	3.99042	4.10099	3.9581	4.13507	4.43893	4.31373	4.88849	3.42571	2.62715	4.45649	4.46914	3.31485	3.2737	2.9819	3.15398	1.79684	2.42377	2.33683	2.37304	2.73634	2.95409	1.96235	3.16075	2.94832	2.32277	2.70333	3.2763	3.15333	1.90666
2.05778	3.56336	4.37292	3.99623	4.12301	4.28419	4.43811	4.36675	4.35013	4.94169	5.00458	3.4499	3.06127	4.43028	4.42339	3.10784	3.29941	3.21269	3.42819	1.87917	2.51239	2.75555	2.23279	2.98942	2.70053	1.87886	3.11574	3.01289	2.85569	2.39067	3.12238	3.39835	2.04033
2.6748	3.56107	3.82998	3.74757	4.21577	3.87932	4.15031	4.33111	3.94215	4.39294	4.49963	2.94173	2.60902	4.53631	3.83485	2.34288	2.75194	2.65658	2.44849	1.74484	2.41364	2.08482	2.32108	3.03169	3.73934	1.4599	2.69831	2.96795	2.78132	2.80406	2.91129	3.59577	2.34271
2.39847	3.01382	3.99681	3.82402	3.70204	5.56222	4.29518	4.45496	4.91556	4.69775	4.91733	3.2172	2.33672	4.15099	4.20266	2.97783	3.38089	3.00723	3.1655	1.82951	2.75339	1.59818	2.03906	2.54942	2.6801	2.16925	3.25321	2.45728	2.39307	2.53393	3.26359	3.33042	2.12333
2.18701	3.20656	4.01619	3.83641	3.85254	4.70915	4.0363	3.85167	4.21148	4.78485	4.89705	3.20252	2.4879	4.42713	3.91915	2.77504	3.21156	3.01209	2.96366	1.84374	2.67637	2.35805	2.12517	2.8254	2.92145	1.73971	3.39245	2.97541	3.13994	2.90379	3.01707	3.32735	2.33546
2.50261	3.33854	4.18217	3.97728	4.00399	4.86871	4.04893	4.05454	4.11922	4.62049	4.60904	3.61777	2.94234	4.93273	4.09259	3.40577	3.26577	2.9589	3.06505	2.00314	2.65792	2.05428	2.07826	2.78721	3.2492	2.08146	3.45564	2.37772	2.74586	2.75972	3.15612	3.3517	1.57778
2.3842	3.43179	4.5744	4.26635	4.0734	4.4948	3.57784	3.89315	4.01386	3.56475	3.98405	3.33784	2.9282	4.48012	4.12697	2.91956	2.82002	2.55232	2.59095	1.91	2.43945	1.46591	2.49603	2.89159	3.50182	1.62244	2.72719	3.1559	3.23477	2.44276	3.8954	4.04064	1.68506
2.49781	3.20222	3.8273	4.02707	3.94787	4.74659	3.72798	3.67605	4.16041	4.79534	5.01081	3.43053	3.06446	4.23726	4.24398	3.22743	3.51846	3.26795	3.19897	1.79451	2.56564	1.58372	1.94383	2.91561	2.88887	2.211	2.85932	2.07762	2.5463	2.77298	3.26401	3.52355	2.39038
2.37578	3.23373	4.18632	4.57843	3.66597	4.90209	3.89364	3.5361	3.49156	5.27948	5.14919	2.94191	2.66863	4.37734	4.02343	2.71541	2.65727	2.56384	2.61503	1.5161	2.50061	1.96824	2.09652	3.18657	2.87669	2.29069	3.52959	2.52397	2.62272	3.2991	3.16696	3.03266	2.04029
2.37436	3.50338	4.33691	4.22408	3.95	4.49716	3.83807	4.06783	4.26382	4.31971	4.48478	3.60971	3.56699	4.64777	4.10657	3.06365	3.1563	2.90861	3.05825	1.90081	2.84415	1.99367	1.79203	2.96918	3.37312	2.46115	3.23638	2.57619	3.0926	3.15684	3.62052	3.22825	2.16331
2.5263	3.5908	3.8675	4.48993	4.02499	4.93385	3.7564	4.41341	4.56799	4.86934	5.41456	3.42628	3.2003	3.95119	3.98943	2.88223	3.55294	2.9055	3.05696	1.92799	2.71791	2.47709	2.0425	2.5797	2.29192	1.80363	2.76461	2.7359	2.87947	2.49474	3.29382	3.80174	2.05389
2.17872	3.04795	3.81455	4.13131	3.67128	4.19421	4.03947	4.23629	4.01866	4.69434	5.0597	3.28801	3.19146	4.38256	3.92887	2.97597	3.38677	3.10699	3.11828	2.03026	2.76092	2.14943	2.38646	3.28262	3.06302	1.89772	3.39898	2.84591	2.65044	2.35523	2.83919	3.24592	2.2653
2.33366	3.44836	4.00973	3.7483	4.09966	5.04728	4.5661	4.47201	4.3871	4.35639	4.60657	3.33003	3.2583	4.31853	4.00248	2.76349	2.59663	2.27428	2.64551	1.90099	2.53406	1.70894	2.17631	3.20874	2.84671	1.594	2.5291	1.76418	2.73243	2.49697	2.91754	3.01361	2.44119
2.32655	3.28501	4.31513	3.91319	3.49882	4.5589	4.17298	3.91824	4.28117	4.77587	4.49585	3.0097	2.53455	4.10962	4.07245	2.97972	3.03635	3.03861	2.84056	1.32012	2.37017	1.6138	1.77606	2.71725	3.01992	2.1452	3.26167	2.23243	2.76186	3.04209	3.14593	3.4797	2.61282
2.32307	3.25532	3.90199	3.80276	4.62415	5.25471	4.01534	4.31372	3.8598	5.30355	4.86143	3.05501	2.3935	4.03424	3.96639	3.23745	3.56801	3.13584	3.08359	1.89736	2.22978	1.97477	2.00337	2.17941	2.82096	2.05582	2.88039	2.8422	2.91381	2.80962	3.16534	3.77299	2.02777
2.28651	3.32056	4.66576	4.39149	4.31352	5.07414	3.71531	4.50296	4.24412	5.51041	5.70425	3.55928	2.31586	4.28683	4.11003	2.33676	2.86854	2.47202	2.71578	2.03915	2.69518	2.09964	2.393	2.96311	3.05201	1.84936	3.55594	3.00961	2.52119	2.60009	3.21193	3.39942	2.10106
2.42794	3.31784	4.10545	4.49929	4.09365	4.49375	4.26443	4.03314	4.28016	4.95693	5.62653	3.37165	2.85636	4.16802	4.1692	3.48307	3.38284	2.7904	2.86806	1.86427	2.63085	2.8073	2.25974	2.63313	3.43215	2.27533	2.47394	2.69445	2.31273	2.79904	2.92263	3.39821	1.91178
2.41922	3.48143	3.87805	4.02234	4.37934	5.31348	4.16696	4.12093	4.31299	4.77768	4.90393	3.21655	2.72632	4.06164	4.13883	3.49995	3.2297	2.93592	3.07938	1.76462	2.59865	2.07631	2.37468	2.12176	2.48296	1.86772	3.03918	2.63101	2.67225	2.40549	3.03286	3.14651	1.78413
2.26598	3.18893	4.16319	4.30563	3.66699	4.35511	4.15891	4.27731	4.20247	4.40871	3.98152	3.46304	2.7029	4.08023	4.02304	3.04494	2.71558	2.51067	2.42737	1.96134	2.47362	2.47552	1.93054	2.52131	3.27209	1.4029	3.65204	2.53878	2.41968	2.66563	3.15112	3.61884	1.59698
2.25086	3.3783	3.67212	4.17754	3.7797	4.62084	3.94427	3.96587	4.12125	4.83047	5.1412	3.48787	2.61299	4.31345	4.11974	3.0897	3.44051	3.0915	2.75695	1.8019	2.58132	2.84913	2.05967	3.04013	3.26669	1.94644	2.62873	2.47099	3.10256	2.69826	3.42478	3.33087	1.88226
2.52147	3.46346	3.80685	3.77732	3.94282	5.07268	3.97581	4.69187	4.56429	5.02742	5.41567	3.58399	3.29498	4.36139	4.03147	3.07974	3.7648	3.63713	3.46621	1.93881	2.46951	2.05625	1.85195	2.77025	3.12937	2.03838	3.36904	2.60353	2.7712	2.98034	2.75302	3.80082	2.40697
2.35094	3.51871	3.80034	3.56575	3.6975	4.57841	4.28575	3.97501	4.11705	4.78366	5.13796	3.18039	2.57475	4.21339	3.97837	2.58172	3.34457	3.15144	3.14219	1.88197	2.33448	1.84077	1.99648	2.71922	2.98136	1.19128	2.82005	2.51803	2.89311	2.17513	3.30952	3.22031	1.9907
2.33877	3.37653	3.86478	3.82485	4.23174	4.67531	4.07673	4.08472	4.20097	4.57354	4.62377	3.33822	2.59568	4.21253	4.14045	3.25245	3.522	2.81442	3.16037	1.79307	2.47585	2.07537	2.42654	3.29936	2.94906	2.40893	3.589	2.37023	2.52522	3.17427	3.35187	3.28798	1.92169
2.42714	3.32117	4.3768	4.75883	3.77357	5.40686	4.19615	4.45257	4.22555	4.74766	4.76261	3.43727	2.81239	4.25043	4.08969	3.19485	2.81221	3.21612	2.7652	1.92228	2.76551	2.45967	2.40352	3.00963	3.62803	2.06198	3.49643	2.97415	2.77514	2.49009	3.13671	3.46556	2.55948
2.26074	3.72825	4.19205	3.85404	4.08108	4.44438	4.37901	3.83415	4.04945	4.31138	4.43633	3.08343	2.35185	4.35885	3.79705	2.84938	3.09858	2.91203	2.82495	1.54852	2.45654	1.50645	2.33648	2.99453	3.81048	1.75856	3.80915	2.82939	2.95921	2.79285	3.31772	3.56257	1.79688
2.40324	3.07667	3.90407	3.75144	3.95176	4.16719	3.52815	3.63863	4.02459	4.10556	4.27826	3.03528	1.50254	4.18436	3.84722	2.91155	3.67828	2.90724	3.11955	1.61326	2.2256	1.24344	1.85909	3.50274	2.98469	1.57442	2.79199	2.34227	2.32002	2.40046	2.85031	2.68857	1.68773
2.5354	3.02527	4.11889	3.66037	4.18544	4.7927	4.37032	4.52362	4.56264	4.95927	4.9183	3.4936	2.72307	3.99003	3.76045	2.86922	3.15085	3.01847	2.90878	2.05654	2.7063	1.86553	1.89412	2.47765	3.66326	2.39708	3.27672	2.80401	2.54229	3.27128	2.93047	3.56681	2.05002
2.35672	3.13382	3.75003	3.46913	4.31684	5.13572	4.9421	4.44878	4.20449	4.16435	4.78784	3.16486	3.00694	4.66195	3.84116	3.05634	3.1088	3.33309	2.82697	1.9223	2.47585	2.45468	2.1764	2.77027	2.19741	1.99086	3.14601	2.79913	2.38808	2.30504	3.84841	3.68773	2.28356
2.20312	3.18583	4.215	4.25038	3.89661	4.391	3.89314	4.124	4.21195	4.72913	4.53345	3.57446	3.19769	4.13916	4.1797	3.04995	3.33654	2.72861	3.281	1.85253	2.70385	2.03756	2.85253	2.91734	3.71076	1.96318	3.37862	2.75764	2.72178	2.75547	3.06619	3.18109	1.83718
2.59237	3.53814	4.12454	4.05295	3.80442	4.64705	4.59023	4.24008	4.04043	4.72997	4.80153	2.85607	2.45577	4.72733	3.9315	2.9083	3.20921	2.80611	3.11227	1.91969	2.44654	0.79924	2.27194	3.0283	3.00899	1.22902	2.21634	2.30189	2.51024	2.1976	2.94429	3.36599	2.42399
2.17614	3.10485	4.65181	4.02896	4.01798	4.19027	3.98148	3.98455	4.34317	4.60149	4.61755	3.4019	2.76402	4.22162	3.89344	3.32736	3.31319	2.97124	3.18746	1.92296	2.80644	2.05388	2.31396	3.27306	3.37039	1.76827	3.42452	2.78173	2.59414	2.73487	3.36708	3.31065	2.14243
2.33432	3.64117	3.79179	4.18371	3.75882	4.66722	4.25156	4.39041	4.63167	4.31061	4.50211	3.49062	2.98583	4.17839	4.0815	2.80043	3.80193	2.89098	3.04331	2.00767	2.75198	2.88493	2.00488	3.08976	3.13692	1.5791	2.84814	2.6354	3.22118	2.47519	3.31576	3.78065	2.09233
2.4947	3.36189	4.71208	4.6244	4.12855	4.44088	4.21548	4.34048	4.24813	4.44604	4.68817	3.46359	3.03458	4.27293	4.12412	3.08427	3.33099	3.0989	2.93148	2.14065	2.54499	2.43935	2.16993	3.33642	3.52335	2.04693	3.45232	2.70912	2.46803	3.48781	3.54693	3.55413	1.98662
2.50519	3.21336	4.29209	4.46851	3.71074	4.35138	3.95454	3.79315	4.2399	5.00043	5.30663	3.15753	2.8768	4.09712	4.04018	3.08528	3.33413	2.92203	2.77728	2.08075	2.68512	2.02386	2.13427	2.83952	2.66186	1.91333	3.01416	2.52212	2.58037	3.1669	3.5244	3.51681	2.11407
2.29424	3.50036	4.3111	4.2181	4.03352	5.03148	3.6976	3.82559	4.30168	5.48628	5.41907	3.16458	2.57241	4.43058	4.10227	2.98376	3.3772	3.02127	3.09388	1.69906	2.34202	1.86043	2.0926	2.71745	3.47277	1.90966	2.89373	2.68067	2.43541	2.61439	3.11066	3.33664	2.3022
2.48007	3.12871	4.2449	3.76622	3.68296	3.65674	3.54335	3.80618	3.9826	5.10498	4.98928	3.19926	2.53675	4.27285	4.15283	3.44014	4.17204	3.70799	3.98658	1.60348	2.42641	1.92578	2.15746	3.39376	2.31372	1.89291	3.22657	2.49164	2.56009	3.0846	3.38896	3.58497	2.24751
2.29494	3.24956	4.16039	3.92564	3.91359	4.45062	4.26572	4.21312	4.34871	4.49073	4.58332	3.40015	2.36502	4.4519	4.20376	2.79277	2.99531	2.65809	3.06798	2.03971	2.48531	1.65062	2.10811	2.73056	2.73181	1.87115	2.89954	2.87864	2.8509	2.97551	3.02844	3.6274	1.44075
2.34612	3.37937	3.78934	3.91573	4.18521	4.74874	4.2484	4.46868	4.04926	4.29891	4.67568	3.50107	2.77359	4.54939	4.18141	3.19579	3.37056	2.85807	3.03166	1.68396	2.62236	2.46292	2.55273	2.85434	3.05351	2.10979	3.35632	2.79767	2.4939	2.35596	2.70677	2.89851	2.12626
2.32858	3.20625	3.72905	3.91845	4.06979	4.50461	3.47256	3.56707	4.24273	4.29052	4.22106	3.60561	2.85385	4.57306	4.02503	2.74673	3.31714	2.77757	3.06205	1.90028	2.57942	2.0849	1.86041	2.1981	2.37914	1.83874	3.0486	2.11539	2.25328	2.29866	3.0609	2.739	1.80077
2.46039	3.50819	3.78334	4.2223	4.02056	4.35299	4.23628	4.09245	4.28169	4.58725	4.59973	3.78274	2.91415	4.40243	4.0671	3.26926	3.65004	3.54326	3.26385	1.95452	2.71914	1.37804	2.29051	2.94916	3.10445	2.30149	3.06054	2.82414	2.57923	2.503	3.52657	3.20103	2.05131
2.27402	3.36198	4.4918	4.25022	4.15362	4.85847	4.37525	4.54555	4.38514	5.04199	5.34328	3.50459	3.25075	4.22671	4.12203	2.83708	3.32614	3.03468	2.79825	1.72079	2.48913	2.48697	1.84913	2.27013	2.28988	2.09506	3.48383	2.72332	2.94677	3.51121	3.54602	3.74107	2.17093
2.33635	3.05792	3.55442	3.82887	4.13466	4.55822	3.88546	4.23293	4.65175	4.89281	5.58931	3.24636	2.5596	3.99173	3.90748	2.99818	3.40656	3.02746	2.90408	1.91042	2.52605	2.08374	1.83998	2.90573	2.8958	1.71963	3.2239	2.29976	2.14833	2.7323	3.44154	3.32699	1.70228
2.26496	3.14987	4.07855	3.9544	4.04862	4.41447	4.29393	4.21742	4.36963	5.00448	4.92858	3.11111	2.39859	3.81418	3.99556	3.06149	3.40197	3.00341	3.14976	1.421	2.54097	2.32139	2.01783	2.10079	2.32177	1.91892	3.02339	2.53625	2.68308	3.08422	2.84841	3.44625	1.96723
2.20735	3.43178	3.78515	4.43279	3.72669	4.38582	4.45185	4.32743	4.16793	4.71806	4.91316	3.39732	2.84943	4.26258	4.06771	3.13254	3.22626	3.08547	2.86618	2.11352	2.57727	2.84026	2.22611	2.64165	2.9458	2.01879	3.21225	2.67724	2.78846	3.09542	3.04708	3.38052	1.65648
2.30714	3.2201	4.92254	4.73059	3.83672	4.93094	3.79118	4.10164	4.05717	4.9801	5.08097	3.57659	2.57543	4.18608	4.12252	2.95757	3.23884	2.83218	3.12001	1.72008	2.68504	1.83063	2.244	2.74843	3.45014	1.82277	3.38204	2.55991	2.54566	2.72552	3.68217	3.8182	2.18499
2.44973	3.05776	4.37454	4.03657	4.11384	4.84293	4.5406	4.41832	4.44258	4.46223	4.48905	3.07012	2.40975	4.32447	4.21869	2.95675	2.61769	2.11434	2.35767	1.7845	2.24795	1.67583	2.32714	3.17755	2.88382	1.8114	3.34974	2.63947	3.27328	2.85248	3.12461	3.4104	2.44981
2.39262	3.15629	3.80191	4.54822	4.39801	4.27357	3.89198	4.10553	4.43206	4.96642	5.29104	3.45537	2.99212	4.17312	3.91761	3.24776	3.66115	3.4246	3.67782	1.87154	2.54089	2.16837	2.21059	3.35483	3.32088	1.92603	2.74477	2.78576	3.03367	2.68916	3.28051	3.63121	2.20213
2.29811	3.03793	3.75633	4.85076	4.44158	5.25159	3.88696	4.319	4.50066	4.76011	4.54542	3.34605	2.69163	4.25715	4.06435	2.89221	2.78489	2.34245	2.60679	2.08078	2.49573	2.15659	2.03286	2.52789	3.15678	2.05114	3.75921	2.60603	2.75335	2.54283	3.25731	3.54529	1.82759
2.40919	3.10282	4.02585	3.80979	3.84341	4.97297	4.26555	3.95643	3.81455	4.52929	4.82161	3.53044	2.45311	4.12671	3.95616	3.22443	3.19684	2.907	3.01171	2.02315	2.47166	2.31192	1.67274	3.02835	2.81325	1.60301	2.79927	2.83583	2.67395	2.72833	3.76122	3.29195	1.73545
2.4239	3.50042	4.7375	4.06282	4.23508	5.43627	4.38494	4.45515	4.59791	4.7089	4.73372	3.42788	2.82096	4.23462	4.17789	2.5147	3.134	2.56379	2.4889	2.04839	2.57938	2.04388	2.63284	3.23494	3.31651	2.19217	3.07198	2.33753	2.71445	2.44001	3.00895	3.11327	2.37876
2.35753	3.41073	3.96475	4.22881	3.97854	3.99634	4.03413	3.68744	3.9177	4.76217	5.03194	3.32146	3.00279	4.71568	4.37105	2.71061	3.31184	3.08948	2.70674	2.1755	2.71853	1.93555	1.97349	2.58025	2.71562	2.01149	3.80181	2.99898	2.53258	2.18191	2.91162	3.05279	1.85076
2.49571	3.43343	4.02239	4.27247	3.94319	4.48985	4.58089	4.36461	3.92905	4.99925	5.12437	3.34407	2.94385	4.20964	4.00274	2.46844	3.15365	2.14062	2.55898	1.9697	2.51738	1.53527	2.11746	3.04782	3.29037	2.06296	3.8836	2.18281	2.69336	3.21707	3.20344	2.88328	1.92422
1.97872	3.30919	4.18709	3.37335	3.98589	4.32139	4.03558	3.75548	3.64401	4.45346	4.63251	3.33065	2.38018	4.37723	3.83328	2.92919	3.19452	2.71022	2.99921	1.92561	2.74604	2.65469	1.7164	2.47415	2.87774	1.93995	2.75679	2.569	2.23534	2.66042	2.18405	3.04666	2.14345
2.40485	3.30501	3.9594	3.73905	3.94666	4.96167	3.61554	3.74153	4.05287	4.17857	4.65265	3.22621	2.2586	4.171	4.46559	3.00441	3.63356	3.4353	3.70407	2.14308	2.65303	2.12705	2.15294	3.27492	3.53208	1.68256	2.56805	1.96016	2.46226	2.28807	2.59748	2.98727	2.18498
2.54512	3.29881	4.10983	4.31469	3.94905	4.35296	4.44035	4.36093	3.89958	4.47339	4.24467	3.33868	2.90624	4.69839	4.10599	3.23774	3.49884	3.18528	3.2171	1.90594	2.52732	2.12989	1.89779	2.55679	2.12086	1.82349	2.92675	2.4092	2.4505	2.66241	3.07603	3.28121	1.67085
2.41764	2.96134	3.84679	3.82246	4.10772	4.64391	4.02062	3.92789	3.97411	4.61867	4.58896	3.13793	2.40589	4.29108	3.98474	3.03759	3.13953	3.05695	3.4163	1.54688	2.45125	2.53467	2.19198	2.53059	2.91942	1.58185	3.26561	2.43787	2.65026	2.4635	2.99674	3.44824	1.75133
2.24265	3.2545	3.78351	4.67444	3.90207	5.01233	3.3966	4.07008	4.17662	4.95082	4.9501	3.81191	2.84952	4.30565	4.0892	2.75892	3.22245	2.89861	2.87299	1.78384	2.66525	1.92484	1.82952	2.45019	2.45894	2.34706	3.48093	2.4012	3.24327	2.86367	3.24568	3.41396	1.95507
2.1021	3.34868	3.76478	4.176	3.62974	3.95829	3.44583	4.04172	3.91299	4.80815	4.54057	3.30313	2.26867	4.11639	4.09411	2.77569	2.91638	3.02692	2.90004	1.93127	2.50668	2.52902	1.99577	2.78036	2.54361	1.99871	3.3936	2.39223	2.96147	2.46475	3.10139	3.40318	2.4542
2.27767	3.04072	4.17061	4.02235	4.11976	5.18307	3.81315	4.24672	4.29371	4.51087	4.32911	3.40097	2.0932	3.9344	4.17327	2.8617	2.5146	2.44567	2.79961	1.78657	2.56404	1.65063	1.75907	2.42583	2.94073	1.56501	2.71756	2.22852	2.66443	3.21716	3.36998	3.18975	1.5333
2.34788	3.47833	4.47811	4.01194	4.21863	4.75161	4.5277	4.43545	4.25564	4.7063	4.71768	3.1348	2.50302	4.27343	4.10561	3.55643	3.64195	3.58875	3.51331	1.7416	2.42393	1.80797	1.58387	2.23442	2.70648	2.04453	3.30163	2.60688	2.12065	2.47216	2.62561	3.03299	1.66905
2.33788	3.36505	4.16731	4.22	4.24194	4.04405	3.96245	3.89009	4.01657	4.59061	4.68383	3.12558	2.93316	3.84009	3.96144	2.73926	2.91621	2.47478	2.59482	2.12665	2.75319	2.3622	2.46123	2.65287	3.26441	2.1145	3.16967	2.8685	3.14704	2.8598	3.59505	3.90801	2.36587
2.21839	3.63794	4.49989	4.19516	3.81065	5.23197	4.36933	4.29319	4.22018	4.41824	4.71793	3.36983	2.72678	3.82859	4.04992	2.47285	3.47105	3.0607	3.25235	1.52686	2.67952	2.52102	2.11938	2.99948	2.27059	1.26707	2.97765	2.85335	3.70953	3.85306	3.76321	4.23271	1.7276
2.39596	3.5972	4.3012	4.49446	3.85972	3.73299	3.99833	3.58952	4.34284	5.12213	5.12888	3.28382	2.49115	4.20736	4.07886	3.05055	3.84832	3.1743	3.1893	2.1611	2.67615	1.98817	2.27197	3.2127	3.313	1.72676	2.93421	3.14906	2.85047	2.68957	3.71356	3.38766	2.38797
2.34632	3.22495	4.23856	3.90933	3.75078	4.8559	4.35429	4.36761	4.24727	4.7637	4.921	3.29686	2.78522	4.25767	4.05984	2.50262	3.13351	2.59558	2.86328	1.78501	2.44738	2.93308	1.94472	3.10515	3.25262	1.7951	2.78168	2.55813	2.31345	2.46378	3.09465	3.30529	1.76536
2.56685	2.86641	3.9866	5.01464	3.76633	4.83699	3.47351	3.66541	4.46215	4.25312	4.79011	3.42528	2.48037	4.35726	3.8219	2.3928	3.00053	2.58719	2.73051	1.64994	2.78401	1.64378	2.04435	3.28238	3.21568	1.55071	2.91249	2.57113	2.86747	2.37898	3.25214	3.21648	1.8018
2.08544	3.1878	4.59778	3.74768	4.28867	4.42238	3.99803	3.99623	3.97377	4.71946	4.84169	3.70813	3.11003	4.45726	3.77346	3.45943	3.75318	3.35416	3.4996	1.813	2.57473	1.85027	2.1261	3.28918	3.41736	2.17297	4.36931	2.56468	2.4438	2.23419	3.0448	3.22963	2.59072
2.65201	3.43746	4.20257	4.15693	3.96531	4.40349	3.43085	3.5425	4.00412	4.75343	4.84817	3.46434	2.62416	4.17109	3.88837	2.95793	3.23388	2.67262	2.56864	2.1364	2.6692	2.04321	2.04835	2.86697	3.47293	2.28342	3.06129	2.84016	2.81739	2.59111	3.48449	3.36997	2.14846
2.43555	3.3171	4.17863	4.04887	4.36247	4.03988	4.022	3.95563	4.3449	4.99746	5.18887	3.40706	2.99684	4.17394	3.77396	2.89771	3.03526	2.95854	3.02021	2.06241	2.56496	2.54933	2.40063	3.08402	2.75239	1.95945	3.22065	2.94552	2.52088	2.91892	2.93601	3.65989	2.09475
2.51861	3.37271	3.78029	3.87923	4.24534	4.81128	3.95606	4.53237	4.12057	4.28275	4.66194	3.33399	3.07321	4.45953	3.81727	3.41871	3.31032	2.52727	2.9915	1.58859	2.82359	2.93193	2.21566	3.04771	3.1527	1.70495	3.4338	2.44378	3.02961	2.59507	3.12305	3.67137	2.19021
2.64584	3.56736	4.35357	4.34671	3.49925	4.97974	4.2731	4.16357	4.15734	4.74846	5.20797	3.39269	3.28795	4.34642	4.1729	3.26776	3.51236	3.14103	3.05436	1.97582	2.51921	2.62704	2.47112	3.32808	3.43334	1.81797	2.85479	2.9559	2.31993	2.50408	2.8656	3.28853	1.41458
2.424	3.29515	3.95358	4.69766	4.23059	4.32381	3.4708	3.21878	4.24021	4.59853	4.82368	3.38347	2.84652	4.26273	4.20445	3.19086	3.58509	3.16372	3.58608	2.31432	2.51548	2.10795	2.13699	3.10305	2.99977	1.76103	2.81437	2.44563	3.07046	2.14774	2.70681	3.01501	2.09388
2.47226	3.38075	4.16848	3.98665	3.76713	3.76508	3.35834	3.7432	4.22824	4.24919	4.40775	3.2017	2.97646	4.21375	3.78145	2.93742	3.09192	2.91815	3.18886	1.37928	2.65116	2.23942	2.12355	3.065	2.3117	1.99632	2.85671	2.44628	3.20876	2.88554	3.31522	3.54121	1.8716
2.51763	3.10677	4.06376	3.59154	4.09305	3.9908	4.04996	3.89116	4.06943	4.88038	4.72517	3.24134	2.96392	4.52085	3.80828	3.11306	3.45384	3.04313	3.37179	1.6264	2.71395	2.109	2.2356	2.86765	2.99101	2.18277	3.75452	2.93786	2.60962	3.09675	3.29593	3.3429	1.96174
2.51254	3.20905	4.02333	4.17656	3.93757	3.99289	3.88249	3.99789	4.04314	4.81217	5.1639	3.35511	2.62147	3.78383	3.95395	2.41959	2.59531	2.13173	2.4363	2.02692	2.54948	1.78239	2.38789	2.48891	2.54343	1.79157	2.62264	2.12745	2.48042	2.2871	3.23492	3.04149	2.25574
2.41483	3.1218	3.57814	3.89852	4.17506	3.90408	4.47008	4.36082	3.83923	4.15873	4.93163	3.46762	2.9182	4.09985	4.12814	3.19514	3.42097	3.10617	3.50635	1.80987	2.77442	2.70645	1.25083	2.94168	3.13455	2.05334	3.0805	2.88445	2.88466	3.27148	3.49564	3.56514	1.94644
2.40209	3.35923	4.40657	4.55148	3.8725	4.91016	4.14584	4.48802	3.88389	4.43957	4.48873	2.87177	2.37379	4.27079	4.29376	3.22741	3.20884	2.89844	2.85262	1.74176	2.4233	1.97407	2.38374	2.56089	2.78119	1.92259	3.36147	2.37135	2.3797	3.46146	3.36948	3.16766	1.88505
2.34545	3.35427	4.09131	4.25003	3.85052	4.62184	3.89749	3.98595	4.50047	4.76594	5.07916	3.35619	2.36687	4.44702	3.85504	3.2213	2.86619	3.1448	2.95616	1.95736	2.25781	2.09638	2.1874	2.787	3.34284	2.02675	2.69602	2.78057	3.13363	2.35105	3.76847	3.51124	2.05833
2.2527	3.27246	4.8894	4.4133	4.04839	4.47878	3.70598	3.6902	4.36017	5.16705	5.32529	3.73544	2.93282	4.44208	3.92914	3.20024	3.39005	3.18967	3.42328	1.91022	2.66086	2.74167	2.67354	3.69508	3.44156	2.19134	2.85852	3.30945	2.36669	2.31568	3.42791	3.30436	2.46779
2.34894	3.24377	3.60716	3.9043	3.57295	4.67907	4.08609	4.52254	3.96373	4.79742	4.80627	3.19343	2.75388	4.4682	4.1669	3.22244	3.50418	3.28844	3.05315	2.07946	2.90604	1.98295	2.62599	3.17709	3.6082	2.21256	3.7708	2.52257	2.42458	2.7286	3.41114	3.67443	1.99539
2.24452	3.03314	4.43723	3.59265	4.1047	4.74957	4.26147	4.20619	4.36534	4.8273	5.40177	3.22868	2.74512	4.32235	4.1009	2.70056	3.36641	2.97613	3.02742	1.77845	2.58742	2.11793	2.54078	3.40152	3.16886	2.11839	3.07426	2.63439	2.66238	3.09034	3.4576	3.81216	1.7106
2.363	3.26359	3.80647	4.317	3.74868	4.8042	3.87287	3.90369	4.04254	4.78138	4.49608	3.28838	2.63104	4.74658	3.98454	2.74449	2.66991	2.82061	2.93875	1.97471	2.67462	1.79624	2.14193	2.57258	2.88859	1.9805	3.26497	2.72863	3.43872	3.16466	3.20993	3.67317	1.76959
2.42895	3.40789	3.9584	3.97113	4.02498	4.44529	4.13771	4.06457	4.01922	4.73805	4.83813	3.33747	2.91888	4.66283	4.13064	3.26429	3.68112	3.43777	3.38499	1.761	2.78425	2.62419	2.19123	3.13175	2.98852	2.20652	3.3032	2.24292	2.52085	2.21206	2.78396	3.10285	2.23157
2.29408	3.3666	4.04203	4.19199	3.90366	4.84722	4.04118	4.32013	3.80681	4.33949	4.66906	3.2782	2.51846	4.22146	3.99532	2.8498	3.64389	3.42158	3.34567	2.2746	2.72214	2.21963	2.3765	3.27283	4.19485	2.22235	3.20776	1.97877	1.5839	1.79071	2.35651	3.05169	1.80747
2.37764	3.49119	4.17614	4.54181	4.31893	4.70719	4.30117	4.84756	4.11761	4.86181	5.26433	3.25459	2.44919	4.12947	4.15725	2.64341	3.02881	2.72962	2.92857	2.13155	2.63097	2.16407	2.67199	3.06994	3.48382	1.74607	3.11385	2.28115	2.61821	2.79492	3.02585	3.24942	1.79097
2.49007	3.73745	4.30263	4.42921	4.44618	5.28957	4.01859	3.94827	4.4743	4.93823	5.32073	3.63721	2.88329	4.06198	4.07491	2.6308	3.03238	2.94622	2.7876	2.23318	2.62863	2.32216	1.81165	2.94183	3.25133	2.15221	3.51536	2.57302	2.99245	2.74032	4.08068	3.57324	1.81066
2.35907	3.66027	4.44951	4.32618	4.43197	4.52068	4.21608	4.3886	4.56911	4.56432	4.78478	3.264	3.33185	4.25621	3.98158	3.20205	3.49869	3.0127	3.31555	2.01664	2.40115	2.25569	1.52408	2.72538	3.39312	1.73847	3.05786	2.55741	2.71442	3.13545	2.77063	3.0086	2.01794
2.3349	3.51662	3.51681	4.1034	3.80816	4.05838	3.57493	4.04673	4.27205	4.61941	4.95009	3.25402	3.00219	4.30061	3.9881	2.99951	3.51489	3.0697	3.32659	1.84681	2.47278	1.95941	1.97787	3.27308	3.08078	2.6058	3.48443	2.84842	2.79334	3.05317	3.30405	3.87908	2.31029
2.43779	3.23718	3.76695	4.66258	4.33432	4.47197	3.98248	3.93241	4.10931	4.68241	4.79959	3.28954	2.54733	4.53265	4.1702	2.98072	3.26404	2.76063	2.88494	1.76956	2.58381	2.8462	2.31284	2.74462	3.40753	2.14137	3.6984	2.30733	3.08138	2.7293	3.3951	3.43803	2.09884
2.12752	3.37555	4.24568	3.60905	3.8062	4.79834	4.44341	4.65626	4.3311	5.27417	4.93593	3.48539	2.68383	4.10569	3.89204	2.8339	3.10869	1.98749	2.36959	2.15537	2.69349	2.57698	1.98597	2.42443	2.56311	2.43523	3.65165	2.86874	2.95451	2.90257	3.65892	3.62104	2.2366
2.5466	3.59298	3.90866	5.13641	4.18961	5.30028	4.7708	4.78292	4.15274	4.37675	4.91274	3.62084	3.65922	4.01538	3.98132	2.70288	3.24551	2.8955	2.82312	1.76936	2.52407	2.49235	2.48999	3.33176	3.40017	2.3448	4.57361	2.45513	2.33476	2.84602	3.09528	2.94175	1.7447
2.43994	3.13046	4.01733	3.36124	3.56541	4.39573	4.17945	4.19663	4.15042	4.7164	4.78892	3.36606	2.59152	4.44169	4.08693	2.99287	3.27553	3.13665	2.91328	1.87214	2.73025	2.41646	2.31306	2.68346	2.54963	1.76406	2.81139	2.22202	2.25929	2.79118	3.30925	2.83745	1.8676
2.62996	3.47723	4.21594	4.12702	3.87265	5.09386	4.3013	4.09681	3.98093	4.77711	4.92088	3.42239	2.89624	3.97679	4.29997	2.81721	3.11218	3.20904	2.85622	2.00081	2.48274	1.80701	2.16542	2.64992	2.72799	1.88607	3.63026	2.79607	2.51882	2.67532	3.30533	4.00074	1.95459
2.38435	3.46608	4.19604	4.343	4.22457	4.66844	4.42881	4.04244	4.09742	4.55524	4.47312	3.4025	2.82889	4.59737	4.06795	2.9932	3.0649	2.86708	2.94237	1.92665	2.79904	2.14545	2.06261	2.70933	3.39044	2.14448	3.2897	2.8367	2.52704	3.02893	3.34844	3.45897	2.36319
2.21313	3.43371	4.30901	4.05881	3.24131	4.95865	4.01524	3.73459	4.45939	4.7428	5.0237	3.45779	3.16823	4.07462	3.93725	2.9799	3.25637	2.79075	3.15461	1.94007	2.34635	1.44983	2.02228	3.53415	2.74121	1.56479	3.4904	2.83572	2.63984	2.89936	3.49798	3.89135	2.15445
2.39993	3.6316	4.20706	3.73143	4.00204	5.07865	4.0599	3.91949	4.42977	4.22918	4.41213	3.49827	3.04443	4.02733	4.19585	2.52554	2.84136	2.27224	2.65851	2.0964	2.76041	2.37003	2.10313	3.34659	3.48119	1.75223	2.86431	2.30177	3.06595	2.61669	3.08574	3.65267	2.03387
2.56262	3.02399	4.34244	4.14198	4.52861	4.81229	4.11093	4.29377	4.28087	4.44051	4.90408	3.53008	2.42279	4.17753	3.76712	1.75289	2.41968	2.2171	2.44405	1.94453	2.47496	1.63833	2.28369	2.68636	2.85513	2.11326	3.30794	2.79275	2.96685	2.51305	3.49203	3.2817	1.45255
2.25778	3.17549	3.8653	3.85793	3.97569	4.80037	4.24576	4.30159	4.36008	4.72931	5.02218	3.51498	2.33334	4.03113	3.76536	2.87958	3.46745	2.90625	3.25506	1.73492	2.33428	1.1417	2.09085	3.00048	3.02401	2.08278	3.21395	2.4644	2.69893	2.79114	3.22758	3.11961	2.08245
2.57676	3.23138	4.29157	4.47519	3.9123	4.5501	4.72767	4.59993	4.24296	4.75636	4.62003	3.42598	2.53883	4.33517	4.21812	2.80452	3.16645	2.62559	2.73459	1.84128	2.57134	2.02666	2.4238	2.69477	2.67736	1.66108	2.80758	2.8097	2.4103	2.67381	3.35166	3.34291	2.17893
2.41458	3.65829	3.90036	3.72111	3.83333	4.29921	4.15358	3.97772	3.99419	4.34128	4.50664	3.17943	2.38176	4.21556	3.92019	3.11622	2.85765	2.52138	2.68459	1.41177	2.76519	2.06485	2.01753	2.61943	2.31397	1.69553	3.52743	2.45927	2.64533	2.11396	3.12539	3.0426	1.78616
2.47637	3.37642	4.4873	3.78611	3.6239	3.58089	4.09612	4.03995	4.39328	4.40187	4.28369	3.25193	2.56606	4.44681	3.8916	3.55547	3.63183	3.60244	3.38396	2.03014	2.32484	1.68561	2.38411	2.93009	3.51293	2.25288	3.65276	2.0867	3.18346	2.63855	3.36416	3.64055	1.56077
2.3419	3.56794	4.35551	3.79753	3.88943	4.47029	4.5118	4.61999	4.3469	4.63766	4.90299	3.47109	2.93188	4.48054	4.03065	3.23916	3.13724	3.34064	2.89354	2.17118	2.7442	2.096	2.26459	3.51104	3.02483	2.01059	3.20669	2.55037	2.95092	2.83596	3.07397	3.53205	2.38474
2.31899	3.5348	4.47701	4.76134	4.11288	4.87589	4.15248	4.31029	4.39574	4.45031	4.09195	3.31927	3.00187	4.34142	3.88976	3.48261	3.51527	3.18817	3.30848	1.99338	2.34669	1.85498	2.24599	2.69105	3.1686	1.97857	3.0764	2.93499	2.93752	3.29816	3.74819	3.31198	2.30355
2.50008	3.70438	4.3367	3.84057	4.13244	4.21091	4.12056	3.96608	4.20443	4.79139	5.29576	3.54717	2.70686	4.11616	3.83517	3.51689	3.52591	2.97728	3.10855	1.91166	2.70985	2.38351	2.32789	2.98509	3.30912	2.1119	3.25357	2.63637	3.21173	2.66498	3.24382	3.70842	1.96636
2.47879	3.50001	4.14743	3.97943	4.61255	4.98462	4.50903	4.67008	4.37995	5.5387	5.30728	3.44081	2.43686	4.21416	3.98665	2.75866	2.70283	3.03829	2.71465	1.89411	2.66487	2.14218	2.21948	2.75575	2.86551	2.22414	2.77271	2.19892	2.63174	2.75378	3.11122	3.05551	1.80051
2.63326	3.48477	4.20926	4.72001	3.94375	5.16248	4.12521	4.01191	4.14165	4.68598	4.61711	3.58228	3.08531	4.22977	4.38663	3.63747	4.08454	3.84418	3.9934	2.55947	2.66696	1.87995	2.52508	3.30055	3.72765	1.98342	3.59663	2.90626	2.76339	2.85475	3.59247	4.15452	2.13241
2.2606	3.55945	4.55923	4.24767	4.06613	4.83654	4.46785	3.96312	3.99361	4.38708	4.56543	3.30611	2.30312	4.6415	4.16173	2.96613	2.97666	2.56866	2.61041	1.93348	2.806	2.55312	2.08122	2.8899	2.94973	2.60732	3.39179	2.73329	2.65477	2.39763	3.07882	3.28571	2.58062
2.34494	3.26023	3.88532	4.52515	3.83839	4.5427	4.09307	3.94421	4.30863	5.1936	5.37182	3.11073	2.53566	3.99696	4.02581	2.60862	3.04162	2.69913	2.95845	1.94055	2.43564	1.79638	2.21161	2.81152	2.58988	1.88058	3.09796	2.43628	2.84321	3.46373	3.44823	3.36829	1.87881
2.44571	3.63987	4.19049	4.57705	4.45307	4.55455	4.07845	4.05962	4.4637	4.83638	5.11113	3.38039	3.18851	3.94791	4.07424	3.29716	2.9805	3.06341	3.04255	2.22779	2.69177	2.78819	2.45964	2.82925	2.96607	2.45693	3.40278	3.01467	2.7561	2.70115	3.33256	3.57013	2.36596
2.37765	3.19908	4.19754	4.55479	3.65915	5.63887	4.41389	4.69881	4.08143	4.49412	5.30364	3.17186	2.50338	4.33839	3.8218	3.41122	3.75319	3.96988	3.75096	1.88357	2.44224	1.8233	1.82722	3.42748	3.24337	1.68727	3.74904	2.54475	2.10938	2.54656	2.88762	3.3785	2.10734
2.34226	3.02564	4.20724	4.84283	4.0611	4.97389	4.12604	4.05115	4.17857	5.02333	4.83358	3.4722	2.86612	4.32558	3.93484	2.9477	3.37652	3.11112	3.38441	2.18319	2.65771	2.10718	2.28316	3.07568	2.57377	2.41175	3.22581	3.14097	2.95789	2.94397	3.64325	3.48875	1.7048
2.24916	3.41132	3.81102	4.19975	4.26109	4.931	4.04867	4.15215	4.02033	4.90755	4.36613	3.42154	2.83649	3.82661	4.049	2.97521	3.35814	3.44993	3.40611	1.98824	2.59715	2.45818	2.2844	3.52759	3.26857	1.9678	3.12024	2.68691	2.76608	2.39013	2.83281	3.37854	2.12952
2.33424	3.34354	3.82588	3.50169	4.17387	4.93699	3.86881	4.21951	4.23771	4.39746	4.54345	3.49195	2.94427	4.44153	3.99593	3.20272	3.09402	3.04122	2.68766	1.90779	2.62218	1.76665	1.959	3.61245	3.43822	2.06503	2.74586	2.76373	3.02685	2.59828	3.07738	3.43203	1.80865
2.34354	3.59473	4.60211	4.68031	3.48521	3.46797	3.68947	3.99531	3.98825	4.79067	5.2004	3.45934	2.2662	4.28813	4.0407	2.76232	3.10493	2.85231	2.53045	1.90122	2.66635	2.44776	2.02819	2.74692	2.75391	1.96435	2.28289	2.18244	2.72403	2.39665	3.22184	2.74916	1.51548
2.13348	3.2224	4.14868	4.38794	4.14579	4.67223	4.04272	3.7164	4.35209	4.40048	4.02609	3.35208	2.83597	3.971	3.97375	3.18942	3.45337	3.37199	3.19615	2.13799	2.3667	2.15446	2.14244	2.81214	2.53812	2.25845	4.06868	2.18924	2.64047	2.9352	3.19548	3.42911	2.08168
2.50105	3.46328	3.47525	3.54564	4.05903	4.07953	4.29385	4.55726	4.04903	4.45905	4.25526	3.3466	2.27113	4.23474	4.14367	2.75618	2.77333	2.50925	2.68022	1.68978	2.40861	2.40838	1.89163	2.93653	2.75661	1.67401	3.34683	2.30134	2.29534	2.1965	2.75667	2.74575	2.00512
2.33615	3.3767	3.79681	3.97733	3.92786	3.86262	4.0855	4.2892	3.9539	4.58765	4.95985	3.17036	2.47867	4.35194	4.02057	2.92246	2.63879	2.31395	2.52419	1.80774	2.2982	1.54069	1.72549	2.61668	3.06016	2.19241	3.09923	2.42887	2.39471	2.8197	3.34218	3.26923	2.00517
2.32855	3.62038	4.3425	3.81555	4.21863	4.87647	4.84891	4.86259	4.23403	5.18292	5.27827	3.22369	2.56448	3.63376	4.23148	3.29034	3.86431	3.35137	2.99935	2.0467	2.77459	1.33058	1.78761	2.10427	2.26316	1.45089	2.33772	2.284	2.28381	2.13341	2.79039	3.55333	2.02996
2.45571	3.30682	4.45519	4.31479	4.10428	4.89416	3.77981	4.26764	4.20479	4.9406	4.86245	3.27961	2.40464	4.3562	3.96078	2.96337	3.34094	2.75958	3.0101	2.08797	2.69325	2.29557	2.631	2.86314	3.35287	2.22877	3.56501	2.35727	3.04728	2.87727	3.12323	3.2358	1.80857
2.27291	3.24931	3.98463	3.63738	3.63745	4.37575	3.77348	4.09167	3.89138	4.34772	4.62442	3.27892	3.14852	4.54672	4.13041	3.26229	3.51545	3.3233	3.30478	1.91076	2.70625	2.13492	2.06264	2.81244	2.96542	1.90881	3.60388	2.87097	3.20644	2.99214	3.59698	3.30937	2.03878
2.34119	3.2569	4.46556	4.17715	4.17263	5.30048	4.68704	5.03534	4.48642	5.06718	5.33178	3.32686	2.83245	4.29008	4.03764	3.11792	3.82556	3.36697	3.24254	1.92274	2.25409	2.46925	2.01561	3.22875	2.77958	1.59802	2.6888	2.28975	2.9726	2.4427	2.96186	3.19513	2.09268
2.33784	3.35172	4.14677	3.8068	4.0669	4.62721	3.44398	4.2838	4.14021	3.99187	4.36573	3.24858	2.66297	4.41565	4.37929	2.96841	3.03735	2.90567	2.65574	2.09294	2.59791	2.02714	2.20987	2.95283	3.4209	2.23023	3.88862	2.69978	2.70455	2.40202	2.88649	3.39716	2.25632
2.44281	3.36643	4.18944	4.26909	4.15874	5.24032	4.44533	4.4885	4.61347	4.36797	4.51435	3.39109	2.45052	4.14311	4.0722	2.97571	3.08804	3.11216	3.09809	2.0618	2.92409	2.0783	2.0184	3.22657	3.13239	2.13026	3.44244	2.96641	2.77962	2.58192	2.65914	3.26298	1.9067
2.57798	3.15718	4.4657	4.36123	4.18854	5.08086	3.71275	4.03616	4.50722	4.92182	5.36451	3.4955	3.17026	4.36867	3.90258	2.34529	3.20859	3.18129	3.19747	2.14344	2.59465	1.95336	2.48881	2.95124	3.07154	1.68034	3.54845	2.76295	2.39248	2.43773	3.16855	3.30044	2.36113
2.332	3.4864	4.03205	3.97848	4.01997	4.25738	4.11718	3.8773	4.13074	4.43907	4.53283	3.40364	2.90683	4.28528	4.13588	3.19072	3.64332	3.29829	3.59456	2.04199	2.51495	1.76025	2.11413	3.04195	2.99345	2.47186	3.48097	2.31283	2.97029	3.21587	3.01364	3.39107	1.91711
2.19325	3.33797	4.24559	3.64556	4.15821	5.03358	4.72408	4.54596	4.336	4.73102	5.00489	3.38071	2.7799	4.45497	4.02665	3.30456	3.2458	3.58391	3.18912	1.87825	2.46628	1.95202	2.13419	3.05869	3.32038	1.75431	2.38259	2.35022	2.88648	2.6464	2.69478	3.32991	1.7877
2.35327	3.21723	3.63443	4.12478	4.14309	4.79299	4.58471	4.44606	3.92083	4.55502	4.68965	3.35441	2.37965	4.5433	4.3344	3.07756	3.30564	2.87805	2.90448	2.00639	2.60233	1.87798	2.34084	2.49062	2.86915	1.88584	3.17535	2.82865	2.79757	2.95182	3.18665	3.5109	1.77421
2.47433	3.46194	4.89176	4.9401	4.04044	4.75881	3.81154	3.99962	4.26534	3.95425	4.18498	2.93182	2.96374	4.25663	4.10679	2.30524	2.22441	2.21932	2.21883	1.96244	2.19469	0.896012	1.91185	2.5584	2.77931	1.95003	2.7222	2.31477	2.94792	2.31577	3.10613	3.056	1.983
2.57302	3.49743	4.02798	3.67838	3.9643	4.9192	5.07288	4.65851	4.12841	4.51956	4.57509	3.35447	2.87899	4.27897	3.79443	3.0436	2.92053	2.82027	2.87813	1.70204	2.58743	1.92173	2.13625	3.01997	3.44322	1.87769	3.44261	2.29887	2.7614	2.86844	3.38646	3.18889	1.71753
2.4669	3.5821	4.24334	4.1962	3.80735	3.901	3.91078	3.99001	4.005	5.00162	5.58153	3.39953	3.28338	4.12049	4.24436	3.06267	2.91209	2.9517	2.75007	2.02931	2.20898	2.11231	2.69731	2.91	2.54325	1.74531	2.96756	2.9282	2.46455	2.82275	3.07054	3.07985	2.1117
2.22143	3.21416	3.75723	3.97359	3.2961	4.27493	3.8899	4.31686	4.26158	4.24135	4.76875	2.93881	2.61707	4.0406	4.11586	2.38243	3.1204	2.44311	2.56462	1.42708	2.23832	2.2719	1.78517	2.47981	2.18973	1.61276	3.03433	2.28971	2.45534	2.36146	3.35909	3.07121	1.44286
2.40331	3.38839	4.46888	4.26249	3.69911	4.28771	4.17907	4.29916	4.11384	4.58843	5.18009	3.42823	2.77724	4.25062	3.93422	2.90782	3.04228	2.92911	2.8576	1.7447	2.65924	2.43585	2.11023	2.61432	2.92557	1.68181	3.15694	2.63852	2.50878	3.10268	2.89596	3.48907	1.80326
2.20842	3.16174	3.92963	4.59297	4.28904	5.14042	3.68371	3.83596	4.52485	5.40495	5.3456	3.20597	2.8828	4.48167	4.31547	2.92013	3.39375	3.00209	3.01415	1.45958	2.50691	1.66101	2.06909	2.53295	3.48324	1.97765	2.55284	2.3835	2.86957	3.19531	3.40069	3.58699	2.00329
2.37085	3.33189	4.17684	4.22899	4.00987	5.22367	4.29164	4.24176	3.94796	4.79463	5.00075	3.27049	2.87937	4.19975	4.33551	2.64965	2.91244	2.81011	2.78598	1.98697	2.63434	2.33839	2.20559	3.04759	3.52786	1.91145	3.19506	2.30852	2.92766	2.98989	2.94809	3.00601	1.94687
2.70052	3.24167	4.10104	4.72483	3.8634	4.21248	3.58291	3.93691	4.01575	4.53266	5.18004	3.01702	2.92969	4.13123	4.14505	3.1825	3.28569	3.48784	2.88294	1.99248	2.352	2.04101	2.39461	3.0083	3.32621	1.81198	3.57253	2.56421	2.31048	2.51982	2.86597	3.20944	2.2075
2.35639	3.26726	4.28708	4.13661	3.63431	4.12628	4.2279	4.19247	4.21153	4.67968	4.50735	3.23804	2.78712	4.3474	4.06695	3.20608	3.78213	3.52774	3.49595	1.92425	2.44438	1.87901	2.18528	3.39446	3.11619	1.97424	3.25133	2.47782	3.05491	2.41021	3.57252	3.24896	2.12897
2.56739	3.16742	3.92093	4.08376	3.78777	4.90235	4.02947	4.01461	4.24088	4.73562	5.23899	3.06197	3.05744	4.5871	3.78599	2.84403	3.20842	2.91513	2.83436	1.52298	2.55797	2.07601	2.17965	2.59806	2.92813	1.502	3.38466	2.95787	3.02953	2.95595	3.38646	3.27307	2.22232
2.17846	3.63874	4.24815	4.16947	3.85855	4.80245	4.13817	4.13344	4.4703	4.62522	4.25667	3.43266	2.77513	3.9495	3.97371	2.40167	2.92185	2.38446	2.49941	1.72251	2.53749	1.87808	1.90004	3.01239	2.6374	1.88034	3.22771	2.69163	2.47584	2.03889	3.23191	3.13088	2.22984
2.28967	3.6165	4.62492	3.95342	3.95045	4.88497	4.25944	4.18863	4.3576	4.98372	4.83354	3.56785	2.79777	4.04228	3.97926	2.8558	2.94536	2.70713	2.94715	2.06991	2.57519	2.00995	1.85492	3.12317	2.34504	1.92902	3.35426	2.34568	1.88057	2.65441	3.26236	3.06745	2.58892
2.34339	3.46722	3.97992	4.27132	4.18541	4.52711	3.84692	3.89275	4.10636	4.2832	4.31023	3.63024	2.51658	4.22701	4.00854	3.62031	4.12727	3.83606	3.87585	2.15722	2.62133	2.32689	2.50202	2.98771	2.78632	2.12928	3.31551	2.76042	2.70672	2.2305	2.98931	3.07031	1.7899
2.22087	2.9652	4.25379	5.04008	3.77929	4.10531	3.79115	3.73095	4.09261	4.58602	5.11772	3.4212	2.76732	4.8335	3.94505	2.42034	2.45806	2.43057	2.78343	1.73493	2.38768	2.13015	1.8107	2.60483	2.64363	2.19392	3.34011	2.61166	3.40843	3.47894	3.5223	3.72856	1.71083
2.39399	3.08591	4.35655	4.33175	4.05332	4.42076	3.93312	4.07495	4.18421	4.49539	4.48964	3.17347	2.42817	4.42658	4.32529	3.53051	3.87339	3.42717	3.48409	2.02053	2.21653	2.22384	2.36533	2.97119	2.66261	2.06864	3.67764	2.49783	2.01033	2.22845	3.18467	3.13951	2.09156
2.22668	3.80374	3.73384	4.06391	4.17269	3.94957	4.29374	3.81561	4.54764	4.4755	4.86149	3.49162	3.4979	4.13792	4.15271	2.73424	3.25779	2.81703	3.07516	2.15354	2.65076	2.49802	1.89535	3.57947	3.45759	1.93671	2.9987	2.40057	2.40422	2.22676	2.96	3.03182	1.76061
2.27235	3.16798	4.13165	4.29164	3.81601	3.83531	4.55588	4.36559	4.3349	4.53445	4.52733	3.61385	2.99499	4.34798	4.03744	3.52964	4.11061	3.61699	3.53357	2.16042	2.89773	2.22615	2.46534	3.04952	3.69138	1.80357	3.47388	2.3157	2.6648	3.23793	3.1818	3.67345	2.02508
2.35163	3.56531	4.16015	3.97496	3.38073	4.16375	3.65485	3.64633	4.11983	4.98132	4.9899	2.95876	2.51435	4.147	3.88175	2.49207	2.98049	2.69279	2.57064	1.76493	2.28511	1.91794	1.66961	2.78058	3.04059	1.90089	2.77285	1.9468	2.66838	2.23039	2.54106	3.03192	1.68451
2.29791	3.52214	4.28675	3.6801	4.28528	4.88214	4.24834	4.5588	4.45899	5.01626	5.02116	3.31347	2.63649	4.61347	4.13637	3.10921	3.25219	2.907	2.60757	1.57955	2.21208	2.29153	2.12338	2.77812	3.00882	1.995	2.92233	2.43551	2.19173	2.41962	3.02076	3.36388	1.92042
2.63627	3.43426	3.79088	4.37553	3.95243	4.4568	4.14833	4.28511	4.0043	4.46363	4.6507	3.35497	1.96601	4.43297	4.03706	2.39326	2.84602	2.45515	2.50612	1.92371	2.52512	1.79582	2.03211	2.52455	2.45203	1.85096	3.01591	2.46983	2.73782	2.8712	2.67912	3.26425	1.8273
2.31245	3.34949	3.73834	4.01347	3.91409	4.53338	3.95706	4.29136	4.36162	4.72668	4.93949	3.14761	2.40063	4.21092	3.96479	3.05802	3.25122	3.00725	2.98836	1.92798	2.43626	2.28593	2.16619	2.88811	3.04989	2.22132	3.35847	2.92796	2.75557	2.68738	3.19608	3.62183	1.77197
2.331	3.31435	3.80954	4.50625	3.85188	5.30363	4.42771	4.33841	4.37361	4.51359	4.82106	3.41755	2.5073	4.07999	4.07179	3.02624	2.82066	2.73701	2.80138	1.81842	2.69609	1.69978	1.84402	2.91545	2.73049	2.02848	3.18063	2.39431	2.85955	2.63642	3.10103	3.42305	2.34964
2.35838	3.44542	3.56949	3.74768	3.61828	4.10125	3.50428	3.95058	4.17091	4.48199	4.98045	3.28843	2.61344	3.96796	4.06387	3.32942	3.25693	2.73663	2.59244	1.68733	2.32675	2.19136	2.32749	3.03493	3.04408	2.23256	3.12467	2.83125	2.58635	2.45038	2.8682	3.41228	2.00201
2.30463	3.2919	4.47739	3.95645	3.97547	4.79701	4.05628	4.32162	3.96823	4.7183	4.94112	3.61039	2.98671	4.41644	4.20882	3.03521	3.6483	3.03073	3.22026	1.73908	2.47616	2.073	2.55619	2.41739	3.05565	2.44582	2.67038	2.30375	2.02779	2.71393	3.26169	2.97583	1.84915
2.21407	3.3255	4.06903	4.67262	3.9715	4.65811	4.19843	4.29543	4.154	4.87803	4.88576	3.39525	2.86412	4.32173	3.94185	3.33952	3.60272	3.3474	3.59618	2.01041	2.44629	2.22627	2.28101	3.17029	3.03696	2.20455	3.09609	2.88789	2.89671	2.93987	3.1751	3.71323	1.90139
2.52038	3.66604	4.1785	4.3949	3.5182	4.32732	3.79145	3.82498	3.77392	4.67051	5.16352	3.39204	1.93052	4.21052	4.03215	2.51904	3.39202	2.70873	2.79471	1.81258	1.89031	2.5774	1.4887	2.95996	2.547	1.81812	3.48768	2.3608	2.89326	2.60496	2.58523	3.31259	2.01253
2.34958	3.09079	4.14956	4.70218	3.76007	4.91246	4.13841	4.10189	4.22059	4.28882	4.69424	3.1739	2.46576	4.0802	4.14869	2.53635	2.7906	2.27722	2.52348	2.04655	2.69645	2.60572	2.48824	2.76467	3.33858	2.25312	3.80853	3.13162	3.36566	4.08077	4.00195	4.25116	2.00468
2.57307	3.25427	3.75342	4.30029	3.71514	4.06364	4.03949	3.87291	4.29548	4.46315	4.27108	2.91717	2.43196	3.76935	3.81958	2.5904	2.56765	1.95806	2.12804	1.42198	1.84559	2.08405	1.82508	2.48586	2.47587	1.69698	2.55621	2.14939	2.58608	1.67644	2.63381	3.18841	1.9709
2.32212	3.31691	4.17027	4.18197	4.35646	3.96515	3.31689	3.98258	4.27202	4.93015	4.85042	3.11144	2.6025	4.17043	4.12293	2.76559	2.71206	2.30269	2.45811	1.69246	2.23194	1.95711	1.8293	2.78987	2.78078	1.76042	3.44681	2.2294	2.52759	2.66464	2.89489	3.14156	2.49663
2.47354	3.4824	4.04471	4.05028	4.1506	4.7117	3.73628	4.02222	4.44113	4.87239	4.77353	3.4293	3.0363	4.04463	3.9605	3.3556	3.64513	3.25389	3.14251	2.00674	2.63017	1.93565	2.60162	3.45715	3.63514	2.19369	3.39984	2.86433	2.36859	2.82711	2.91332	3.48126	1.64828
2.05443	2.89649	3.67773	3.62725	3.86182	4.54932	4.27567	4.11347	3.91664	4.9113	5.06989	3.23638	2.64474	3.87846	3.81396	2.70748	3.08284	2.58021	2.54043	1.63062	2.13429	1.72771	1.45515	2.52469	1.93512	1.82149	3.33606	1.99331	2.07802	2.25845	2.77763	2.91862	1.85343
2.57596	3.66971	4.4396	4.39819	3.89182	4.27861	4.21253	3.90696	4.37909	4.65766	4.87728	3.12594	2.64941	4.17827	4.09449	2.97997	3.21685	2.92112	3.0567	1.72079	2.30378	1.66873	2.08977	2.91546	2.6138	1.56915	3.37926	2.21447	2.64652	2.50568	2.56338	2.96151	2.20499
2.41926	3.30824	4.15673	4.47116	3.93455	4.40667	4.32341	4.17971	4.19576	4.7318	4.50606	3.49885	3.15322	4.34169	4.00864	3.04725	3.39928	3.07083	3.37729	1.91678	2.82908	2.60646	2.68163	3.84613	3.32415	2.0446	3.276	2.62147	2.58874	2.01623	2.60058	3.32732	1.91674
2.33247	3.45111	3.77846	3.50876	3.71969	4.14092	3.53802	3.58571	4.10756	4.11997	4.64215	2.96355	2.83046	4.61074	4.08607	3.17106	2.75125	2.73801	2.55123	1.74663	2.46899	1.89549	2.05296	2.52594	2.77826	1.4231	3.00562	2.26124	3.19731	3.31713	3.59066	3.46856	2.20371
2.50305	3.10843	3.98126	3.64452	3.94036	4.46171	3.77158	4.1526	4.07229	4.17402	4.43293	2.98164	2.84262	4.41631	3.80047	2.88843	3.43016	3.24702	2.9299	1.7774	2.30776	1.65089	1.87808	2.55979	3.40915	1.78209	3.11065	2.6978	2.22241	2.65663	3.19745	3.58674	1.58109
2.52098	3.43002	4.1161	4.57305	3.7927	5.07854	4.11661	4.70817	4.21441	4.54392	4.67584	3.22696	2.58947	4.25695	4.23443	3.23503	3.74625	3.25737	3.23675	1.8886	2.27311	2.2784	1.67944	2.10198	2.76433	1.49792	2.49192	2.17971	2.68627	2.01505	3.06926	3.13672	2.27492
2.34031	3.3228	4.1573	3.98967	3.7318	4.54892	3.70534	3.70714	3.78849	4.99767	4.58392	3.35397	3.09809	3.65617	3.60463	2.9092	3.23627	2.44718	2.48299	1.75731	2.37013	1.72154	2.36133	2.94115	3.45241	1.61389	2.70924	2.76738	2.31695	2.54471	3.40879	3.16483	1.77413
2.32828	2.9759	4.23025	4.45145	3.77877	4.61667	4.2441	4.34085	4.28873	4.60644	4.52831	3.27859	2.4306	3.96699	3.6355	2.75782	3.2629	3.28172	3.21507	1.65374	2.51469	1.9518	1.89293	2.41344	3.09713	1.67251	3.09779	2.78705	2.82472	2.51013	2.89108	2.93693	2.34604
2.31585	3.09637	4.35509	4.13148	4.01702	4.7612	4.15297	4.33251	4.23699	4.6507	4.8398	3.28208	2.56403	4.14887	4.4818	3.24083	3.76814	3.64544	3.73869	1.60365	2.4555	2.54248	2.16492	3.01083	2.88982	1.57943	2.84492	2.52222	2.41946	2.40358	2.95962	3.28371	2.04801
2.39544	3.51371	3.9633	4.40273	3.93306	4.68865	3.55776	3.96465	4.12407	4.51156	4.71649	3.16174	3.21086	4.11999	4.14943	3.12799	3.50864	3.14681	3.37451	2.00851	2.64988	1.81038	2.22278	3.39822	3.15254	1.91744	2.98239	2.63034	2.34534	2.72442	3.48376	3.63973	1.64929
2.35717	3.14444	4.93945	3.85343	3.70999	4.56913	3.91646	4.00773	4.34547	4.77655	4.77038	3.48542	2.81131	4.23282	4.26479	3.12742	3.47689	3.13433	3.1495	1.78828	2.39114	2.30211	2.35997	3.47545	3.3531	1.47703	2.38438	2.40985	2.49873	2.883	2.8264	3.35846	1.82611
2.26716	3.38799	3.46961	3.6191	4.04054	4.32187	4.00982	4.2862	3.76404	4.73792	5.11434	3.13641	2.94206	4.23965	4.16867	1.96501	2.55377	2.13713	2.04387	1.81508	2.23183	1.41429	1.74262	2.75138	2.74166	1.60467	2.83319	2.77896	2.91098	2.69122	3.42813	3.33187	1.96778
2.05531	3.40249	4.01472	3.93551	4.03964	5.55799	4.54859	4.11906	3.95354	4.70603	4.50587	3.54563	3.24201	4.60732	4.14261	3.30458	3.22665	2.7231	2.97679	1.78346	2.78115	1.93111	2.46773	2.91427	2.65294	1.622	2.9237	2.36291	2.82189	2.15951	2.93908	3.16681	2.32433
2.41317	2.89728	3.39742	3.88128	3.89856	4.70373	4.74963	4.29699	4.2516	4.25834	4.53746	3.31534	2.95262	4.49216	3.99707	2.70089	2.55695	2.51155	2.34168	1.69872	2.60253	2.7845	2.08793	3.35071	2.73172	1.76426	2.97347	2.85194	3.29541	2.87123	3.38182	3.55828	2.10465
2.36905	3.11288	3.73028	4.42373	3.97445	4.49262	4.54925	3.7673	4.15266	4.21898	4.38851	3.51844	2.91014	4.51586	4.2346	2.11628	2.04727	2.03375	2.12643	1.84082	2.37587	1.79013	2.26363	2.85592	3.04589	2.05341	3.094	2.2198	3.07664	2.94751	3.19693	2.92566	2.06406
2.10034	3.18926	4.29495	4.03779	4.25858	4.78453	3.91152	4.20511	4.61442	4.56722	4.61616	3.25181	2.61551	4.19665	4.18548	2.75217	2.87647	2.50855	2.80957	1.92002	2.19983	2.13129	2.27981	3.22125	3.22123	2.15297	2.77314	3.06052	3.04794	2.51034	2.88902	3.45273	1.69857
2.30525	3.56642	4.32106	4.35673	3.59813	4.33471	4.01129	4.17054	4.34856	4.80705	4.93893	3.38322	3.18993	4.40396	4.47469	3.00033	3.45337	3.16009	3.2723	1.94929	2.5102	1.96073	2.21468	3.28697	2.89929	1.81158	3.45189	2.2574	2.37439	2.60476	2.94644	2.99786	1.90423
2.23962	3.25408	4.14793	3.37917	4.59458	4.41888	4.13307	4.11297	4.3629	5.12164	5.32177	3.4194	2.79323	3.93111	3.97854	3.09433	3.81292	3.27607	3.30022	1.94149	2.76619	2.1913	2.32879	2.58695	3.17055	2.48899	3.40909	2.34192	3.5955	2.87041	3.85418	3.72504	1.71789
2.43281	3.19964	4.04496	4.2565	4.04361	5.11527	3.93016	4.23522	4.52038	4.82131	5.22639	3.29901	2.3229	4.06941	3.87934	3.41876	3.5418	3.30315	3.24575	2.28069	2.67832	1.88807	2.54707	2.90807	3.24343	2.02744	4.32803	2.49704	2.65756	2.009	2.76142	3.20352	1.81178
2.2661	3.17205	4.03802	4.2445	3.98648	4.73038	4.46465	4.75676	4.12884	4.5378	4.56629	3.73582	2.60172	4.33199	4.13172	3.21127	3.34301	3.25463	3.33271	1.9799	2.76083	2.47888	2.32091	3.05047	3.13313	1.56645	3.00011	2.85596	2.51059	2.37856	2.73737	3.02164	1.67992
2.58467	3.783	4.22678	3.90675	3.81339	4.36979	3.67058	3.85439	4.45481	3.9863	4.1659	3.16312	2.84336	4.27604	4.04881	2.85413	3.283	2.80488	2.80437	1.91082	2.44665	1.91411	1.61035	2.69632	2.84403	1.47268	2.96718	2.3545	2.99203	2.36145	3.12703	3.42682	1.70859
2.18882	3.51848	3.90815	4.05557	4.13711	4.47311	4.49403	4.34612	4.30766	3.95514	4.57681	3.39487	2.43772	4.34093	3.99161	2.67058	2.99489	2.9043	2.55185	2.064	2.49361	2.23869	2.21837	2.95774	2.98625	2.01425	3.23539	2.69557	2.29231	2.50253	2.87254	2.87187	2.14348
2.72416	3.57189	3.18154	4.30631	4.26931	4.54897	4.56522	4.43381	4.52224	4.80171	4.91878	3.36778	2.8217	4.28049	4.02526	3.36462	3.77349	3.13319	3.12203	2.10637	2.64147	2.32772	1.85505	2.52609	3.46436	2.16145	2.95015	2.70955	2.77679	2.80138	2.46706	3.10842	1.81762
2.38147	3.133	4.28923	3.81806	3.63731	4.73555	4.10359	4.03454	4.16628	4.39328	4.67084	3.05773	3.08441	4.20225	4.2036	2.47835	3.04389	2.7701	2.87398	1.80288	2.38406	1.7657	1.88974	2.38778	2.59099	2.10207	3.03593	2.64495	2.6711	3.05276	3.26116	3.48356	2.24575
2.35879	3.12877	4.17986	4.31021	4.48391	3.40092	3.95152	4.16546	3.8924	4.81677	5.22456	3.33893	2.65409	4.27988	4.0769	3.09338	3.02478	3.16644	2.95921	1.87713	2.58253	2.41923	1.73776	2.96991	3.28777	1.45096	2.68311	3.00441	3.38935	3.44305	3.6685	3.77382	2.03856
2.37438	3.37905	3.81242	4.13732	3.99704	4.51953	4.02658	4.34508	4.1909	4.94494	5.00611	3.26093	2.34907	4.66662	4.13897	2.28311	3.00651	2.47123	2.58258	1.72575	2.3229	2.03289	2.00074	2.64782	2.94973	1.98116	3.08232	2.91263	2.99583	2.61214	3.81222	3.52593	2.00855
2.57302	3.15521	4.10304	4.40027	3.80075	4.62289	4.39288	4.10164	4.40855	4.83425	4.5784	3.44775	2.61591	4.53562	3.97157	3.21254	3.37989	3.19445	2.92955	1.68751	2.70679	1.85507	2.37069	2.72488	3.205	2.33377	3.6492	2.44281	2.68734	2.71923	2.75566	3.3588	2.02757
2.37647	3.42866	4.33821	4.62333	3.83772	5.00372	4.03918	4.24561	4.02629	4.54498	4.88344	3.2714	2.48543	4.38294	4.09889	2.93613	2.76987	2.47216	2.65415	2.00975	2.58365	2.04959	2.04864	3.09669	2.93147	1.66725	2.83711	2.47128	2.34223	2.0701	2.43599	3.05392	2.06783
2.0754	3.26424	4.17491	4.287	3.98749	4.64622	4.55115	4.47077	4.20605	4.78985	4.85233	2.90227	2.3046	3.97896	4.11645	2.83919	2.89999	2.54395	2.72736	1.70078	2.45651	2.07464	1.59651	2.80311	2.67511	1.96125	3.26017	2.50695	2.24889	2.04451	2.29824	2.97281	1.92941
2.34529	3.24463	3.79455	4.44571	4.17632	4.36038	4.15297	4.40159	4.07762	4.53307	4.42758	3.60867	2.86967	4.16701	4.01983	3.22669	2.93534	2.7796	2.45502	1.93114	2.61411	2.01276	2.58168	3.48449	3.60743	1.77362	3.18519	3.1069	2.3595	3.07835	2.97624	3.35228	1.83055
2.5462	3.15494	4.52931	5.56155	4.15463	4.93551	4.62905	4.47213	4.2489	4.48298	4.7042	3.17943	2.45946	4.16723	4.05003	3.1273	3.28371	3.19677	2.66173	1.90406	2.73436	1.84876	2.16408	2.43242	3.17927	2.31488	3.17398	2.67564	2.56328	2.34898	2.87209	2.92595	1.57418
2.39096	3.4237	4.07122	4.39838	4.15682	4.08592	4.37359	4.15861	4.23933	4.49068	4.53186	3.13961	2.65164	4.44144	4.07049	3.34256	3.44995	2.84573	2.93981	1.8762	2.77025	2.03166	2.52892	3.55768	3.4094	1.77374	2.80591	2.61227	2.98751	2.89385	3.64594	3.46925	2.45854
2.42276	3.12897	4.63902	4.05602	4.23252	4.45266	4.43665	4.16623	4.06926	4.56234	4.68461	3.42541	2.78504	4.43429	4.18108	2.49192	2.90364	2.8171	3.0553	2.26706	2.61338	3.11047	2.12547	2.08582	2.46499	2.54239	3.17422	2.42959	1.78434	2.74358	2.70197	3.32062	2.29952
2.26546	3.27384	4.90387	5.35539	3.89524	4.23913	3.25928	3.8621	4.10342	4.27315	4.09011	3.57419	2.82219	4.32999	4.23169	3.20992	3.23316	3.03574	2.68013	1.92503	2.46207	2.09783	2.33496	3.11054	2.87373	1.63288	2.9789	2.79799	3.20319	3.00359	2.937	3.16936	2.4526
2.54848	3.04883	4.15865	4.0163	4.28371	4.96163	4.0633	3.85357	4.11567	5.00507	5.15969	3.41322	2.42706	4.39296	3.93546	2.46081	3.34034	2.78359	3.00379	1.77774	2.71814	1.32091	2.16939	2.6437	3.13726	1.86169	2.43801	2.38796	2.59561	2.72278	3.34052	3.2456	2.37658
2.21497	3.27154	4.08803	4.06675	3.86898	5.09909	4.77757	4.64043	4.19827	4.10841	4.14733	3.22432	1.86661	4.27542	3.86217	3.2375	3.36055	3.04449	2.7392	1.65769	2.39797	1.93666	2.03609	2.81062	3.16338	1.62174	2.9976	2.52574	2.4864	2.61914	3.48209	3.02586	1.81486
2.42483	3.41721	4.02774	3.40464	4.18586	4.14409	3.76376	4.06003	4.43957	4.60546	4.59824	3.19165	2.54469	4.37871	3.9249	2.66875	2.43	1.98755	2.07843	1.86549	2.37072	1.84175	1.90962	2.94428	2.86955	1.51769	3.03605	2.97817	2.45359	2.76427	2.84296	3.29893	1.94219
2.51033	3.32066	3.66035	4.07817	4.34804	4.21674	3.92442	3.94762	4.28155	4.16979	3.95145	3.25329	2.23438	4.05541	4.0607	3.46514	3.81583	3.05112	3.18209	1.78224	2.47781	2.00189	1.92899	2.56642	2.58569	1.84324	3.75043	2.83532	2.89289	2.5562	3.20327	3.26294	1.93814
2.4096	3.44912	4.22676	4.04272	4.18998	4.44771	3.768	3.56114	3.811	4.48187	4.70631	3.0418	2.33406	3.9393	4.06699	2.48693	2.55134	2.16601	2.75206	1.90637	2.2403	2.08786	1.57889	2.52232	3.16795	1.45158	3.40334	2.54376	2.17816	2.24727	2.87201	3.32889	1.80294
2.39599	3.60159	4.06862	3.84681	3.83228	4.52275	3.95969	4.04076	3.83822	4.97404	5.1511	3.10237	2.48265	3.89286	3.97596	2.69349	2.92835	2.78347	2.68572	1.89084	2.38659	1.66564	1.80378	2.57237	2.9325	1.91912	3.28451	2.94819	2.29062	2.41613	3.04442	3.14051	2.38016
2.48466	3.55827	4.40348	4.32188	3.48306	4.2348	3.86008	4.00412	4.23576	4.87408	5.11444	3.46121	3.13717	4.4587	4.28989	3.14826	3.1255	2.93683	2.9441	2.0713	2.57195	1.89942	2.35121	3.12782	3.06109	1.95661	3.02079	2.95859	2.39616	2.78075	2.78295	2.79021	1.72417
2.26181	3.24027	3.80435	4.00854	3.77933	5.24573	4.86595	4.73775	3.84237	4.82985	4.93752	3.24948	2.95768	4.48192	4.04318	2.62662	2.81974	2.6877	2.32262	1.76095	2.68541	1.98922	2.2799	2.86918	3.32621	1.78789	3.3688	2.5447	2.48727	2.92397	3.12704	3.21773	2.09885
2.36028	3.33853	4.31384	4.03193	4.11098	4.53378	4.30163	3.73079	4.2683	4.37661	4.91587	3.0183	2.41262	4.56114	4.14419	3.33114	3.3974	3.27919	3.22282	1.81734	2.4721	1.65876	1.96381	2.63215	2.5579	1.5549	3.14772	2.39408	2.48147	3.0124	2.72499	3.43815	2.07805
2.25328	3.31154	3.72491	3.78738	3.94727	3.99507	3.28502	3.66381	3.99493	4.36891	4.61331	3.55256	2.65636	4.79387	3.78136	2.68625	2.64456	2.27377	2.36999	1.80399	2.59824	1.97164	2.25174	3.42546	3.17353	1.48236	3.23086	2.69266	2.76317	2.69919	3.20792	3.581	2.25358
2.26662	3.65816	4.15294	4.89053	4.24962	4.66253	4.38146	4.18687	4.29228	4.36426	4.57368	3.43589	2.60826	4.13818	3.99773	3.21064	3.13206	3.19389	3.00925	1.68075	2.7829	1.80709	2.63537	3.4335	3.64026	1.65433	3.7738	2.37455	2.4425	2.72221	3.36377	3.21282	2.14785
2.23763	3.25371	4.36683	4.44526	3.97938	4.44757	3.83026	3.77743	4.24441	4.45287	4.71303	3.38789	2.74386	4.29704	3.83862	3.26599	3.6662	3.28104	3.58311	2.00558	2.65719	2.06232	2.42961	2.82821	3.46916	1.78822	2.83957	2.66856	2.86479	3.17009	4.01881	4.08932	1.84789
2.51315	3.43957	4.04154	4.36924	3.87492	4.10047	3.91135	3.68119	4.03892	4.49448	4.8347	3.41433	2.55803	4.28411	3.92203	3.62356	3.62905	3.28691	3.42476	1.67716	2.78884	2.56418	2.11843	3.01729	3.2189	2.14209	3.73021	2.55782	2.16523	2.67058	2.79352	3.39485	2.03595
2.5599	3.23425	4.18036	4.74205	3.9482	4.04678	4.07619	4.24322	4.10165	4.26976	4.77753	3.534	2.69126	4.13706	3.82631	3.20965	3.2249	3.11952	3.28971	1.99441	2.69779	2.46794	2.25358	3.557	2.93722	1.63081	2.71191	2.86857	2.87112	2.34066	2.43164	3.33598	2.0851
2.34316	3.46212	4.03353	4.12772	4.21128	4.61242	4.21874	4.19579	4.05032	4.31392	4.29698	3.33252	2.97874	4.10574	3.91413	3.09185	3.62154	3.15081	3.48518	1.77307	2.60105	1.88162	2.07791	3.00331	3.1561	1.92365	3.44599	2.82867	2.4607	2.58481	3.02842	2.66195	2.00158
2.3857	3.42066	4.26351	4.40805	3.87068	4.95912	4.22809	4.3965	4.12683	4.5798	4.76866	3.30512	3.14198	4.19022	3.87946	2.71196	3.02955	2.62259	2.45554	2.18928	2.7419	2.43203	2.3588	2.92324	3.34988	2.01426	3.70171	3.33181	3.12858	2.21184	3.41001	3.76468	1.76717
2.55137	3.35947	3.98555	4.69813	4.09177	4.25839	3.65693	3.66174	4.43899	4.81437	4.90329	3.51282	2.48745	4.24961	4.08602	3.26352	3.17157	3.06578	2.94262	2.3843	2.50794	1.85163	2.13528	3.40117	3.07518	1.76696	3.03996	2.82551	2.9575	2.51053	2.89424	3.3085	1.92598
2.42649	3.54906	3.89286	4.00867	4.3392	4.18471	4.0151	4.40151	4.14447	3.92012	4.13756	3.14515	2.09841	4.2909	4.05438	2.45122	2.57322	2.33994	2.4677	1.86385	2.19274	1.89591	2.03221	2.75967	3.13765	1.55729	3.92577	2.46066	2.96506	3.01181	2.86114	3.06898	2.22069
2.2125	3.29387	4.02627	4.2516	3.61084	3.31415	3.20592	3.83234	3.87888	4.62358	4.65037	3.02262	2.9015	4.24088	4.05656	3.43376	3.41401	3.24042	3.30821	1.68122	2.556	1.67924	1.97349	2.99145	2.42421	2.13532	3.56815	2.81675	2.29036	2.19122	3.47746	3.36926	2.54331
2.15593	3.14318	3.5232	4.26809	3.87322	4.63989	3.42697	3.97921	3.81638	4.16729	4.28266	3.12777	2.58437	4.21856	4.02742	2.68871	3.13854	3.05806	2.7425	1.92404	2.22372	2.2123	1.96451	2.47314	3.16877	1.91224	2.95669	2.52224	2.15769	2.90961	3.05782	2.98285	2.00557
2.37298	3.4793	3.51998	4.06813	3.98168	4.95407	4.29514	4.24029	4.14945	4.98985	5.22729	3.57875	2.97166	4.04835	3.90642	2.64949	2.59776	2.47053	2.65246	1.73253	2.57148	1.85994	2.22137	2.15691	2.5747	2.08503	3.3663	2.87866	3.64053	3.14825	3.3125	3.41963	2.16909
2.33306	3.219	3.92332	4.21877	3.71631	3.98273	4.0263	3.54101	4.07637	4.49612	4.78195	3.5739	2.63769	4.11586	3.80712	3.15647	3.45192	3.15691	3.28647	1.69524	2.61206	2.30465	2.17363	2.56624	3.00923	1.5762	2.83863	2.49366	1.64814	2.48546	3.01561	3.43443	1.48349
2.33397	3.48479	4.5006	3.98565	3.92953	4.38038	3.7023	3.77289	4.40022	4.85556	4.74199	3.21117	2.74921	4.41662	4.10388	2.65781	3.10571	2.62196	2.68744	2.12216	2.41062	1.81807	2.3329	2.72989	3.20497	1.75072	3.39923	2.29453	2.46768	1.88236	2.80983	3.10549	2.382
2.28321	3.41616	3.9847	3.9687	4.4348	4.5363	4.13505	3.97497	4.04179	4.30366	4.62578	3.31077	2.57266	4.17882	4.27478	2.77504	3.20306	3.18553	3.38946	1.77744	2.26843	1.84059	2.26422	3.03664	3.31344	1.69018	3.59366	2.78976	2.55838	2.25972	2.90555	2.88737	1.81512
1.98704	3.41521	4.11817	3.96154	4.06523	4.66118	3.95724	4.10073	3.85059	4.57332	4.59067	3.39972	2.66118	4.26143	3.9178	2.97245	3.11998	2.81644	2.653	1.88665	2.44787	1.45531	2.31543	2.6398	2.53521	1.78001	3.15688	2.28983	2.36337	2.72578	3.59409	3.66439	1.99714
2.25586	3.42652	4.27389	4.00584	3.59624	4.32233	3.89927	4.25935	4.02113	5.11071	4.79368	3.4473	3.18206	3.98267	4.01153	3.24142	3.58254	3.07721	3.58704	2.19634	2.56112	1.78708	2.33493	2.87185	3.30979	1.76379	3.1209	2.49993	2.74381	2.45894	2.54908	3.03011	1.78001
2.46426	3.62871	4.11267	5.50509	4.08947	4.75781	3.86089	3.80659	3.73393	4.82922	4.88836	3.76361	2.5067	4.44248	4.18673	3.14949	3.6016	3.66296	3.51985	1.99711	2.54847	2.40754	2.14582	3.42597	3.18055	1.87606	3.3934	2.35797	2.55601	2.51492	2.55887	3.64478	2.27086
2.24804	3.07026	4.39572	4.13395	4.21977	3.98595	4.08832	3.97678	3.75295	5.06319	5.04618	3.46489	3.02781	4.4564	3.76827	3.69882	3.95912	3.37197	3.517	1.86756	2.38029	1.59414	1.70878	2.01972	1.99246	1.86314	4.11514	2.31694	2.4018	2.4042	2.85297	3.31217	2.08806
2.58142	3.18982	3.94822	4.0169	3.68719	4.31099	3.45558	3.68996	4.19155	4.16534	4.67039	3.24402	2.07678	4.18536	3.784	2.73115	3.48178	2.79667	3.08955	1.92057	2.16021	1.89542	2.27934	2.50622	2.8373	1.64534	3.27402	2.17318	2.11981	2.72868	2.51094	3.0797	2.14663
2.44278	3.51456	4.84345	4.4661	4.36879	4.73349	4.17654	4.11633	4.26384	4.59596	4.3063	3.49806	3.17941	4.28081	3.95404	2.47731	2.60651	2.70467	2.43537	1.758	2.65839	1.5458	2.13768	3.5136	3.28211	1.70162	3.11827	2.58439	1.94427	1.77337	2.6656	2.4773	1.60685
2.5471	3.2655	3.923	3.71379	4.18499	4.88957	4.51038	4.5593	3.82498	4.34077	4.59905	3.31294	2.95843	4.20087	3.97994	2.7621	2.89936	2.6958	2.90549	2.17528	2.72018	1.88864	2.61228	3.39296	3.42674	1.80272	3.52297	2.64046	3.10234	2.87598	3.49333	3.26091	2.15887
2.51548	3.48733	3.95268	3.76082	4.1007	4.71065	3.98047	3.99702	4.31965	4.85224	4.87852	3.27623	3.10864	4.44246	4.15407	2.96147	2.9199	2.73227	2.58883	2.10277	2.45665	1.6161	2.1285	2.74259	3.43274	1.87609	2.77882	2.66673	3.12283	2.99426	3.2751	3.3479	1.88136
2.05628	3.40244	4.10319	3.32745	3.65551	4.00445	4.21882	4.18372	4.26048	4.72692	4.6993	3.5789	2.75767	3.93946	3.92768	2.61466	2.8587	2.52234	2.33236	2.31143	2.44032	2.16441	2.42278	2.74159	2.81203	2.14778	2.96715	2.62683	2.47594	2.87287	3.51928	3.57514	2.32901
2.20911	3.41081	4.15591	3.83297	3.86825	4.88471	4.1269	3.98295	4.34254	5.57441	5.02969	3.21524	3.05134	4.40018	4.32466	2.99316	3.32786	3.21886	3.46673	1.9514	2.56629	1.97329	2.57916	2.76577	3.19927	1.38418	2.71717	2.84496	2.62364	3.01701	3.32253	3.69312	2.01504
2.40741	3.28419	4.03677	4.58747	3.6092	5.20558	4.12155	4.00341	4.01389	4.84401	5.10886	3.10755	2.25322	4.33172	4.07097	2.36967	3.60118	3.27332	3.40602	1.6881	2.47428	1.20504	1.49725	3.51129	3.04159	1.86552	3.60147	2.21029	2.51576	2.03015	2.96756	2.9922	1.72753
2.38699	3.0485	3.90314	3.86538	4.02191	4.26123	4.26842	4.10457	3.89238	4.62449	4.82	3.36956	2.62252	4.60591	4.27287	2.19785	2.52356	2.32781	2.15383	2.06337	2.56305	2.56792	2.05068	2.46849	2.25533	2.25169	3.52551	2.53745	2.37103	2.41898	2.71867	3.34976	2.23877
2.41626	3.29836	4.20051	4.32024	4.18729	4.41398	4.39357	4.23298	4.65236	4.6321	4.68923	3.28751	2.73462	4.16891	4.05009	2.99951	2.82419	2.25439	2.43672	1.72219	2.82099	2.44605	2.19578	3.07914	2.73135	2.18583	3.09393	2.69118	3.31145	2.82588	3.00601	3.11592	1.82767
2.311	3.29275	4.11481	4.13526	3.99153	4.75572	3.87386	3.9172	4.24356	5.04493	4.99091	3.43419	2.84273	4.14077	4.04766	3.8279	4.01796	3.96954	3.65629	2.06896	2.36608	1.13438	1.93117	2.95216	2.75255	1.8872	3.75102	2.34247	1.9409	2.49022	2.8645	3.13806	2.21052
2.32089	3.09265	4.20536	4.84205	3.88145	3.87112	4.20575	4.18665	3.65504	4.5013	4.87188	3.25366	2.4836	4.08514	4.03195	2.64166	3.58264	3.42406	3.13655	1.95143	2.55841	1.99973	2.13211	2.70894	2.97096	2.31302	3.76945	2.39181	2.53464	2.61973	3.38135	3.23318	1.92377
2.28732	3.30287	4.24932	3.76414	4.00791	4.46994	3.8906	4.2611	4.10425	4.86188	4.95361	3.4055	2.6423	4.22835	4.09344	2.6872	3.22986	2.61059	2.96765	1.89894	2.45527	1.74828	2.1007	2.86086	2.63525	2.17518	3.04307	2.68617	2.58333	2.89656	3.73996	3.46293	1.83297
2.46847	2.97294	3.76117	4.41252	3.77009	4.69798	4.11454	3.92504	4.30174	5.29088	5.48202	3.59721	2.75305	3.91583	4.03082	2.50619	3.01708	2.16585	2.66766	1.9677	2.57043	1.51771	1.84442	2.931	3.02703	1.78682	3.26438	2.51742	2.35231	2.60734	2.54752	2.94943	2.07802
2.40208	3.51413	3.77282	4.17771	4.35778	4.38639	4.31731	4.44184	4.12411	4.73917	5.23829	3.33006	2.75548	3.81184	4.09696	3.41645	3.61646	3.21539	3.34	1.60387	2.5134	1.81981	2.33448	3.61387	3.40035	2.40749	3.52149	2.50304	3.0734	2.83622	3.41861	3.49099	1.66253
2.43695	3.33482	3.49532	4.66856	4.23268	4.47315	3.85161	3.85813	4.22193	4.94924	4.94763	3.52093	2.63912	4.08628	3.88426	3.25663	3.86911	3.85956	3.60696	2.05755	2.49234	1.59896	1.95285	2.86103	2.87244	2.05453	3.46022	2.94527	2.45027	2.60503	3.06054	3.28373	1.82863
2.29048	3.24767	3.49295	4.14148	4.24369	4.35847	4.14669	4.62387	4.12682	4.67553	5.25143	3.67209	2.90287	4.65273	3.64034	3.44066	3.52141	3.3792	3.34368	1.95299	2.66487	2.96079	2.11378	3.20625	3.12003	2.67896	3.36792	2.65654	3.08335	2.71713	3.90105	3.76788	2.24667
2.46343	2.93649	3.89659	3.98681	3.63664	4.21889	3.95884	4.2135	4.14146	4.66103	4.88302	3.52063	3.02093	4.29806	3.98001	3.23432	3.45439	3.14537	3.30841	1.7296	2.59843	1.89307	2.22491	3.15629	2.94875	2.10196	3.19216	2.39279	2.38587	3.01997	3.05022	3.25579	1.99954
2.38574	3.6947	4.06688	4.51553	3.99444	4.24307	3.96858	4.13336	3.89679	4.88472	4.92203	3.34773	3.36741	4.37656	4.02514	3.35511	3.86414	3.74706	3.77163	1.91156	2.62188	1.96272	2.19975	3.7654	3.74798	2.18713	3.53607	2.96521	2.2915	3.10571	3.06736	3.3246	2.02977
2.47323	3.68023	3.79756	4.17381	3.88791	4.97239	4.22447	4.16942	4.01318	4.30956	4.32444	3.21712	2.58263	4.26568	4.07986	3.53937	3.61311	3.50247	3.70659	1.86681	2.33594	1.76977	2.38087	2.97978	3.44089	1.70296	3.08965	2.46254	2.76663	2.91327	3.29171	3.44948	2.05613
2.38739	3.34968	4.03684	3.44379	3.86335	4.93928	4.12543	4.32089	4.19242	5.18983	5.11887	3.22667	3.40534	4.20438	4.2985	3.01437	3.31953	3.24518	2.91499	2.01573	2.67683	1.828	2.15851	2.36209	2.73093	2.24473	2.87784	3.48361	3.20255	2.76556	3.19138	3.27975	2.0897
2.51569	3.67232	4.10491	4.22538	4.15909	4.34538	4.25046	4.31096	4.32225	4.47329	4.79866	3.63728	2.55494	4.20659	4.08386	2.71363	3.07521	3.16308	2.90188	2.12049	2.64629	2.43207	2.60408	3.02861	2.65829	1.85676	3.25312	3.06704	3.09206	2.92559	3.93468	3.65226	2.09364
2.33453	3.4545	3.69661	4.37376	3.87814	3.90567	3.77555	3.76863	4.33412	4.42226	4.35767	3.2222	2.27582	4.02365	3.76833	2.66838	2.98482	2.59164	2.70031	1.78675	2.58215	2.40801	2.15401	2.3836	2.52973	1.60113	3.08768	2.65723	2.43874	2.06912	2.87466	2.99601	1.48598
2.31135	3.34461	4.17796	3.45882	4.46634	5.06292	4.78606	4.46	4.38052	4.33609	4.23811	3.22248	2.93954	4.42308	3.86258	3.30919	3.58768	3.06602	3.13108	2.01544	2.46081	2.34139	2.38729	2.60207	2.79913	2.16018	3.4067	2.78525	2.52545	3.04183	3.02806	3.40342	2.00928
2.12045	3.62259	3.83589	4.0055	4.15064	4.58144	3.86968	4.53152	3.84565	3.87424	3.81081	3.31825	2.56358	4.07257	3.73776	2.51015	3.01108	2.4059	2.51891	2.05619	2.53645	2.28147	1.69181	2.45074	2.13074	1.8971	3.47445	2.91525	3.29265	2.94415	3.27516	3.52932	2.34765
2.53826	3.45096	4.41344	3.60997	3.75948	4.17951	4.09058	3.8347	4.31666	4.71692	4.80363	3.47737	2.90593	4.35443	4.08026	2.9708	3.30134	3.02084	2.72194	2.05431	2.63182	2.03538	2.15846	2.66538	3.08154	1.79948	3.30514	2.68689	2.58324	2.88965	2.51692	3.31769	2.15512
2.62799	3.19415	3.46556	4.31708	3.96206	4.78795	3.76713	3.99389	4.11672	4.48708	4.76258	3.45918	2.97036	4.29989	3.64093	2.8858	3.1165	3.03255	3.04723	2.13634	2.94655	2.22603	2.0461	3.21047	3.18962	2.09129	3.24152	2.72561	2.4131	2.8155	3.52601	3.70034	2.31485
2.40531	3.52899	3.93322	4.42861	4.06724	4.48401	3.87978	3.93313	4.25875	4.63699	4.8275	3.46987	2.6179	4.17546	4.05988	2.79702	2.9469	2.39168	2.86246	1.61178	2.71154	1.78765	1.9377	2.3346	2.94821	1.5863	3.0998	2.49513	3.36671	3.05794	3.13408	3.48273	2.06498
2.34741	3.40276	4.36232	4.01588	4.27935	4.81782	4.19789	3.93767	4.43292	5.03249	4.75952	3.2141	2.95523	4.00727	4.12472	2.8741	2.9714	2.91696	2.77828	2.01531	2.85665	1.93136	2.22726	2.57645	3.02727	2.11788	3.56425	2.80132	2.77889	2.95773	3.31748	3.62002	2.13996
2.28151	3.06039	4.17961	3.92563	3.94665	4.29237	4.50721	4.78162	4.53947	5.23241	5.47529	3.65188	2.84515	4.24248	3.97068	3.31564	4.0067	3.57863	3.46699	2.11348	2.66649	2.61582	2.54167	3.08058	3.53727	2.25221	3.68234	2.88061	2.72048	2.93895	3.19365	3.52304	2.05822
2.44677	3.36182	3.74156	3.71776	4.61154	4.39378	4.24257	4.10858	4.39911	4.97824	5.14722	3.18471	3.30163	4.05479	3.83743	3.26824	2.62638	2.63014	2.67191	1.90766	2.19087	2.01585	2.19131	3.28173	3.02322	1.0617	3.59064	2.93299	2.61978	2.81139	2.98634	3.21256	2.20928
2.5044	3.39816	3.7891	4.02316	3.9252	4.54631	4.10604	3.95968	4.19707	4.50362	4.65487	3.3289	3.25889	4.27703	3.86148	2.62581	3.51836	3.17002	3.24592	2.07646	2.59187	2.13952	2.32689	2.90297	3.38911	1.91623	3.49844	2.37605	2.46702	3.01578	3.37128	3.4441	1.69881
2.19979	3.31066	4.37658	4.06311	4.04314	4.64013	4.4151	4.41848	4.3137	4.7835	4.97732	3.35304	2.70734	4.24554	4.22348	3.06705	3.39875	3.43354	3.19277	1.47565	2.48108	1.55403	2.14646	2.83617	2.5942	1.60233	3.02823	2.36834	2.44387	2.30469	2.31318	2.91155	1.84798
2.24225	3.4352	4.19712	3.89505	3.74619	4.4472	3.80166	3.80968	4.12181	5.34579	5.33311	3.36269	2.73432	4.16312	4.08648	2.96002	3.177	2.74796	2.86136	1.77181	2.43989	2.03434	2.07963	2.71439	2.49619	1.776	3.09804	2.41534	2.66774	2.87869	3.25893	3.84064	2.39585
2.43013	3.34688	4.15887	4.15093	3.78312	4.77785	3.46389	3.95286	4.40317	4.20554	4.67734	3.46729	3.26981	4.05583	4.00559	2.93181	2.99681	2.40849	2.80023	2.09373	2.44213	2.02926	1.71367	2.55716	2.5765	2.28379	3.03787	2.70022	2.2482	2.68414	3.22316	3.19855	2.23308
2.35649	3.1358	3.78821	3.26451	4.22746	3.99725	4.23994	4.03034	3.75424	4.46597	4.36275	3.2859	3.00314	3.98844	4.20462	2.85789	3.44016	3.01402	2.98051	1.6072	2.61454	2.9673	1.89224	2.34945	2.68728	2.4502	3.83997	2.8143	3.21199	3.18892	3.25423	3.33473	2.25497
2.29579	3.31473	3.97765	3.88833	4.37583	4.77259	4.57914	4.2982	4.18368	4.74947	5.14034	3.3137	2.53768	4.37938	3.88005	3.23413	3.42256	3.14713	2.99239	1.63466	2.53092	1.68336	2.58101	2.78436	3.08218	2.03244	2.96169	2.41903	2.56202	2.54077	3.00821	2.98066	2.16427
2.39564	3.45779	3.91828	4.43684	3.8393	4.75155	4.17908	4.39088	3.92596	4.66584	4.98921	3.07257	2.7744	4.49858	3.9758	2.72761	3.07398	2.79849	2.75055	1.49349	2.30155	2.00514	2.18462	2.85739	2.69212	1.75182	2.98454	2.91763	2.67622	2.5438	2.8165	3.12264	2.49073
2.45704	3.01563	3.63807	3.91301	3.33519	4.26567	3.90724	3.878	4.05121	4.61014	4.81075	3.08297	2.53445	3.86248	4.00506	3.10629	3.1155	2.68732	2.85689	1.67369	2.32575	2.2176	1.71114	2.39408	2.65726	1.92634	2.79675	2.84827	2.76377	1.91761	3.47161	3.56087	2.01466
2.44008	3.52179	4.00834	4.28241	4.29899	4.7702	4.26882	4.53898	4.26828	4.88879	4.97355	3.47181	2.56287	4.44162	4.20234	3.25781	3.40008	3.01326	3.12068	2.04463	2.43409	2.11784	2.46584	3.13164	2.6287	1.98322	3.51425	2.75978	3.13644	2.58796	3.45218	3.51468	2.08941
2.32469	3.40308	4.54937	4.30363	4.15514	4.43979	4.11495	3.98488	4.09768	4.25463	4.60219	3.44856	3.18276	4.25343	3.67583	2.59588	2.78959	1.77639	2.53414	2.12427	2.70362	2.53666	2.27688	2.88366	2.10839	2.14697	3.36692	2.61506	3.05452	2.70786	3.64157	3.77335	1.70338
2.49053	3.1514	4.05985	4.07985	4.0706	4.39143	4.01707	3.83631	4.32378	5.11918	5.21305	3.19828	2.84863	4.02007	3.94841	2.97847	3.26491	3.02643	3.32548	2.06332	2.59388	2.20989	1.62988	2.61791	3.09594	1.48219	3.19405	2.58337	3.21289	3.2887	3.44498	3.45435	1.81017
2.63515	3.58422	4.49055	4.03941	4.04688	4.73728	3.885	3.84809	4.14172	4.31276	4.66063	3.53922	3.10572	4.27339	4.02453	3.24996	3.29034	2.8399	2.96529	1.71497	2.31889	2.01025	2.64031	2.56933	2.83713	1.83127	2.80901	2.76124	2.81906	2.08743	2.53387	3.02683	2.1497
2.53539	3.54021	4.12201	4.49556	4.4067	4.1044	3.72707	3.76868	4.05234	4.26267	4.47706	3.45056	2.9004	4.13838	4.14904	2.70777	2.95707	2.72582	2.79749	1.6078	2.45485	1.62647	2.04677	3.10579	3.05022	1.78845	2.94746	2.73585	3.13168	2.88552	3.31574	3.30222	1.92603
2.34747	3.26206	4.30471	3.69938	4.19177	5.19068	4.29439	4.6953	4.17673	4.78438	4.85196	3.40427	3.38195	4.13225	4.0348	4.01169	4.31556	3.82494	3.63868	1.70623	2.59505	1.90034	2.20089	2.50551	2.57424	1.60413	3.01928	2.88748	2.93102	2.82901	3.28464	3.48114	2.28712
2.28402	3.2175	3.42314	3.8027	3.90652	4.06864	4.08461	4.11516	3.92636	4.54282	4.88392	3.15907	2.1834	4.50258	4.09487	2.33164	3.01594	2.304	2.79767	1.7899	2.58786	2.55171	1.71907	2.84722	2.56772	1.85161	3.16979	2.84611	2.17921	2.38888	2.88235	3.27405	2.00684
2.39296	3.5867	3.61987	4.25626	4.11022	4.37208	4.50587	4.44014	3.98879	4.50153	4.79758	3.29763	2.61091	4.13541	3.92185	2.80969	2.85731	2.52197	2.74724	2.08305	2.38145	1.82277	2.33323	3.07434	2.61424	1.73529	3.12315	2.55842	2.62827	2.61319	3.06258	3.24584	1.63911
2.40619	3.33637	4.06335	4.17578	4.24884	4.55688	3.83318	4.04961	3.86276	4.58645	4.96523	3.31134	2.64345	4.06755	4.21182	2.81082	3.11392	2.61087	2.5066	2.04086	2.59289	2.46567	1.90659	2.94459	3.21884	2.09335	3.65789	2.51772	2.48738	2.22893	2.71773	2.82165	1.76455
2.36381	3.4414	4.39623	3.70398	4.33571	4.65375	4.51589	4.53549	4.41455	4.88899	4.87926	3.08004	2.17195	4.48983	4.09875	2.4842	2.92752	2.66786	2.61412	1.72532	2.25059	1.8423	1.42008	1.96033	2.56151	1.85471	3.52605	2.91989	2.97793	2.7888	3.70512	3.24809	1.81683
2.25102	3.50711	3.8791	4.34097	4.08149	4.50832	4.30829	4.42448	4.37056	4.36725	4.41696	3.29103	2.48813	4.25363	4.21262	2.96704	3.21438	3.09036	3.0288	1.93078	2.54181	1.97862	2.29788	3.10254	2.92757	1.63728	3.15175	2.77907	2.26408	2.636	3.01194	3.26917	1.51973
2.42005	3.59091	3.82784	3.64254	3.60746	4.02106	3.72558	3.999	3.86093	3.92272	4.56105	3.2972	2.59695	4.28636	4.38742	3.33557	3.12637	2.64011	2.97176	1.93111	2.37805	2.05389	2.5744	3.95152	3.51586	1.76785	2.9081	2.75897	2.81367	2.58987	3.4663	3.56325	2.15181
2.45614	3.16863	3.69672	4.6566	3.87201	5.01948	4.02582	3.76409	4.00415	4.9453	4.95978	3.09356	2.58289	4.30334	4.22601	2.64463	2.91087	2.51689	2.4854	2.10069	2.57819	2.25073	2.43359	2.72222	2.85171	2.08889	2.9873	2.35831	2.512	2.56851	3.26558	3.08125	2.09399
2.55893	3.25067	4.04314	3.94887	3.83252	4.86235	3.52097	4.18418	4.43588	4.90019	4.96985	3.66975	3.12151	4.63283	4.12526	2.98326	2.82104	2.78802	2.58972	2.06041	2.56575	2.39118	2.26969	2.93918	2.8952	1.64282	2.57258	2.24346	2.51735	2.79849	3.10984	3.12023	1.77318
2.63291	3.52447	3.66329	3.64705	4.11463	4.43943	3.63744	4.16226	3.79794	5.0768	5.23587	3.26974	2.44308	4.12658	3.96365	2.82773	2.89992	2.59957	2.91069	1.57678	2.65806	1.97001	2.02275	3.11222	3.02225	2.15911	3.25647	2.46203	2.82105	2.7737	3.24928	3.1722	2.40799
2.36353	3.22286	4.37406	3.6149	3.7698	4.54753	4.56547	4.50583	4.03462	5.06566	5.09888	3.28248	2.53906	4.47318	4.14871	3.18024	3.12895	3.02247	2.86045	1.84673	2.7916	2.23486	2.17167	2.74763	2.93586	1.71973	3.39802	2.38241	2.57626	2.8016	2.91453	3.16878	1.93946
2.20507	3.24159	3.62905	3.80883	3.66031	4.82802	4.69873	4.61364	4.52342	4.77316	4.70224	3.2273	2.94378	4.21961	4.23506	2.34347	2.67091	2.3112	2.24309	1.72797	2.379	2.26903	1.92275	2.37148	2.20013	1.85773	3.20197	2.90948	2.8874	2.74348	3.20706	3.26449	1.99816
2.26719	3.28541	4.56076	4.23218	4.56759	3.90649	4.49039	4.522	4.41204	4.65944	5.14604	3.29464	1.92117	4.35059	3.85921	2.95315	3.15889	2.93178	3.00488	1.75047	2.24159	2.09884	1.97888	2.43572	2.63037	1.82315	3.11492	2.90093	2.40514	2.45236	2.93886	3.10527	2.54603
2.43127	3.3843	4.11577	4.58553	3.80211	4.54166	4.07324	4.49949	4.32688	4.9048	5.20446	3.49555	3.23293	4.16853	3.89199	2.7467	3.02832	2.87382	2.97938	2.1196	2.29698	2.15247	2.10132	2.63361	2.79448	2.24576	3.57951	2.68058	2.49788	2.8638	3.2454	3.80655	2.32492
2.19692	3.28892	4.24159	4.2064	3.95602	4.48229	4.05218	4.19613	4.2015	4.43542	4.89781	3.16261	2.53411	3.90895	3.97877	2.88221	3.08071	3.01274	3.05162	1.58169	2.26612	1.44415	1.95484	2.36556	2.95969	1.94993	3.24045	2.83021	2.42651	2.57861	2.78582	3.20571	1.78396
2.34787	3.28673	4.10332	4.64022	3.853	4.19884	4.37268	4.30576	3.99491	4.60251	4.90176	3.35523	2.97892	4.56999	3.93203	3.00538	3.79354	3.21147	3.63152	1.77081	2.4083	2.20873	1.96766	3.20088	2.96767	1.74262	3.18565	2.74994	3.12518	3.00616	3.50879	3.65983	1.76165
2.46861	3.28522	3.65445	3.70501	4.16913	5.08341	4.51862	4.50448	3.93898	4.25698	4.48109	3.15655	2.46749	3.94846	4.0925	2.96377	3.06694	3.00143	2.8685	1.70866	2.24887	1.90116	2.19334	3.29327	2.9595	1.62811	3.21081	2.37472	2.7072	2.45692	3.01236	3.15735	2.08475
2.55544	3.5759	4.32966	4.60265	4.21503	4.37935	4.10953	3.70064	4.09898	4.99896	4.85466	3.53828	3.16456	4.43441	4.34398	3.04299	3.40547	3.19487	3.09871	1.95104	2.79184	2.5753	2.20912	3.56658	3.82723	2.09904	3.96062	2.53819	2.89029	2.71276	3.32015	3.27879	1.95707
2.42661	3.4434	3.9034	4.38893	3.52041	4.82646	4.26569	4.34935	3.85735	4.02248	4.34636	3.07098	2.80099	4.15385	3.8648	2.75272	2.99831	2.46025	2.48218	1.38425	2.55897	2.29991	2.09931	2.23282	2.77565	1.91435	2.93816	2.70687	2.63239	2.46941	2.92203	3.12017	1.67716
2.45319	3.14673	3.34629	3.48573	3.56797	4.00275	3.67626	3.85753	3.85521	4.83749	4.61455	3.4128	2.79125	4.17095	4.07968	2.03368	2.34456	1.85762	2.06778	1.72645	2.34338	1.51917	1.76455	2.80526	2.6842	1.70651	2.70565	3.08272	2.95828	2.84636	3.39183	3.46572	2.07445
2.51182	3.72864	4.13241	3.50205	3.94359	4.33813	3.95418	4.16901	4.06826	4.57775	4.99748	3.34636	2.77597	4.04877	4.53706	3.32139	3.46191	3.50741	3.17043	1.98009	2.69119	1.84105	2.21043	3.28197	2.74286	1.78685	3.14378	2.45822	2.86781	3.24861	3.46866	3.12929	2.22169
2.53699	3.41721	3.58991	4.93869	4.09957	4.52382	4.58772	4.29231	4.38253	4.27074	4.40114	3.41161	3.43363	4.20882	4.25117	2.9478	3.36435	3.36086	3.63677	1.72507	2.67486	2.21239	2.17097	2.91861	2.95081	2.04176	3.1568	1.98172	2.62553	2.6016	2.89678	3.37982	1.64729
2.34869	3.1561	4.49825	4.25161	4.39288	4.5639	3.87235	4.32643	4.20882	4.37201	4.57248	3.0003	2.39164	4.44686	4.09748	2.86949	3.19086	2.88959	2.8582	1.89304	2.38088	1.94905	2.28043	2.87736	2.60308	1.64177	3.38796	2.58443	2.45566	1.89454	3.01995	2.73042	2.74744
2.525	3.63079	4.77283	4.33334	4.42183	4.35871	3.95464	3.89522	4.38417	4.79939	4.91641	3.79682	2.69493	4.36517	4.10576	2.71516	3.2099	2.89695	2.57636	1.6587	2.12927	2.17713	1.8592	1.8001	3.05414	1.78804	3.12976	2.32763	2.68952	2.27117	2.78063	3.42586	2.50388
2.47956	3.61612	3.46681	4.4965	4.32405	4.31475	4.19039	4.19733	4.23482	4.94332	5.31359	3.36132	2.88396	4.14563	3.9383	2.77671	3.03152	2.98348	2.93744	1.93583	2.46214	2.72593	2.2776	2.76926	3.01753	1.48047	3.2865	2.36359	2.78734	2.55046	3.84845	3.50215	1.57383
2.30092	3.08484	3.9417	3.97525	3.89892	4.39849	4.49068	4.24217	4.09769	4.72082	4.74074	3.22357	2.61995	3.83153	3.90934	3.15087	2.67841	2.52761	2.36921	1.76812	2.52683	1.85635	2.19397	2.88177	2.75696	1.65854	2.62828	2.3135	2.50002	2.29201	2.4786	2.87126	2.49016
2.46688	3.12958	4.98678	3.68197	4.09584	4.98784	3.57093	3.99281	4.21418	5.29921	5.64871	3.11014	2.44258	4.38259	4.27065	2.88643	3.18962	2.83835	2.96364	1.94857	2.55076	1.94002	1.9978	3.22724	3.16133	2.12471	3.03819	1.77419	1.85401	2.44547	2.8669	2.94466	1.45478
2.30234	3.01115	3.94624	3.97429	4.03705	4.70385	3.68456	4.07508	4.03768	4.43954	4.76123	3.13945	2.57755	4.30415	4.18686	2.91687	3.20949	2.74113	2.85918	1.74731	2.44936	1.7727	1.78847	3.20511	2.77946	1.39452	3.13744	2.33643	2.58443	2.20727	3.19027	3.27562	2.1721
2.38064	3.10474	4.06192	4.55045	4.22575	5.07904	4.21241	4.32215	3.91511	4.60838	4.65683	3.51926	2.92266	4.35288	4.12954	3.08315	3.44565	3.62787	3.7913	2.09391	2.77661	2.09915	2.31312	2.94253	2.91104	1.59124	2.70992	2.42969	3.51316	3.02517	3.48346	3.62891	1.76757
2.16577	3.07593	4.27934	3.65604	4.26357	3.96416	3.85601	3.49226	4.31857	4.90182	4.46355	3.46963	2.299	3.78378	4.10345	1.995	2.63685	2.43038	2.62726	1.90692	2.45124	2.3896	2.23066	3.18147	3.12306	2.15991	3.35336	2.58394	2.92062	2.63192	3.06609	3.37968	1.79381
2.44826	3.63106	4.32979	4.46764	4.23596	4.49171	4.00397	4.01983	3.87946	4.89178	4.9116	3.10055	2.7527	3.92109	4.03592	2.2071	2.87983	2.63501	2.30943	1.61451	2.46958	2.25374	1.92725	3.43373	3.37599	2.2125	3.38919	2.3784	2.68812	2.06304	2.74283	2.80147	1.89324
2.37729	3.51871	4.08442	3.87868	3.6942	4.05944	4.29691	3.83848	4.13023	4.88686	4.74271	3.46395	2.28805	4.15534	4.028	2.79627	3.13364	2.75742	2.57371	1.61803	2.4172	1.89741	1.96905	2.94349	3.10916	1.78811	2.84594	2.73742	2.79721	2.71023	3.03349	3.4571	2.17299
2.37922	3.20973	3.58585	3.8101	4.29058	4.44778	3.87936	4.027	4.01962	4.73354	4.61807	3.08246	2.54566	4.19862	3.72041	3.50081	4.02354	3.63358	3.78432	1.7086	2.49945	1.54892	2.25888	2.36009	2.79513	1.76342	2.90268	2.81223	2.83403	2.85479	2.74344	3.2895	1.80078
2.28965	3.38418	4.1381	4.54306	3.78845	4.79615	4.08553	4.29627	4.14147	4.87942	4.86758	3.13231	2.6944	4.35516	3.93113	3.08641	3.26098	2.89919	2.89982	1.78965	2.54793	1.99303	2.18051	3.21181	3.19426	1.80839	3.38892	2.50528	2.36173	2.51172	2.99693	3.20875	2.38551
2.40214	3.38035	4.38164	4.48064	4.17515	4.25331	4.23487	3.93649	4.3823	4.16378	4.42772	3.45189	3.03053	3.99839	4.14522	3.5575	3.26177	3.21195	2.96895	1.98231	2.70018	2.0683	2.41914	3.33197	3.64308	2.45921	3.88457	2.91909	2.62558	2.92715	3.49717	3.39551	2.08477
2.36578	3.2086	4.39082	4.20921	4.10315	4.44048	3.51993	3.65114	4.14947	5.03629	4.80886	3.28867	2.54815	4.19661	4.2616	3.00952	3.56122	3.44204	3.37387	1.77359	2.6247	1.52201	1.92113	3.0274	2.75208	2.27266	3.18554	2.43911	2.95265	2.90877	3.63964	3.32735	1.80595
2.15942	3.04103	3.73966	3.93134	3.88383	4.1852	4.13064	4.64831	4.32551	4.54512	4.56444	3.49572	2.65261	4.42142	3.76152	3.12155	3.0602	3.03508	3.20845	2.12238	2.27551	1.93418	2.65934	2.84555	2.38286	1.84116	3.50868	2.55284	2.58084	1.91856	3.69972	3.55092	2.31321
2.5126	3.54716	4.03998	4.30435	3.97309	4.2857	3.78303	4.1048	4.10202	4.52846	4.68039	3.39878	2.4672	3.9957	4.12395	2.53888	3.16631	2.74987	2.74643	1.81193	2.70117	1.66172	1.96934	3.09695	3.07314	1.81674	3.7292	2.92289	2.6054	2.21967	3.45495	3.61029	1.69404
2.29817	3.41174	4.49513	4.55869	4.48815	4.17426	4.18634	4.32547	4.30606	4.22113	4.38194	3.28294	2.84978	4.05419	4.23201	3.11183	3.14359	2.86736	3.03102	1.60329	2.43043	1.18353	2.01338	2.55287	2.87646	1.9334	4.02321	2.56797	2.87234	2.58482	3.1878	3.41181	2.10074
2.3295	3.53172	3.85652	4.55834	3.91316	4.7963	4.32875	4.35359	4.51853	4.42582	4.81451	3.27604	2.32388	4.19028	4.22448	2.2602	2.42678	2.10563	2.2953	1.87541	2.40282	1.71938	2.08639	3.49321	3.32512	1.68142	2.8399	2.26039	2.91679	2.70689	3.23181	3.44535	2.09757
2.23366	3.33076	3.98352	4.21555	3.7933	4.23129	4.52018	4.28204	4.26573	4.71053	4.61428	3.26254	2.79752	4.21905	4.22144	2.88396	3.17992	2.72629	3.06512	1.8048	2.3175	1.86417	1.90014	2.44962	2.93432	2.16297	3.02508	2.51416	2.96908	3.27074	3.19639	3.93621	1.99454
2.27815	3.1876	4.24641	4.03818	4.17816	4.67526	4.62899	4.46731	4.20247	4.98208	4.98053	3.38047	2.90953	4.70451	3.97524	3.00786	3.48662	3.32831	3.22842	1.60915	2.82105	2.01083	2.08702	2.71067	3.16516	1.98935	3.02914	2.8276	2.75687	2.60174	3.14452	3.32863	1.99539
2.33128	3.34568	3.55341	4.2908	4.31095	4.42601	3.74637	3.91697	4.34223	5.02397	5.27663	3.56627	2.8224	4.23882	4.24028	2.6074	3.05569	2.63946	2.50666	1.71638	2.28998	2.53033	2.30887	3.17458	2.98584	2.26846	3.84021	2.85768	2.4062	2.50241	2.6119	3.72949	2.08261
2.50018	3.27714	3.75002	4.35649	3.81805	4.74146	4.21131	4.19083	3.8822	4.77724	4.84631	3.27799	3.24639	4.03738	4.14101	2.32013	2.5903	2.66437	2.59721	1.92864	2.72193	2.28879	2.41566	3.08274	2.90117	1.66119	3.21306	2.33824	2.19731	2.79491	3.11331	3.15983	1.74044
2.4934	3.68204	3.95393	4.35078	4.06046	4.57275	4.47574	4.41159	3.8267	4.21308	4.4163	3.43578	2.87063	4.0253	4.0695	2.71531	3.22107	3.1965	2.89342	2.04285	2.49621	2.60632	1.7833	2.64693	2.43405	1.86904	2.9664	2.65956	2.6576	2.6944	3.95209	3.67637	1.96615
2.42519	3.44699	3.9244	4.78989	3.71005	4.47635	3.9912	3.88428	4.05821	4.69267	4.77558	3.24381	2.19324	4.10401	3.67286	3.07546	3.33545	3.04027	2.76227	2.00139	2.6561	2.20555	2.06458	2.78964	3.06115	1.78945	3.44344	2.39014	2.55574	2.78011	2.61292	2.88923	2.01017
2.50892	3.87627	4.02705	3.61547	4.01447	5.26069	4.68062	4.50543	4.38419	4.62188	4.96997	3.4855	2.69353	4.50035	3.90774	2.87382	3.76037	3.24753	3.38745	2.04337	2.40717	1.77709	1.78986	2.75181	3.27944	1.61913	3.02864	2.28701	2.88371	2.13912	3.46744	3.09597	1.93121
2.32281	3.50256	4.23295	4.03202	4.22725	4.78795	4.48668	5.0028	4.04226	4.48864	4.39568	3.54334	2.53231	4.32673	4.06914	3.99566	4.17062	4.36618	3.84552	2.23826	3.06742	1.90322	2.51914	3.25639	3.07212	2.50716	3.81926	2.94453	2.67779	2.76953	2.83542	3.30055	2.1575
2.24622	3.17376	4.09343	4.37702	3.87303	4.04956	4.22229	4.26579	3.85789	4.61372	4.73822	3.12876	2.374	4.09167	4.06114	2.89009	3.42111	3.14007	3.06134	1.65539	2.47148	2.22454	1.78901	2.77611	3.19928	1.81653	3.01459	2.52361	2.69123	2.36735	2.86422	3.33987	2.11842
2.29349	3.78537	3.26294	4.39891	4.31968	5.29161	3.82969	4.09461	4.56654	4.93951	5.05836	2.99852	2.60702	3.94674	3.95068	2.51389	2.52294	2.55792	2.57795	1.90358	2.41431	1.6887	1.80757	3.30291	3.20768	1.50888	3.02875	2.63727	2.73117	2.2746	2.81223	3.53569	2.02349
2.42973	3.2619	4.34841	3.723	4.08604	4.19802	4.23426	4.06855	4.13446	4.36454	4.32278	3.58609	2.94938	4.32477	4.10266	3.45979	3.72352	3.37012	3.69179	2.02477	2.67877	1.34857	2.40856	2.98643	2.9433	2.02026	3.74754	2.98027	2.56364	2.94909	3.52752	3.18071	2.03993
2.26107	3.53178	4.03598	4.09434	3.9417	4.69505	4.00809	4.11997	3.57295	4.48577	4.39899	3.37029	2.85697	4.05204	4.02529	2.87082	2.75876	2.54152	2.37353	2.06822	2.51753	2.01014	2.5113	2.64548	2.27488	1.84137	2.79302	2.59439	2.71103	2.90893	3.24387	3.51301	2.18712
2.29965	3.45789	4.09543	4.27614	4.44181	4.80609	4.83929	4.46698	4.65211	5.29769	4.98857	3.17616	2.75796	3.75448	3.89299	2.31718	2.93333	2.32639	2.71759	1.61049	2.31639	1.18978	1.86219	2.91949	2.66891	2.21284	2.69238	2.53598	2.51082	2.83826	2.40715	3.03852	2.18819
2.30562	3.46564	4.35634	3.39288	4.53552	4.40925	3.27956	3.871	4.20649	4.64291	4.81166	3.19433	2.4391	4.35463	4.03973	2.97315	2.89902	2.85313	2.97484	1.36548	2.35005	1.79849	1.88232	2.2977	2.96854	1.92174	2.8142	2.58778	2.70903	2.17907	2.80383	2.94997	1.99441
2.36966	3.28208	4.00108	3.77423	4.54084	4.35255	3.92529	3.97269	4.25267	4.37764	4.74106	3.19546	2.42032	4.06939	3.83863	3.47755	3.4047	3.24976	3.38363	2.0855	2.75855	2.65289	2.18045	2.68903	2.97983	2.02845	3.47205	2.80236	2.32963	2.79726	2.9199	3.53083	1.91193
2.56778	3.45675	4.26844	3.81977	3.70666	4.49881	3.94037	4.14417	4.29496	4.4688	4.69381	3.39821	2.95761	4.21367	4.25315	3.2951	3.08931	3.03181	3.00942	2.0963	2.60606	2.22829	1.81224	3.30254	3.02046	1.66749	2.9429	2.39638	2.42353	2.40282	2.97492	3.34563	1.85277
2.47163	3.45222	4.01474	4.40766	4.01972	5.02151	4.7799	4.53017	4.45882	4.70124	5.06013	3.55957	2.52065	4.34552	4.18101	3.35452	3.53792	2.75844	3.06791	2.03023	2.67754	2.67177	2.08393	3.35564	3.28495	2.10633	3.81353	2.76206	2.99412	2.76047	3.13022	3.20226	1.87656
2.30305	3.43554	4.08154	3.90263	4.33421	4.34981	4.56632	4.1382	4.50231	5.3936	5.61791	3.38899	3.13856	4.41289	4.01107	3.06587	3.17174	2.74529	2.52138	2.16238	2.88781	2.76177	2.41949	3.11766	3.16741	2.5964	3.59933	2.65415	2.58033	3.01467	3.23866	3.78324	2.35926
2.37706	3.34366	3.67926	3.87612	3.90488	4.63502	3.7308	4.30707	4.05981	4.61416	4.38985	3.29592	2.39826	4.34127	4.09233	2.70515	3.34025	2.87981	2.99647	2.02055	2.46698	1.75472	2.40127	3.14684	2.96365	1.86433	3.35836	2.53887	2.86306	2.65309	2.79435	3.46198	1.95748
2.44238	3.35518	4.09241	4.63889	3.90052	4.45191	4.33079	4.23807	4.20012	5.16558	4.80565	3.54229	2.82441	4.06832	3.97891	3.02643	2.99247	2.58885	2.91739	1.94372	2.32563	1.79131	1.49154	2.42286	2.55746	1.66629	3.04224	2.79951	3.16067	2.25935	2.66586	2.8237	2.07793
2.16157	3.1246	3.805	4.22791	3.71426	4.23883	3.79564	3.91174	4.23601	4.82928	4.92549	3.36246	2.23216	4.06467	4.12882	3.09654	2.95492	2.69027	2.53976	1.55044	2.2858	1.9548	1.78471	2.47559	2.61852	1.2232	2.65312	2.64081	2.6461	3.1194	3.11764	3.65939	1.59127
2.12284	3.52683	4.54775	4.57898	3.57004	4.37221	3.41294	4.12839	3.942	4.44694	4.71337	3.12829	2.36791	3.81133	3.72174	2.74534	2.80739	2.64156	2.43179	1.57657	2.31132	1.81833	2.47651	2.90153	3.0376	1.7744	2.76772	2.74035	2.40327	2.82809	3.1863	3.1797	2.00434
2.26244	3.61534	3.43434	4.12601	3.63475	4.57813	3.4413	3.80282	4.16741	5.25068	5.56683	3.47702	2.8654	4.23181	3.73251	3.381	3.84696	3.66285	3.64193	1.88038	2.85072	1.96236	2.56934	2.88294	3.44568	1.74103	3.17923	2.77717	3.00469	3.17377	3.44036	3.49239	2.10712
2.23386	2.99002	4.08311	3.68704	4.08419	4.99428	4.33372	4.41713	4.3833	5.58895	5.65195	3.41671	2.64178	4.75816	4.38053	3.26067	3.58183	3.10441	3.06265	1.90664	2.6917	2.01807	2.38357	3.29734	3.24713	2.02503	3.33818	2.75322	3.154	3.38179	3.55744	3.71008	1.77145
2.34251	3.25108	4.45228	4.71139	4.11915	4.593	4.16455	4.00221	4.23913	4.12156	4.19831	3.34608	2.75405	4.75111	4.09321	3.63515	3.57155	3.01094	3.06542	2.04402	2.54958	2.57182	2.49822	2.68273	2.86409	2.14379	2.84319	2.98955	2.91847	3.14441	3.16377	3.66042	1.63535
2.30063	3.24092	4.30762	3.42065	4.00593	4.99451	4.10712	4.17179	4.12559	4.56329	4.85938	3.19833	2.26016	4.10217	4.27036	2.72099	2.436	2.86615	2.57705	1.61294	2.24182	2.64747	1.87347	2.63544	2.52907	1.5755	2.50879	2.94858	3.06275	2.8644	3.23133	3.62615	1.82926
2.50786	3.35202	4.12561	3.95693	4.35083	4.42712	3.52265	3.73806	4.33816	4.25185	4.71278	3.56526	2.64071	4.03006	4.01529	3.19005	3.7168	3.15979	3.24804	1.80618	2.59587	1.55904	2.16259	3.03119	3.24202	1.67892	2.72379	2.77641	2.15587	2.7677	3.42539	3.30902	1.95638
2.69969	3.61493	3.89167	4.27017	4.06498	4.59257	3.88903	4.16862	4.64686	4.7049	4.52166	3.17421	2.35079	4.15986	4.11084	3.17348	3.18916	2.71887	2.99255	1.77027	2.51789	1.78789	1.95411	3.36654	2.7436	1.34913	2.93671	2.30543	2.87095	2.66124	3.09137	3.51679	1.86166
2.31237	3.31549	4.01566	3.27898	3.74343	4.63491	3.53053	3.73579	3.9768	4.71867	4.8605	3.09058	2.54575	3.76544	4.04317	2.32971	2.93082	2.4027	2.82377	1.66968	2.3763	2.43331	2.36331	3.3636	3.40957	1.72506	2.58904	2.32851	2.73693	1.99038	3.11777	3.13658	1.69559
2.44258	3.33376	4.43093	4.28984	4.51088	4.51081	4.06055	4.40665	4.27454	4.78952	5.10321	3.18854	2.77307	4.64815	4.18845	2.76004	2.73433	2.44446	2.51633	1.75212	2.62849	2.36077	2.38473	3.68577	2.65357	1.6565	3.37822	2.7701	2.36521	2.39414	3.34604	3.17019	1.93249
2.51002	3.10611	3.94557	4.73076	4.13988	4.52345	4.18412	4.29855	4.49364	4.20298	4.30852	3.34392	3.10141	4.69167	3.95058	2.34536	2.78255	2.01239	2.58509	2.03694	2.69808	2.1887	2.38427	3.12102	3.57518	2.16732	3.86509	2.24192	2.94756	2.87196	3.69637	3.46285	1.76173
2.20566	3.1826	3.5453	4.44539	3.93559	4.93166	4.44303	4.64178	4.36213	4.42736	4.76011	3.50601	2.55931	4.36908	3.85299	2.72858	3.06065	2.50939	2.36822	1.5593	2.45917	2.09466	2.46472	3.21461	3.4085	1.85303	3.06599	2.5582	2.78026	2.68741	2.9097	3.33823	1.97916
2.50174	3.14144	3.585	3.53201	3.9793	4.45146	4.47505	4.22548	4.07084	4.99477	5.11994	3.53271	2.93092	4.13106	4.23299	3.61153	3.56124	3.4037	3.13379	2.6553	2.53439	2.33981	2.10833	3.67245	3.56801	1.82287	3.79867	2.93115	2.95062	2.87478	2.94666	4.03871	1.71146
2.27774	3.17683	4.16841	4.35854	4.08756	4.54863	4.27576	3.80105	4.35944	4.35406	4.68148	3.2081	2.78179	3.90931	4.09767	2.99134	3.20938	2.66885	2.57013	1.9173	2.50428	1.90646	2.83487	3.38219	3.02922	2.46139	3.65297	2.73563	3.64075	2.96619	3.31436	3.43295	1.99235
2.2836	3.09535	4.0625	4.21611	4.16344	4.87965	3.94246	4.28027	4.34454	4.87279	5.32971	3.2356	2.62211	3.81375	4.16823	2.87954	2.99851	2.84965	3.03649	1.78724	2.4818	2.15926	1.84212	2.45312	2.54845	1.92367	3.441	2.32136	2.60704	2.52652	3.24858	3.10262	1.82956
2.57459	3.57325	4.15406	4.13949	3.97922	4.53521	3.76935	3.72447	4.12475	4.79872	4.77047	3.48145	2.81222	4.60624	3.92908	3.24042	3.2692	2.95346	3.04253	2.02813	2.60979	2.72801	2.34555	3.34551	3.34907	2.03305	3.72675	2.91818	2.98473	3.06859	3.61476	3.5253	2.08722
2.40234	3.38611	4.13716	5.04389	4.14026	4.68223	4.69147	4.52924	4.47687	4.48722	4.78058	3.47475	2.63939	4.21459	3.93092	3.16237	3.28556	3.491	3.26461	1.80719	2.65725	2.43762	2.17085	3.3249	2.8515	2.09358	3.00898	2.86507	2.39576	2.71496	2.99596	3.42022	1.82064
2.1525	3.16177	4.01205	3.92807	3.89995	4.6324	4.37146	4.12685	4.00168	4.18471	4.49342	3.36945	2.88862	4.21517	3.77255	2.90394	3.53762	3.17402	3.09616	1.93829	2.54386	1.91983	1.91816	2.37629	2.90667	2.12929	3.21851	2.74702	2.51644	2.32199	2.80377	3.32455	2.042
2.37401	3.2509	4.18478	4.45002	4.42308	5.29926	4.1195	4.51107	4.10218	5.09982	5.62968	3.55886	3.24822	3.85351	4.04211	2.95472	3.61279	3.44174	3.20591	2.11591	2.69138	2.71576	2.32569	2.94639	3.20337	1.93292	3.62158	2.90073	2.86042	2.31841	3.43243	3.44704	1.98866
2.37851	3.29602	4.58411	4.1606	3.92502	4.42439	4.15756	3.95888	4.03485	5.34646	5.71518	3.3294	2.74822	4.28085	4.08746	2.86708	2.80762	2.92034	2.58794	1.70432	2.63287	1.93104	1.87169	2.35704	2.94994	1.88967	2.64955	2.70377	2.97041	2.46702	3.45946	3.45359	2.21771
2.82332	3.75791	4.22334	4.50909	4.26249	4.93957	4.31733	3.98762	4.71691	4.66136	5.02077	3.35787	2.33228	4.09012	4.00391	3.0383	2.87541	2.38802	2.60527	1.86339	2.81253	2.19713	2.22457	2.57412	3.51755	2.40626	3.57584	2.46363	2.68525	2.23053	2.61596	3.33543	2.16862
2.31541	3.59723	4.30907	4.26719	4.20702	4.60913	3.57955	3.52341	4.3854	4.66674	5.01588	3.44754	2.65097	4.64654	4.1619	3.42109	3.26916	3.05608	3.24144	1.99663	2.68646	2.45041	2.21548	3.19623	3.74974	1.8856	2.65998	2.91082	2.89068	2.72832	2.73097	3.03622	2.2616
2.31183	3.45662	4.28027	5.22843	4.1499	4.47526	4.45279	4.21371	4.21613	4.18248	4.28462	3.31821	3.02482	4.37045	4.21389	2.79491	3.89459	3.50233	3.47813	1.73638	2.49526	2.15636	2.15206	3.07326	2.70699	2.04165	3.52854	2.83922	2.62689	2.81311	3.27656	3.3028	2.25083
2.6184	3.68795	4.09537	3.97457	4.41443	5.21472	3.92997	4.24278	4.54737	4.42622	4.60564	2.94415	2.5113	4.45515	4.34531	3.31368	3.35489	2.95191	3.21194	1.93398	2.45556	1.67809	1.91636	3.25714	3.51038	1.27377	2.5712	2.62014	2.47526	2.30951	3.3555	3.41367	2.13702
2.50158	3.53329	4.46744	3.79459	3.70544	4.82392	5.03074	4.29387	4.32134	5.03815	5.30739	3.36938	2.99009	4.08479	4.20581	3.31137	3.6066	3.67324	3.43891	1.81493	2.61309	2.39832	2.10532	2.33919	2.52291	1.85346	2.50947	2.27832	2.72787	2.23702	2.95822	3.31768	2.19838
2.43245	3.57405	4.04123	3.88603	4.24797	4.05768	3.8424	4.23286	4.32384	5.07473	5.58422	3.06633	2.32205	4.19794	4.38088	3.11703	3.54834	2.78	3.03545	2.03887	2.35677	2.16194	2.02938	2.8484	2.86805	2.32256	3.20543	2.93225	2.41016	2.76888	1.91074	3.4132	2.32418
2.34334	3.41377	3.55305	4.08523	3.85122	4.43012	3.62525	4.28443	3.84245	4.87463	4.71563	3.47225	2.72859	4.00175	3.94256	3.39259	3.73034	3.45728	3.35527	1.93619	2.53476	1.53074	1.99945	2.98613	3.22326	2.08505	3.23787	2.63925	2.57715	2.32873	3.02019	3.41002	2.32341
2.35735	3.18618	4.04479	3.92509	3.80696	4.86323	4.57893	4.70663	4.53816	4.62885	4.71558	3.46829	2.59747	4.51404	3.77598	2.73201	3.30628	2.98648	3.0634	1.717	2.5584	2.38641	2.40284	3.10171	2.88515	2.11434	3.56744	2.61938	2.57946	2.12949	2.67864	2.98286	1.7564
2.26565	3.34414	3.75552	4.56322	4.42183	4.02509	3.90143	3.95812	4.03269	4.38638	4.44833	3.28985	2.91515	4.38214	4.26685	3.29376	3.5374	3.29827	2.91498	1.43204	2.48575	2.07512	1.61449	2.07104	1.87872	2.19308	3.37567	2.47913	2.21902	2.68009	2.66602	3.26528	2.21368
2.4716	3.32082	3.9258	3.79513	4.26018	3.94467	4.10296	4.10286	4.2198	4.37262	4.35979	3.36214	2.88895	3.81779	3.90539	3.3175	3.07784	2.82484	2.53783	1.65977	2.45203	1.63504	2.59688	2.95846	3.13318	2.22742	3.2773	2.4076	3.03825	3.3533	3.91645	3.70379	2.14795
2.52377	3.2618	3.82592	3.91925	4.26731	5.37135	3.36141	3.90341	4.24484	4.72112	5.01422	3.68137	2.96196	4.22494	4.02167	2.92609	3.16406	2.9306	3.37025	1.75251	2.57594	1.82585	2.8122	2.8693	3.21601	1.95983	2.9174	2.53948	3.02585	2.84252	3.25331	3.48749	1.63098
2.19073	3.62225	3.63141	3.76628	3.93988	4.25406	3.99157	4.16483	4.16937	4.85243	4.90482	3.38249	2.62625	4.24065	3.92954	2.45055	2.83107	2.63155	2.58649	1.86397	2.4509	2.02132	1.97649	2.45296	2.82232	1.81873	2.64134	2.17013	2.75715	2.30217	2.95288	2.99576	1.82876
2.5096	3.78509	4.62334	4.45239	4.10357	5.31057	4.96214	4.72893	4.16481	5.06166	5.0653	3.43166	2.56321	4.17627	4.05191	2.66201	2.78742	2.77278	2.75329	2.01927	3.01187	2.39432	2.37489	3.30005	3.34753	1.73622	3.00803	2.691	3.27339	2.78532	3.10947	3.50051	1.75487
2.53252	3.16225	4.35386	3.88182	3.69667	4.68059	3.6766	3.8903	4.36484	4.9861	5.37403	3.51037	2.2513	4.35972	3.97979	2.62213	2.99886	2.61306	2.46327	1.67021	2.4619	1.85145	2.3401	2.79868	3.35673	1.86044	3.17727	2.29421	2.24356	2.1635	3.01914	2.99597	1.91813
2.45653	3.25832	4.65603	4.03795	4.01489	5.11542	3.86147	4.05791	4.24005	4.79088	5.18464	3.20151	3.12226	4.13313	3.93696	2.97351	2.80102	2.58985	2.67808	1.90982	2.44676	1.86783	2.07204	2.72617	2.91478	2.31355	3.10419	2.10602	2.70425	2.58766	3.50735	3.31288	2.2981
2.49282	3.35047	3.64659	4.0387	3.80745	4.68163	3.72875	4.07771	4.15598	5.11523	5.15857	3.27063	2.574	4.76828	4.21527	2.60217	3.25266	2.95961	3.11163	1.85263	2.16676	1.95843	2.33205	3.02191	3.08855	1.52208	2.57205	2.88084	2.63829	2.91682	3.25152	3.43594	2.41295
2.41563	3.21197	4.54811	4.12584	3.88345	5.17194	4.9675	4.75393	4.08298	5.15721	5.45401	3.28629	2.61438	4.35278	3.97069	3.45988	3.69712	3.2706	3.5499	1.74033	2.56418	2.27797	2.04365	3.31034	3.44464	1.65981	3.18175	3.00645	2.63759	2.40204	3.31315	3.25538	2.07665
2.36604	3.40698	3.83686	4.49318	3.81543	5.03092	4.41774	3.89972	3.95432	4.6241	4.2676	3.1448	2.85181	4.36562	4.06563	2.42147	2.59085	2.69925	2.75848	2.034	2.36851	1.09271	1.7235	2.86911	3.86683	1.75178	3.27552	2.71985	2.13074	2.42881	2.86705	2.64257	2.12354
2.39952	3.16995	3.65997	4.11014	3.8188	4.32945	4.41096	3.58433	4.21552	4.23661	4.52104	3.56907	3.00183	4.19692	4.26494	3.28704	3.15736	3.2408	3.21131	1.6667	2.81183	2.88988	2.05965	3.00991	3.1446	1.67562	3.03007	2.80349	2.04279	2.44838	3.08357	2.9141	2.0575
2.40628	3.30503	4.26628	3.88017	3.85049	4.49115	4.23868	4.26742	4.11706	4.88259	4.55644	3.42031	2.85079	4.09349	4.05144	2.95806	3.69943	2.92964	2.85646	1.55367	2.58356	2.59689	2.2845	3.01684	3.9354	1.57456	2.96173	2.91147	2.17546	2.31686	2.83447	2.84408	1.93192
2.30209	3.26698	4.20542	4.07846	4.03805	4.54993	3.88289	4.03338	4.29332	4.26479	4.42632	3.07638	3.08876	4.28822	4.14316	2.94872	2.86905	2.53537	2.58829	1.82304	2.19216	2.50732	2.59208	3.16538	2.87217	2.13676	3.54427	2.69748	2.78629	2.47981	2.59505	2.71636	1.58051
2.32637	3.40913	4.24729	4.56929	3.85792	4.2061	3.72223	3.95627	3.61298	4.10806	4.56397	3.35451	2.78632	4.01686	4.11609	2.84809	3.2285	2.79052	2.95666	1.79239	2.54403	2.23182	2.3743	2.60846	2.6871	2.52441	3.7962	2.35666	2.67672	2.98972	3.12439	3.05681	2.33256
2.51045	3.04802	3.61571	3.72968	3.82539	4.76842	4.13493	4.14756	4.01824	4.58143	4.53854	3.42596	2.81611	3.96489	3.99922	2.46394	3.00788	2.70038	2.69563	1.80841	2.49617	2.17401	2.17577	3.09842	3.03929	1.51397	3.01423	2.89674	2.70167	2.67841	2.9283	3.22108	2.30826
2.53836	3.27643	3.93731	5.05073	4.07356	4.64445	3.86076	4.03778	4.07824	4.15286	4.59959	3.5846	2.47418	4.30653	3.86	2.5942	3.1339	2.63693	2.54951	2.17997	2.7355	2.05964	2.47284	2.95114	2.93159	2.40297	3.40323	2.76534	3.62455	3.05487	3.55432	3.81372	2.26514
2.41727	3.14616	3.68764	4.58107	4.09735	4.466	4.38323	4.56672	4.30112	4.90195	5.01546	3.30905	3.07645	4.30779	4.22418	2.7232	3.33161	2.49976	3.24855	1.73075	2.46238	1.4906	2.29601	2.80157	2.90724	2.02874	3.30304	2.21538	2.63198	2.57875	3.52469	3.05705	1.54736
2.2574	3.23472	3.96419	4.21795	4.15704	4.571	4.02539	4.01879	4.29474	4.76307	5.02801	3.33002	2.34346	4.19985	4.26845	3.35377	3.31705	2.97074	3.278	1.87134	2.52088	1.82625	2.07947	2.45512	2.62835	2.19206	3.87935	2.79986	3.08177	2.86343	3.26009	3.51348	2.03998
2.60858	3.25654	4.10202	3.70067	4.23254	4.95459	4.28703	4.85179	4.37354	5.06051	4.95345	3.54025	2.51365	4.1301	4.01365	2.61655	3.02618	2.89668	2.82666	1.86672	2.4652	2.22704	2.04263	3.769	3.31946	1.53546	3.30737	2.42169	2.89295	2.88004	3.25401	3.06504	2.27202
2.23474	3.07408	3.85001	3.85649	4.01097	4.44633	3.96401	4.14347	4.06174	4.61224	4.89685	3.25997	2.89993	4.03892	4.02422	2.85694	3.13733	2.58245	3.01198	1.94312	2.64122	1.73139	1.90265	2.85645	3.14552	1.74125	3.04669	2.66638	2.59339	2.57384	2.97417	3.20789	1.89064
2.4853	3.39557	4.07853	4.13972	4.02905	4.62153	3.83462	4.20597	4.43288	5.47549	5.41573	3.28159	2.69275	4.22851	4.11451	2.56926	3.16261	2.88617	2.76967	1.54806	2.38694	1.38988	2.77346	2.98257	3.2618	2.20622	2.9877	2.37221	2.2649	2.49461	3.15142	3.29184	1.83833
2.37229	3.08964	3.72853	4.26478	4.47504	5.10568	4.24668	3.97962	3.70932	4.49115	4.71318	3.31932	2.82841	4.05795	4.26162	2.63089	3.00107	2.59488	2.46794	1.9635	2.45666	1.64496	1.90413	2.07139	2.42869	1.82275	3.1322	2.73031	3.0238	2.66014	3.33021	3.59123	1.81686
2.43047	3.33849	3.7906	3.91788	3.49696	4.38443	3.99478	4.07244	4.0525	3.36812	3.71665	3.52872	2.66332	4.19402	3.99652	3.21234	3.6093	3.1489	3.19445	1.81728	2.49831	1.5956	2.34067	3.40805	3.35947	1.95469	3.56373	2.50949	2.13931	2.07073	2.85066	2.99569	1.98294
2.39105	3.33173	4.05482	4.08274	4.10179	4.31413	3.88427	4.16241	4.03624	4.37224	4.33855	3.09275	2.32242	4.11095	4.15806	2.75523	3.42975	3.15126	2.776	1.80083	2.39485	2.13078	1.68086	2.56712	2.91167	1.87833	2.68433	2.79195	2.52552	2.7272	2.329	2.83664	2.01147
2.38878	3.45955	3.77181	3.76932	4.37956	4.39779	3.7663	4.38607	3.80125	5.0556	4.61102	3.25521	3.07154	4.1926	4.2463	3.31143	3.84048	3.43376	3.20212	2.14094	2.55977	2.19768	2.63142	3.24239	3.49929	1.88022	2.39371	3.03519	2.24571	3.08341	3.63518	3.18432	1.72455
2.58743	3.21638	3.98561	3.8055	3.53164	4.81579	4.21717	4.22629	4.48077	4.56092	4.68804	3.3092	2.46163	4.46731	4.10405	2.40687	2.95138	2.81534	2.6326	1.63285	2.66133	2.43612	2.22989	3.33339	2.73569	1.79268	2.99868	2.69734	3.14807	3.31982	3.29876	3.77352	1.88487
2.47236	3.66441	4.33055	4.14852	3.93298	3.90837	3.65425	3.75516	4.29033	4.56155	4.50256	3.30395	2.93555	4.47874	4.27615	3.31393	3.57172	3.13915	3.32938	1.78881	2.59982	1.75744	1.80142	2.17595	2.3167	1.84021	3.40509	2.67084	2.60282	3.12974	3.63303	3.93005	2.10369
2.2925	3.42031	3.57952	4.15766	3.85061	4.33494	4.26731	4.0176	4.34536	4.75604	4.54239	3.3127	1.97892	4.32974	4.07405	3.30723	3.55488	3.36696	3.57985	1.75592	2.39472	2.31188	2.00407	2.64929	2.56153	2.21006	3.65059	2.53848	2.35627	2.3322	3.134	3.19302	2.03148
2.20353	3.34678	4.17105	4.32682	3.81581	4.02186	3.96763	4.39335	3.70355	4.66954	4.96864	3.35975	2.87404	4.32208	4.01924	2.68063	2.79886	2.47385	2.61168	1.59647	2.18818	2.06533	2.14245	2.33127	2.56711	2.33681	3.08417	2.57306	2.58251	2.43111	3.0199	3.32411	1.86423
2.26191	3.37696	3.87756	3.71646	4.31477	4.55646	4.33268	4.37139	4.30803	4.78084	4.91532	3.40999	2.57159	4.2765	4.21736	3.45896	4.09072	3.51749	3.94799	1.85226	2.47062	1.71588	2.08028	2.70913	3.52355	1.99879	3.18187	2.56791	2.82161	2.72556	3.16466	3.14658	2.26265
2.27607	3.37377	3.94214	4.44084	3.94281	4.56726	4.54129	4.30512	3.78661	4.40281	4.47762	3.38783	2.577	4.09937	4.0704	3.29918	4.01145	3.37724	3.53	1.60372	2.39075	1.8966	2.53117	3.32004	3.12915	1.89851	3.16959	2.33794	3.26343	2.80543	2.92941	3.47345	1.80516
2.36651	3.48772	3.63344	3.82344	3.76433	4.27252	4.20904	3.8517	4.06811	4.81621	4.71901	3.59122	2.8014	4.1456	3.99765	3.87662	4.296	3.9819	3.58832	2.43143	2.58102	2.42813	2.17086	2.9605	3.10923	1.8334	2.82279	2.47384	2.93794	3.47714	2.96001	3.40986	2.16921
2.3505	3.09827	4.07503	4.43495	4.3839	4.42681	4.20677	4.04895	3.90679	4.45536	4.70003	3.39873	2.46423	3.87419	4.01793	3.19755	3.787	2.87574	3.13176	1.94758	2.3761	1.69042	2.29312	2.39858	2.65349	1.42332	2.90626	2.56761	3.1329	2.73435	3.70983	3.64289	1.79631
2.16652	2.99002	3.74508	4.15197	3.94292	5.05979	4.10976	4.10603	4.24658	4.74124	4.88789	3.38103	2.69701	4.25726	4.01635	2.94321	3.3464	2.8816	2.76911	2.0415	2.47152	2.1061	2.21633	2.53204	3.05564	2.00543	2.89719	2.94837	2.68898	2.95924	3.00092	3.43263	1.95779
2.60493	2.97323	3.75146	3.77713	4.23046	4.70243	3.81313	3.84331	3.96941	4.39224	4.62008	3.24678	2.69543	4.54385	4.17292	3.26727	3.21962	3.07039	2.97942	1.88767	2.59272	2.39466	2.10175	2.45912	2.71438	2.0189	3.45466	2.44753	2.52873	2.67144	3.20001	3.34445	2.04791
2.63578	3.414	4.04263	4.12164	4.07668	4.51437	3.44694	3.55472	4.24826	4.80819	4.97051	3.59807	2.64961	4.36157	4.17068	2.89678	2.95951	2.41262	2.6853	2.17245	2.24412	1.62606	2.32846	2.79102	3.11192	1.78081	2.97245	2.07514	2.73704	2.12707	3.20959	3.08085	1.76386
2.20011	3.34232	4.10818	4.42884	4.5098	5.49642	3.83757	4.1654	4.20638	4.70657	4.72466	3.54545	2.94172	4.32174	3.82007	3.39292	4.16416	3.57632	3.71865	1.98365	2.64199	1.50414	2.1775	3.61422	3.19595	2.06704	3.37409	3.00731	2.65554	2.91901	2.79442	3.35922	2.46936
2.42124	3.25119	3.49057	4.46593	3.64494	4.05722	3.81008	3.80528	4.20804	4.6557	4.62229	3.4998	2.78396	4.13893	3.68948	3.92043	3.92982	3.88201	3.78586	1.50078	2.632	2.2863	2.10033	2.51304	2.63527	1.87507	3.45664	2.98253	3.02609	2.75518	2.74178	3.52507	2.31228
2.37281	2.97614	4.03212	3.17114	4.19495	4.77086	4.42842	4.57168	3.86426	4.58937	4.69259	3.22149	2.33432	4.34346	3.93805	2.89445	3.21693	2.64575	2.87269	1.66062	2.49353	1.72562	2.45174	2.52644	2.55192	1.5242	2.87637	2.16903	2.15729	2.10056	2.90132	2.65462	2.43219
2.18794	3.22163	4.55603	4.25984	4.38167	4.49948	4.23377	4.20299	4.71282	4.59297	4.92546	3.53594	2.89383	3.54966	4.12099	2.90007	3.33093	3.06339	3.28186	1.80477	2.77276	1.96844	2.05471	2.85864	2.65231	2.0875	3.91887	2.43803	2.97553	2.62466	3.2548	3.5608	2.42192
2.30174	3.61695	4.4131	3.71127	4.13956	4.63886	3.97014	4.32671	4.09083	4.62764	4.68151	3.47587	2.67828	4.51637	4.09946	3.46566	3.3748	2.85355	2.98364	1.81091	2.30777	1.81526	2.01977	2.99727	2.65209	1.86804	3.04088	2.26596	2.659	2.00549	2.53762	3.03597	2.00133
2.33099	3.30204	4.19076	3.66073	3.96732	4.52918	3.79507	3.49745	4.41863	4.88806	4.96319	3.48453	2.21539	4.1875	4.19363	3.14945	3.0773	2.66344	2.9016	1.67294	2.38711	2.24903	1.72206	3.02518	2.35761	1.98922	3.55348	2.98111	3.27902	2.48877	3.42291	3.58831	2.10726
2.35286	3.20541	3.87182	4.95545	3.93026	4.8589	4.43188	4.48628	4.16863	5.25786	4.96689	3.37328	2.48379	4.04141	3.94572	2.85936	3.07145	2.79931	2.93324	1.86994	2.39346	1.66022	1.86164	2.57517	2.43626	1.60951	2.74678	2.66939	2.37243	2.19564	3.10386	3.14593	1.53546
2.46516	3.1975	3.9069	5.12933	4.07115	3.82594	4.03548	4.1968	3.94427	4.7401	4.83464	3.04673	2.17719	4.29027	4.34127	2.64443	3.16571	2.66195	2.64352	1.80336	2.41652	2.12922	2.08993	2.91707	3.10712	1.91434	3.06142	2.33024	2.34973	2.36285	2.56608	2.86318	1.44104
2.19547	3.6889	4.35477	4.65777	3.50707	5.77628	4.58385	4.5279	4.31749	4.04385	3.98514	3.16757	2.25253	4.04639	3.81403	2.74361	3.38601	2.87926	2.79399	1.77603	2.44365	1.70518	1.29826	2.48965	2.77996	2.01499	3.17028	2.58802	2.63713	3.12412	2.81717	2.98697	2.09403
2.45208	3.41068	3.83079	3.84415	3.90259	4.36929	4.11835	4.07726	4.51256	4.65292	4.913	3.45459	2.96664	4.24595	4.01484	3.56045	3.76835	3.27054	3.28142	2.15382	2.8435	2.82947	2.21398	2.91878	3.05156	2.30471	3.82477	2.66456	2.93864	3.2246	3.14361	3.24669	2.09476
2.32923	3.47615	4.09343	4.27912	3.78902	4.98894	4.17104	4.22135	4.26186	4.74562	4.90796	3.36391	3.01824	4.55965	4.13096	3.13519	3.22624	2.83084	2.82758	1.96093	2.54563	2.3946	2.40196	2.70089	2.75286	1.94225	3.24327	1.96341	2.54857	2.3939	2.60011	2.91406	2.50861
2.50556	3.59793	4.29949	4.34896	3.86522	5.03606	4.15165	4.33021	4.31731	4.91807	5.04796	3.23069	2.446	4.19471	4.0115	2.67388	2.64306	2.20749	2.44674	1.86607	2.23836	1.79458	2.09594	2.49419	2.4454	2.31705	2.72425	2.56166	2.49454	2.86452	3.19649	3.26778	1.90694
2.49845	3.1455	3.95563	3.92768	3.47082	4.59761	3.84729	3.90241	4.04742	4.55435	4.96655	3.23821	1.943	4.01082	4.03464	3.18485	3.33548	3.08149	3.39816	1.78418	2.4773	1.9296	1.79914	2.52607	2.41112	1.86538	3.26935	2.8685	2.48739	3.08643	3.17332	3.23919	2.37329
2.38723	3.43994	4.2827	4.51288	4.14219	4.13739	4.06606	4.02023	3.83104	4.13445	4.17145	3.41855	2.7812	4.33362	4.38182	2.74646	2.82015	2.55203	2.6766	2.1635	2.56615	2.28267	1.99493	3.14068	3.2774	1.78735	3.38012	2.67697	2.87	2.64134	3.02374	3.18373	2.08367
2.59478	3.48936	4.03645	4.06159	3.62824	4.68302	4.01889	4.51656	3.90544	4.91259	4.94697	3.19448	2.41317	4.32688	4.24895	2.93534	3.29628	3.27805	3.33048	1.87987	2.57031	2.47848	2.24711	2.20718	1.92976	1.77107	2.70126	2.2497	2.71218	2.53069	2.58899	2.90563	2.23143
2.25942	3.35618	4.21452	3.86471	4.25339	4.37539	4.18532	4.1808	4.23209	4.6183	4.78104	3.42374	3.61547	4.29784	4.19672	3.6565	3.62007	3.00773	3.21561	1.73357	2.34781	1.88697	1.98444	3.40388	3.05825	1.99671	3.55432	2.81201	3.25712	3.08184	3.48976	3.47272	2.10583
2.4695	3.26246	3.74879	4.20049	3.87008	5.28802	4.07156	4.74941	4.21973	4.65918	4.4853	3.73546	2.55583	3.78595	4.2232	3.33324	3.37906	3.4867	3.17768	2.06791	2.5105	1.5333	2.00178	3.6719	3.70822	2.07892	3.52344	2.67534	2.53952	2.80935	3.523	3.67469	1.62305
2.35617	3.21313	3.91796	3.86392	3.83033	4.68021	3.85162	4.39725	4.23196	4.97447	5.39293	3.31016	2.63599	4.23642	3.97491	2.99282	2.93666	2.87071	2.60311	1.6484	2.47527	1.67211	2.22494	3.33538	3.3856	1.76437	3.00939	2.48932	2.25695	2.53119	3.10244	2.96282	1.87924
2.62394	3.29521	4.08224	4.70239	4.37237	5.08368	4.01954	4.23052	4.16567	4.51368	4.66658	3.14394	2.44356	4.39462	4.10985	2.68801	3.05406	2.84653	2.84059	2.00194	2.51589	2.01019	2.24586	2.60562	3.39486	1.38149	3.03667	2.32702	2.1779	2.35557	3.60689	2.92571	2.31094
2.55173	3.58058	4.07288	4.33622	4.09428	5.13026	4.78506	4.79161	4.10034	4.91975	4.83047	3.58519	2.72357	4.12866	4.11997	3.10524	3.20122	2.7195	2.88028	1.83924	2.78378	2.05795	1.83964	2.9364	3.18508	1.66173	2.82517	2.81512	2.66778	2.91461	3.09174	3.36056	1.7425
2.42627	3.36175	4.36955	4.0466	3.76911	4.51374	3.69902	3.6817	4.15569	5.03278	4.90093	3.45306	2.97861	4.15047	4.08912	3.22234	3.43796	3.23249	3.60851	1.8631	2.68986	1.94113	1.91402	2.90419	2.71609	2.32755	3.12054	2.68282	2.78202	2.65298	3.16608	3.428	1.83665
2.31917	3.35401	4.16503	4.64868	3.63867	4.28652	3.90391	4.17331	4.22044	4.82029	5.43863	3.26702	2.80233	4.41458	4.14249	2.8084	3.50673	3.04051	2.84232	1.73462	2.26067	2.04856	1.777	2.75577	2.61778	1.79131	2.99382	2.64228	2.53744	2.9347	3.41266	3.53328	1.96905
2.48582	3.38367	4.18775	4.05199	3.94265	5.23916	4.34691	4.08773	3.95875	4.49833	4.57901	3.51869	2.52159	4.28987	4.02271	3.74041	3.7334	3.58136	3.48101	1.96175	2.56902	1.65345	2.60208	2.56603	2.92956	2.2194	2.97122	2.90516	2.88501	2.65706	3.01935	3.25613	1.99733
2.3426	3.26718	4.43568	3.82994	4.12625	4.74453	3.88024	4.01434	4.4689	4.41975	4.66281	3.30491	2.79306	4.02018	3.9323	3.02358	3.32288	2.80638	3.30819	1.97704	2.49524	2.06821	2.04678	2.48549	2.71153	2.00571	3.29577	2.6283	2.91808	2.72159	2.68232	2.93865	1.76748
2.42776	3.63995	3.5612	4.29282	3.83181	5.08335	4.44119	4.34831	4.23542	4.18768	4.67852	3.33099	2.71165	4.13555	3.97247	3.29163	3.20899	2.95161	3.24162	2.01557	2.29762	2.08826	1.53247	2.75781	2.43812	1.97173	2.89008	2.98182	2.99819	2.16115	2.78426	3.39715	2.14546
2.47809	3.68918	3.74844	5.12957	3.99259	4.27959	4.016	3.53694	4.28426	5.06538	5.2042	3.37389	2.63564	3.74444	4.33117	3.06338	3.01059	3.04311	2.89486	2.07174	2.47991	2.51275	2.16522	2.91647	3.31391	1.79771	2.89772	2.31935	2.53599	2.30592	2.90027	3.01147	2.06216
2.18652	3.28287	3.82058	4.03457	3.93447	4.01959	3.89485	3.96849	4.07825	4.88308	5.01433	3.28912	2.1713	4.44845	4.03423	3.11048	4.03578	3.42445	3.58252	1.82321	2.67895	2.10124	2.50753	3.27393	3.21483	1.85547	3.09973	2.06533	2.26194	2.49487	3.45067	3.15048	2.25372
2.38431	3.35368	4.04761	4.30946	3.84622	4.79378	4.60502	4.38249	4.12471	4.66683	4.54992	3.56594	2.7988	4.55616	4.06773	2.59272	3.23758	2.70378	2.67304	1.63451	2.46918	2.66092	2.20847	3.10689	2.79502	1.89407	3.02964	1.73161	2.04002	2.30334	2.67983	2.6128	1.92149
2.49766	3.46679	4.17628	4.61079	4.29481	4.79789	4.38931	4.23137	4.57844	4.39225	4.71221	3.72786	2.36903	4.1921	4.37248	3.0589	3.39998	2.98284	3.0887	1.96892	2.3564	2.4419	2.33063	3.10252	3.29388	2.17456	3.70634	2.42754	2.73032	2.44653	3.47242	3.26764	1.94671
2.29469	3.187	3.89753	4.58955	3.6837	4.72376	4.27036	4.58157	4.1172	4.77354	5.13539	3.39517	2.43692	4.04846	4.22816	3.0167	3.39239	3.45393	3.61831	1.80153	2.55287	2.44937	2.13884	3.16194	3.10525	1.91193	3.29447	3.10897	2.97964	2.57299	3.49645	3.10616	2.00398
2.47672	3.38025	4.42254	4.26538	4.00958	4.89397	4.26324	4.43598	4.11815	5.05422	4.76413	3.36001	2.95264	4.41358	4.16816	3.17705	3.2939	3.32015	3.12911	2.21011	2.69251	2.99157	2.54081	2.82626	3.1309	2.12719	4.07459	2.56007	2.48726	2.91916	2.79454	3.04386	2.16
2.58447	3.38803	4.20738	4.39299	4.03232	4.82277	4.01997	3.97247	4.18588	4.51255	4.83685	3.23329	2.73776	4.39302	4.00217	3.4672	4.32631	3.96622	3.81654	1.71239	2.38777	1.85394	2.28431	2.89985	3.34305	1.79205	2.31437	3.05805	3.83492	2.90889	3.59662	3.60057	1.80741
2.36834	3.37566	4.54828	5.22759	4.44135	3.99523	4.62559	4.26186	4.13333	4.7539	4.85396	3.27755	2.74912	4.00333	3.96291	2.52577	3.23787	2.92317	2.63097	1.81386	2.43967	2.05989	2.18742	3.30723	2.38172	1.93436	3.36145	2.06592	2.59595	2.60177	2.45342	2.90466	1.79987
2.34177	3.14017	4.21714	4.15151	4.31303	5.16715	4.63902	4.41536	4.49784	4.54498	4.54329	3.71314	2.85059	4.48025	4.05669	3.16604	3.40346	3.27697	3.10973	2.12217	2.61643	1.78643	2.06667	3.17171	3.14932	1.68488	2.89863	3.09903	2.97156	2.84904	3.4834	3.61346	2.00952
2.07778	3.42534	3.77581	4.54988	3.46519	4.369	3.62995	3.79298	4.27046	4.20824	4.45601	3.18143	2.75951	3.80962	4.06101	2.74747	2.78517	2.5105	2.34744	1.38394	2.22626	1.30671	2.4577	3.06962	3.29837	1.5103	2.67927	2.75341	2.1782	2.33297	2.72833	3.26935	1.5696
2.22227	3.3602	3.91008	4.48299	3.80853	4.73885	4.57729	4.63917	4.13889	5.15298	5.32135	3.35453	3.12341	4.14499	3.79352	3.52997	3.60762	3.05491	3.10908	1.88992	2.47406	2.11318	1.90379	2.38605	2.77963	1.91226	3.15348	2.484	2.57381	2.31043	2.65185	2.77184	1.46746
2.39353	3.51537	4.10657	3.67389	4.29382	4.63765	4.05182	3.70064	4.42624	4.82265	5.49349	3.50025	2.63462	4.61824	4.01548	3.1814	3.40631	3.12198	3.28805	1.823	2.28983	1.69706	2.35104	3.2613	3.41995	1.76776	2.45853	2.56872	2.2027	2.77144	2.90588	3.10093	2.34785
2.34555	3.31747	4.03562	3.47647	3.92	4.31456	4.50207	4.58396	4.13744	4.8409	4.91309	3.27846	2.29571	3.97504	3.97862	2.39055	2.55619	1.86045	2.29807	1.90005	2.41827	1.87392	2.23184	2.84979	2.62339	1.49891	3.35902	2.37765	2.81884	2.70519	3.0598	2.99001	1.73343
2.51311	3.45575	3.68576	3.7696	3.94088	4.13102	3.83431	3.48294	3.96429	4.42414	4.75975	3.22071	2.58634	4.31445	3.92539	2.65437	2.91312	2.43942	2.43167	1.77082	2.28422	1.8789	1.71742	3.15705	2.95653	1.61384	2.68348	2.78551	2.71738	2.32153	3.5304	3.06487	1.92615
2.44317	3.61662	4.16524	4.11542	4.20058	3.60502	3.44796	3.75709	4.43151	4.40608	4.355	3.28018	2.30189	4.33653	4.03953	3.18604	2.96762	2.45581	2.85607	1.96697	2.28055	2.02585	2.22625	2.8649	3.34567	2.4542	3.33804	2.86667	2.8188	2.94782	3.38722	3.40639	1.8754
2.40423	3.36548	4.04034	5.16706	3.88548	5.05878	4.2219	4.57884	4.33874	4.99664	5.08847	3.50267	2.73057	4.4274	4.158	3.36006	3.72947	3.4734	3.57778	1.8552	2.58213	2.061	2.05118	2.66085	2.42263	2.3682	3.76409	2.47302	3.11623	3.28025	3.54447	3.7924	2.17568
2.3103	3.46098	3.86199	3.89209	4.43852	4.67899	3.89429	3.99427	3.9633	4.22217	4.20968	3.32208	2.27793	4.32889	3.71826	2.99918	2.95517	2.8324	2.84655	1.85188	2.5421	1.58028	2.25358	3.50242	3.23944	1.80197	3.34225	2.16506	2.35343	2.25976	3.01658	3.52214	2.57099
2.44914	3.57793	4.26738	4.22573	4.182	4.6368	4.70759	4.45185	4.11071	4.54117	4.88879	3.20406	2.89753	4.17547	3.82288	2.79765	3.24863	2.93156	3.15958	1.84848	2.42584	1.94662	2.00896	3.00643	3.62485	1.74747	2.79735	2.71945	3.0104	2.85966	2.89752	3.24415	1.97832
2.27268	3.38492	4.21335	3.48449	3.89925	4.89173	4.42765	4.29044	3.94185	4.2503	4.20694	3.11904	2.60342	4.19816	3.98529	2.99266	3.64174	3.34432	3.23707	1.82169	2.46365	1.49079	2.42754	2.75814	2.92023	1.80322	3.41723	2.34415	2.53467	2.86587	2.9666	3.20415	2.15283
2.28665	3.24445	3.806	3.71201	4.19564	4.8919	3.9957	3.93779	3.64494	4.56479	4.64275	3.22672	2.80718	3.99917	4.10219	3.05389	3.29892	2.8299	2.97289	1.77584	2.3693	1.69395	2.32487	3.39484	3.43773	1.46059	2.70579	2.37249	2.27844	2.23723	2.67224	2.85339	2.0795
2.35159	3.1562	3.55457	4.08465	3.86066	5.09568	4.16852	3.94041	4.37357	4.75954	4.54847	3.41953	2.81641	4.45645	3.97333	2.97154	2.88544	2.77905	2.74471	2.09023	2.69774	2.4065	2.48849	2.70015	3.05773	2.16297	3.58908	2.77434	2.69751	2.27427	2.93729	3.17823	2.03833
2.26617	3.35061	4.55211	4.28591	3.85629	5.24259	4.28988	4.45768	3.95784	4.53061	4.64604	3.31998	2.47769	4.04731	4.10836	3.17344	3.43128	3.20928	3.21526	1.63158	2.62134	1.55429	1.61608	2.65044	2.56333	1.58997	3.38499	2.86357	2.87199	2.22632	2.53717	3.30327	1.91924
2.52149	3.50379	4.17882	4.04091	4.17319	4.76585	4.07514	4.05042	4.37101	4.76428	5.14627	3.43369	2.8039	4.22343	4.12161	2.43553	2.97197	2.73912	2.73735	1.83572	2.45894	2.17286	1.90569	2.48657	2.79536	2.00786	3.95674	2.82114	2.54784	2.62887	3.1726	3.24312	1.99082
2.42374	3.21962	3.87719	4.13778	4.024	4.30997	3.74344	4.08485	3.97891	4.46443	4.38727	3.63668	2.69954	4.16369	4.20969	2.84486	3	3.03791	2.82913	1.78945	2.51076	2.2907	2.35449	3.6469	3.63373	2.01324	3.1899	2.95175	2.31888	2.46598	3.1691	3.08697	2.14145
2.39817	3.21378	4.03461	4.41497	3.95553	3.82309	4.00027	4.08975	4.14768	4.86902	5.10818	3.36418	3.04914	4.36307	4.07148	2.49742	2.28647	2.08883	1.73088	1.82412	2.51131	1.58379	1.85461	2.73704	3.37945	2.5731	3.87257	2.5794	2.80843	2.21999	2.65759	2.9427	1.83289
2.34218	3.26495	4.0246	3.86628	4.03863	4.64173	3.90848	3.88073	4.20806	4.80938	5.13573	3.40002	2.76095	4.63037	3.90786	3.05819	2.8713	2.81756	2.59886	1.47571	2.57337	1.4562	1.92413	2.86309	2.83288	1.91949	2.79926	2.7677	2.86415	3.22053	2.8652	3.27659	1.99058
2.31506	3.28412	4.00439	3.46017	3.87192	4.74432	4.09762	4.30717	4.07109	5.42911	5.68062	3.48612	2.56855	3.90603	4.02993	2.9607	3.80682	3.36898	3.22945	1.59572	2.5169	1.64829	1.86062	3.68329	3.82948	1.93124	3.49107	2.48551	2.97142	2.40262	2.82084	2.84035	1.62235
2.28786	3.51241	4.49112	3.93283	4.14966	4.36751	3.82164	4.29258	4.42849	4.87946	5.38495	3.52503	2.92408	4.26909	3.92371	3.56049	3.8088	3.39746	3.34445	2.08683	2.60013	2.78049	2.46862	2.9431	2.92954	2.08413	3.5277	3.11322	2.44151	2.68286	3.13392	3.33115	1.93645
2.38638	3.23879	3.90907	3.78735	3.71611	4.49646	3.96029	4.12187	4.38764	4.50672	4.46659	3.13268	2.02782	4.41298	4.13359	2.74608	3.07905	2.74912	2.78508	1.63471	2.55436	1.44107	1.91978	2.70011	2.83059	2.22005	3.14299	2.72845	2.54529	3.02163	3.02019	3.74273	2.09925
2.24355	3.28743	4.59278	3.75172	3.99283	5.19202	4.05718	4.26439	4.18777	4.24743	4.25161	3.38447	2.46332	4.65016	3.79552	3.19391	3.50321	3.49749	3.79116	1.80176	2.53558	2.32749	2.46815	3.58124	3.52555	2.07872	3.7852	2.63797	2.93777	2.75976	2.99034	3.2248	2.10348
2.31657	3.23633	3.89048	4.45972	3.85746	4.96877	3.91821	4.0516	4.1414	4.67354	4.8996	3.4089	3.43589	4.15159	4.38626	3.06463	3.46041	3.34117	3.1915	1.90851	2.61886	2.20323	2.15233	3.08256	3.13015	2.15262	3.67815	2.44409	2.86395	2.72944	3.33694	3.20336	2.29393
2.44496	3.40727	4.01739	3.9964	3.74148	4.7778	3.44144	3.87491	4.18371	4.06069	4.16686	3.62718	2.50751	4.43082	4.22191	3.18171	3.71947	3.38405	3.52569	2.24788	2.21302	1.55665	2.45466	2.3371	2.3453	1.5493	3.34538	2.47151	2.82906	2.72494	2.97979	3.00528	2.19168
2.28962	3.48055	3.9607	4.30179	3.94792	5.04494	4.4911	4.37421	4.31631	4.32633	4.82197	3.58974	2.50879	4.29131	4.18271	2.81295	3.15923	2.98519	2.85389	1.76261	2.35944	1.65784	1.70687	2.56018	2.97501	2.45512	3.3411	2.96333	3.16146	3.35313	3.64935	3.49712	2.25018
2.51434	3.39101	3.99616	3.84227	3.78971	4.16519	3.78554	4.02066	3.72464	4.16026	4.29694	3.22221	2.81985	4.55064	3.91325	2.88281	3.10434	3.03068	2.99249	1.51706	2.52698	2.20485	2.04985	2.77861	2.82266	1.85662	2.7678	2.34095	2.59805	2.58304	3.0399	3.56668	1.98421
2.36149	3.44505	4.35113	3.64394	3.94471	4.51357	4.18033	4.10422	3.70469	4.7615	4.53038	3.36233	2.89363	3.88847	4.07942	3.33867	3.47486	3.51335	3.24126	1.83267	2.66363	2.05213	2.03447	2.39486	2.97825	2.17799	3.72295	2.54192	2.78403	2.36571	3.06413	3.31158	2.17667
2.2138	3.01204	3.95746	4.18115	4.50568	4.5145	4.25082	3.87759	4.01749	4.78118	5.10872	3.27793	2.41851	4.64677	4.02907	2.86431	3.22297	3.09487	2.98537	1.64073	2.55606	1.88176	2.30786	3.04039	3.4934	1.64934	3.11165	3.01878	2.05767	2.10016	3.08942	3.30052	2.00829
2.38597	3.35754	3.41085	3.92101	4.0161	4.24306	3.83082	3.96565	3.72719	4.43789	4.76197	3.41103	3.01535	4.59641	3.87632	2.69563	2.79364	2.34498	2.76417	2.08866	2.6465	2.14889	2.32916	2.59161	2.966	1.5822	3.1617	3.1058	2.64235	2.88738	3.19034	3.37657	2.30745
2.39956	3.53216	3.74931	4.37583	4.07699	4.57475	4.18916	4.34467	4.30698	4.62894	4.5987	3.34658	2.88789	4.29354	3.91006	2.91879	2.64121	2.60758	2.75337	1.78186	2.71873	2.25445	2.14801	3.37329	3.07622	1.8803	3.01209	2.72543	2.54142	2.59212	3.59043	3.5061	1.9686
2.41473	3.59236	4.20148	3.71792	4.02412	4.87454	4.30804	4.48481	4.49676	4.6768	4.7306	3.27585	2.28972	4.43094	3.53845	3.60958	3.89765	3.2651	3.24079	1.74777	2.38875	2.1467	1.85512	2.89255	2.54204	1.57944	2.79895	2.58977	2.60122	2.61207	2.93535	3.29619	2.34612
2.38477	3.4818	4.59564	4.32836	3.74182	4.99788	3.92598	4.08508	3.78167	4.07051	4.48122	3.42527	2.69775	4.04337	3.87479	2.72193	2.84982	2.31795	2.6234	2.08016	2.26808	2.36381	1.88351	2.97051	3.14395	1.43342	3.18336	2.40748	2.95209	2.86279	3.25249	3.32296	1.77825
2.36295	2.98934	3.77473	3.94554	4.02266	5.06863	4.69553	4.21984	4.56933	4.61418	5.16505	2.87157	2.13928	4.15452	3.82071	2.85815	3.65305	3.48479	3.55112	1.39679	2.33818	1.14195	1.84218	2.95937	3.14442	1.76016	2.76383	2.26125	1.86303	1.93322	2.92969	3.22748	1.90587
2.38824	3.29583	4.14086	4.24899	3.52987	4.41843	3.9668	4.20614	4.03453	4.58466	4.84712	3.49119	2.92224	4.20564	3.96355	2.97788	3.17269	2.89683	3.04558	1.85698	2.70227	2.54305	2.25058	3.10834	2.86929	2.04815	3.36627	2.60734	3.17542	2.69954	2.89749	3.49289	2.39821
2.41755	3.62658	4.56287	4.73576	3.93351	4.61367	4.68067	4.43526	4.41889	4.87414	4.73356	3.50751	3.02047	4.37059	4.02433	3.12424	3.1931	2.82164	2.83183	2.34632	2.55385	2.17849	2.04278	3.41558	3.3296	1.92141	3.40861	2.43626	2.8262	2.9598	3.37912	3.35766	1.91632
2.49578	3.50501	4.01518	4.63515	3.77604	4.50242	3.89405	4.06687	4.11203	3.81802	4.09459	3.24232	2.71782	4.47446	4.44585	2.89962	3.29985	3.06968	3.09459	1.90873	2.72421	2.40329	2.1417	3.45235	3.54076	1.80871	3.19909	2.87598	3.04461	2.75895	3.51678	3.49136	2.19872
2.55186	3.58274	4.06797	4.12005	4.06032	5.02141	5.04592	4.87412	4.64859	4.75155	4.4047	3.14978	3.10644	4.64634	4.20339	3.13109	3.32705	2.82596	3.45929	2.04478	2.55461	2.08222	2.43895	2.2726	2.48167	1.26643	3.05967	2.15171	2.55382	2.33991	2.9325	2.93939	2.19008
2.40407	3.31735	3.97356	3.97104	4.13682	4.61444	3.86209	3.92851	4.18082	4.69068	5.10981	3.51573	3.05538	4.35141	4.13317	2.88951	3.20853	3.19098	2.68802	1.94605	2.67433	1.85451	2.1304	3.19063	2.95256	1.85783	3.26354	2.97138	2.93304	2.46544	3.4725	3.41891	2.38643
2.42468	3.22582	3.64634	4.35986	4.14152	4.70965	3.74201	3.901	4.25971	4.81615	4.99117	3.25058	3.14838	4.49063	4.0258	3.17338	3.3227	2.93022	3.21291	1.76361	2.60081	2.10224	2.23511	2.86553	2.68767	1.84327	3.0737	2.93605	2.69107	3.11365	3.63489	3.75235	2.07517
2.38269	3.35478	4.08575	4.16215	4.21937	4.76661	4.26068	4.57039	3.90177	4.78668	5.24098	3.64681	2.91624	4.4039	4.17502	2.91858	3.13573	2.62224	2.67243	2.31411	2.57599	2.20986	2.69093	3.18107	3.00502	2.34682	3.46815	2.64237	3.45873	2.87096	3.54708	3.59601	1.82098
2.31731	3.68516	4.42534	4.15126	4.28214	4.6725	4.57372	4.45855	4.2493	4.36262	4.49544	3.50056	3.09614	4.43016	3.98862	3.24087	3.82757	3.3969	3.7166	1.93992	2.74782	1.88979	2.10142	3.17813	3.08672	2.38153	3.52726	3.0397	2.97163	3.08865	3.26595	3.87897	2.12511
2.25569	3.40069	3.99838	4.43088	4.02061	4.29377	4.01046	4.21789	4.12376	4.59309	4.72502	3.21147	2.33523	4.12053	3.87056	2.90218	3.13417	3.05195	2.84854	1.80014	2.32302	1.46877	1.92079	2.70023	2.80505	1.29407	2.53691	2.60606	2.91667	2.42874	2.99401	3.11607	2.18214
2.18146	3.19993	3.68617	4.16807	3.85286	4.8666	4.32703	4.05731	4.24058	4.74746	5.01369	3.36351	2.42272	4.34999	4.02849	3.42511	3.66116	3.02093	3.18208	1.78466	2.46618	2.20251	2.19266	3.5844	3.28173	1.71079	2.83183	2.55295	2.75522	2.62744	3.18777	3.43536	1.88019
2.18795	3.52436	4.31297	4.25776	3.98529	4.25128	3.78655	3.8902	3.88911	4.48951	4.59664	3.2253	2.62592	3.97838	3.87036	3.55725	3.46348	3.23771	3.26362	1.57198	2.31969	1.81865	2.33834	3.21433	2.92329	1.904	3.19081	2.2033	2.99699	2.68229	3.40648	3.63534	1.80981
2.44495	3.57911	3.90352	3.97425	4.28151	4.62915	4.07574	3.91339	4.50091	4.81303	5.20765	3.6211	2.57133	4.16478	4.07548	2.67857	3.49174	2.88041	3.16423	1.72357	2.60511	2.09839	2.9521	3.56329	3.24271	1.56722	3.19547	2.72372	2.21091	2.95953	3.19496	3.67841	2.30223
2.40942	3.36141	3.72106	3.83918	4.47075	5.03088	3.78141	4.1929	4.89512	4.55937	5.02853	3.36862	2.76722	4.11233	4.00447	2.50068	3.22982	2.71683	2.87744	2.159	2.71726	2.03976	2.09916	3.17323	3.2096	1.71138	3.30611	3.12952	2.32396	2.89656	2.91237	3.4482	2.09312
2.2348	3.56689	4.27961	4.13456	4.11336	4.59496	4.48132	4.12753	4.35814	4.53925	4.37418	3.27733	2.45478	4.36536	4.06423	2.65105	3.46035	2.99623	3.03727	1.64021	2.5967	1.90344	2.47175	3.18976	3.68223	2.18866	3.11991	2.40935	2.72441	2.53525	3.07337	3.61144	2.2867
2.46544	3.71094	4.01297	3.554	4.26353	5.19764	4.76934	5.00728	4.4585	5.05376	5.28593	3.58885	2.95401	4.54764	4.09192	3.02385	3.38889	2.83063	3.05444	2.07773	2.55983	2.34916	2.11696	2.68243	2.99576	2.00941	3.16282	2.91126	2.14522	2.41311	2.68137	2.62859	2.05514
2.23072	3.2667	4.21232	3.80832	4.14799	4.71367	4.24005	4.09684	4.36606	4.90229	5.19319	3.40918	2.86775	3.91892	4.04935	2.61939	3.65048	3.06111	3.13121	2.0506	2.54695	1.98324	2.62913	3.08153	3.21936	2.29864	3.41689	2.57849	2.67024	2.89204	3.24543	3.20008	1.98735
2.22856	3.5286	3.92625	4.64546	3.42439	4.38931	3.68282	4.2566	4.06818	4.46185	4.63392	3.78799	2.85169	4.15829	3.90585	2.9347	2.80091	2.73262	2.69013	1.96516	2.50607	1.71549	2.61708	2.75919	2.48928	2.13529	3.38835	2.73956	2.96975	3.07934	3.23689	3.36736	2.27622
2.39604	3.44448	3.56466	3.3312	3.74859	5.11391	3.88553	3.73986	4.58382	4.45916	4.78727	3.36376	3.12519	4.40528	4.15703	2.63157	3.16348	3.02108	2.91159	1.46937	2.27208	1.81784	1.89646	2.83231	3.08364	2.19368	3.77223	2.44988	2.90283	2.71566	2.91381	3.88501	2.11758
2.38113	3.552	4.01618	4.1226	3.96184	4.63632	4.71912	4.56476	4.11587	4.40631	4.46204	3.39412	2.52806	4.58577	4.10742	2.7334	2.65765	2.48663	2.22259	1.74774	2.55051	2.01966	2.05693	2.79861	2.87996	1.5073	2.4857	2.73315	2.42983	2.40505	3.27271	3.14679	2.11663
2.45706	2.9799	4.16856	4.64181	3.87515	4.53338	3.8615	3.92105	3.94778	4.67226	5.34415	3.23115	2.23285	4.36072	3.66967	2.77721	2.9941	2.38192	2.60038	1.95459	2.34629	1.59302	1.97263	2.81595	2.99007	1.90188	2.78246	2.23494	2.57378	2.96422	3.09307	3.30793	1.74887
2.27834	3.60555	4.37038	4.83678	4.13925	4.67151	3.98106	4.00524	3.90733	4.88185	5.0524	3.14631	2.67501	4.37594	3.90668	3.09546	3.47871	3.18546	3.08448	1.48801	2.51396	1.85946	1.69822	2.71898	2.72099	1.67839	2.91788	2.51015	2.87008	2.89465	2.72359	3.13824	1.56029
2.28118	3.25948	4.58303	4.29803	3.52173	4.40058	4.26804	4.30726	3.91579	4.17101	4.34094	3.19565	2.65601	3.92296	4.06278	2.84659	2.93092	2.84152	2.75499	1.48452	2.59975	1.97037	2.05641	2.9283	2.93024	1.48151	2.67574	2.32869	2.52129	2.45048	3.22892	3.28183	2.1093
2.55486	3.12902	3.65343	4.18903	4.26208	4.15039	3.6068	3.92694	3.79911	4.614	4.36097	3.51691	2.43519	3.99627	3.85506	2.39289	3.01278	2.42383	2.54295	2.22043	2.48312	1.72146	2.13921	2.01252	2.20374	1.67936	3.22839	2.45798	2.78578	2.72431	2.93533	2.98704	2.4544
2.23654	3.45287	3.92251	3.84714	3.98315	4.20501	4.15744	4.30564	4.00388	5.0299	5.1273	3.37756	2.54472	3.90145	3.67439	3.0535	3.25609	3.27333	3.23621	1.88051	2.43072	2.02507	1.98184	3.02639	2.90758	1.91068	3.08096	2.34087	2.87581	2.55129	2.81992	2.91714	1.76149
2.63277	3.48479	4.13789	4.30273	4.2473	3.85273	3.82393	3.81969	4.07106	4.88072	4.94731	3.37126	3.05939	4.16704	4.04114	3.0348	3.76021	3.24265	3.41849	2.09284	2.55887	1.89944	1.87228	2.81101	2.83737	1.38673	2.37034	2.45407	2.54749	2.74654	3.89388	3.05368	1.83001
2.37295	3.14784	3.68389	3.83914	3.75318	4.89643	3.82153	4.07812	4.237	4.99894	4.87503	3.30647	2.54553	4.19521	4.05648	2.73527	3.43641	3.30783	3.39426	1.95711	2.50071	1.53112	1.79601	3.12698	3.14916	2.11108	3.70603	2.68514	2.25367	2.48647	3.14492	3.57136	1.82418
2.40222	3.21782	4.5747	3.92951	3.9596	4.06845	3.79001	4.04299	4.32784	5.06573	5.28982	3.15577	2.6398	4.06614	4.0116	2.82292	3.42592	3.24821	3.0631	1.92614	2.40899	0.858108	2.41394	2.88586	2.93001	2.13677	3.46091	2.69394	2.36645	2.4396	2.80547	3.192	2.15487
2.40208	3.28554	3.9536	3.91476	4.1808	4.37851	3.43968	3.69322	4.41105	4.96363	5.13237	3.52338	2.78983	4.11905	4.42327	3.04126	3.29587	2.84977	2.96042	1.75104	2.69791	1.97241	2.23872	2.69486	2.86353	1.79207	3.41693	2.67439	2.27385	2.50275	2.64365	2.87833	1.54063
2.45704	3.23192	3.18979	3.64269	4.1425	4.90419	5.49877	4.7045	4.24475	4.28885	4.88277	3.40909	2.7222	4.13257	4.11899	3.52523	3.5294	3.29737	3.48106	1.75612	2.73364	2.6928	2.47873	3.22202	2.98592	2.05424	3.46236	2.72269	1.96486	2.34193	2.87378	3.0765	2.20499
2.22325	3.25933	3.82926	4.48973	3.94266	4.45713	4.16488	4.16246	3.90462	5.05616	4.66205	3.18411	2.89818	4.43116	4.04499	3.12945	3.2246	2.85858	2.70163	1.246	2.52244	2.32273	1.52282	2.79802	2.9035	2.23503	3.68096	2.68475	2.5311	2.55687	3.34611	3.30228	1.90453
2.46012	3.37011	3.74735	3.89979	4.02496	4.03502	3.96113	3.78406	3.99916	4.08148	4.23081	3.06126	2.2519	4.27009	4.32009	3.05837	3.51005	3.88549	3.67637	1.95189	2.38707	1.61147	2.12159	2.61993	3.02526	2.46816	2.99932	2.75535	2.80534	2.69478	3.29396	3.57765	1.81769
2.57419	3.30162	4.49891	4.03494	4.14189	4.99099	3.65374	3.71496	4.0299	4.87182	5.05428	3.31271	2.72146	4.54424	4.201	3.3124	3.13912	2.95693	2.84945	2.02716	2.56217	2.26916	2.11057	3.22274	3.43657	1.82849	2.94315	2.98213	3.26114	3.14618	3.44408	3.32317	2.03425
2.53479	3.37052	3.93396	4.45947	4.09595	4.1824	3.97169	3.92724	3.9297	4.77707	5.12506	3.33262	2.89666	4.31282	4.21959	3.27173	3.63105	3.14164	3.16936	2.25713	2.56624	1.59929	2.43164	2.3462	3.00971	1.69413	3.38477	2.59649	2.61173	2.57836	2.57344	3.16672	2.36845
2.26498	3.3486	3.88737	3.8838	4.14924	4.31004	4.08302	4.58239	4.38447	4.78988	4.4741	3.635	3.04074	4.1101	3.95777	3.32967	3.46525	3.13222	3.25403	2.08662	2.86069	1.88556	1.79985	2.93051	3.2713	2.00846	3.42586	2.61889	3.31437	2.74477	3.40932	3.37125	1.59106
2.10853	3.2708	3.86346	4.31317	3.9403	5.02579	4.17738	4.06707	4.07725	5.06462	5.10873	3.54524	3.07831	4.59847	3.97029	2.777	3.33956	3.15429	3.17937	1.90934	2.77248	2.6083	2.41814	3.25267	3.35853	1.94712	2.92575	2.80548	3.32839	2.71099	3.20884	3.77625	1.88175
2.10962	3.26125	3.48655	3.95329	4.15867	4.78968	3.87189	3.57987	3.98792	4.07925	4.85427	3.26343	2.52046	4.21938	3.95171	3.19987	3.18269	2.78847	3.18682	2.02605	2.41902	1.98443	1.91675	2.21924	2.04755	1.76976	2.9888	2.53031	2.67766	2.2571	2.55627	2.94015	1.96683
2.50806	3.53835	3.74085	3.62308	3.6665	4.29679	3.56324	3.93746	4.25223	5.28203	5.30866	3.3672	2.92227	4.18052	4.14971	2.688	2.94424	2.74886	2.97006	1.83613	2.62912	2.3387	2.14962	3.12686	3.36755	2.38513	3.85748	2.54409	2.47705	2.35107	2.73158	3.33482	2.25312
2.42313	3.19204	4.17066	4.61633	4.0643	3.99778	3.88148	4.25841	4.11588	4.47696	4.75401	3.36811	2.46755	4.12535	3.82478	2.95324	3.33988	3.03962	3.0645	1.90706	2.39804	2.31148	2.28395	2.39887	3.18107	1.85978	3.14736	2.21878	2.54506	2.52105	3.1512	2.91288	2.22259
2.34892	3.64882	4.48377	4.08096	4.2752	4.67588	2.76882	3.41639	4.25698	4.46446	4.82562	3.48823	2.74813	4.22747	3.91608	3.33976	3.18374	2.87187	2.82089	2.0173	2.61983	2.25893	2.32504	3.58661	3.55196	2.10856	3.58221	2.8816	2.55838	2.14007	2.99821	3.21588	2.10754
2.47448	3.23136	3.96459	4.18462	4.02057	3.95441	4.13055	3.89233	4.1425	4.54106	4.80228	3.44711	2.62812	3.98503	4.04253	2.96918	3.58068	3.13211	3.19165	1.90198	2.41889	2.03801	2.02909	2.37151	2.50422	1.5828	3.0126	2.4491	2.56523	2.59532	2.94465	3.35839	2.06129
2.36432	3.16314	3.80522	4.33515	4.01094	4.08182	3.23012	3.81212	4.04632	5.02849	5.20772	3.128	2.96981	4.23044	4.19791	2.61284	2.65527	2.13981	2.26491	1.71732	2.41109	2.14886	2.02133	2.57758	3.52892	1.16318	2.865	2.42679	2.67923	2.46673	3.11557	3.18486	1.88747
2.31399	3.53134	4.08457	4.3828	3.6966	3.9749	4.35303	3.98813	4.30369	4.48247	4.78933	3.51734	2.78589	4.12151	3.84664	2.7256	3.04174	2.43229	2.83094	2.07812	2.60352	2.15425	2.49236	2.85347	2.69202	2.2126	3.62464	2.89536	3.2409	2.74793	3.40725	3.26523	2.05261
2.29113	3.08643	3.79719	3.80645	4.35361	4.65078	4.76042	4.5831	4.30694	5.19955	5.13827	3.48596	3.10954	3.98928	3.99574	3.41872	3.86245	3.6982	3.72028	1.95634	2.48413	2.22239	2.0223	2.11871	1.88754	1.73192	3.01324	2.33899	2.71248	1.92246	2.98486	3.09584	2.22565
2.28369	3.22669	4.08414	4.67016	3.9527	4.83863	4.41981	4.14802	3.8367	4.7689	4.81399	3.2071	3.20673	3.87833	3.82013	2.75607	3.29605	2.98372	2.76802	1.47404	2.40017	2.60777	2.08726	3.4916	3.58945	1.7251	2.79274	2.55874	1.81473	2.03109	2.22889	2.58164	2.052
2.38718	3.32791	3.17683	3.9155	3.96796	4.78419	4.37707	4.42858	4.32029	4.33702	4.76806	3.60197	2.65535	3.96978	3.90271	2.92698	3.17748	3.21936	3.24157	2.05341	2.78534	2.73615	2.16711	3.07256	3.17465	2.56229	4.20734	2.30566	3.51733	2.89931	3.71452	3.75374	2.15963
2.24677	3.64021	4.48033	4.56226	4.07839	4.44799	4.26879	4.00896	4.22775	4.51648	4.68356	3.17391	3.21458	4.15517	4.1336	3.11547	3.33015	3.03254	3.16546	1.98581	2.32228	2.31084	2.08827	2.49118	2.42929	2.41707	3.28343	2.81037	2.93867	2.67587	3.2033	2.98447	1.87061
2.38069	3.22217	3.78827	3.65341	3.97586	4.73519	4.57441	4.77852	3.96662	4.25405	4.52765	2.97517	3.27363	4.43215	3.77921	3.32966	3.40572	3.27522	3.09456	1.65181	2.50198	2.4937	2.4535	2.94094	2.70206	1.98871	3.83637	2.73855	2.76474	2.31194	3.08576	3.38227	1.78837
2.31678	3.32224	5.11928	3.94342	4.19361	4.83542	4.40031	4.47721	4.35457	4.45648	4.73795	3.31183	2.35271	4.36382	4.08888	2.18159	3.05923	2.33646	2.37477	1.6342	2.44669	2.03125	2.30615	2.93458	3.51621	2.07188	3.34623	2.755	2.66168	2.9695	3.17338	3.12504	1.93045
2.4651	3.47163	3.89275	3.62449	4.16341	5.13508	5.17501	4.84707	3.98543	4.62132	4.90394	3.14985	2.65292	3.95127	3.84361	2.92022	3.35409	2.97438	3.07309	1.9188	2.63642	1.86031	2.38615	3.20879	3.5223	2.13714	3.59716	3.01706	3.13801	3.20884	3.22947	3.67913	1.96967
2.40581	3.31622	4.07825	4.17933	3.56266	4.65172	3.75073	3.86313	4.49002	4.9311	5.22729	3.27684	2.11054	4.37068	4.15798	2.29268	2.40214	2.29781	2.09845	1.56116	2.28546	1.59327	1.8461	3.34241	3.61593	1.79893	2.72637	2.84637	2.32038	2.72937	2.48824	3.26967	1.9381
2.45075	3.44024	4.56797	4.08191	4.0814	4.96081	4.46751	4.52758	4.24809	5.02103	5.27061	3.35149	3.14364	4.01896	3.97206	3.65123	3.47768	3.29003	3.61322	1.90146	2.63922	2.30793	1.78041	2.27557	2.7441	1.77061	3.2644	2.57138	2.98266	2.76522	3.42628	3.13208	1.87806
2.1853	3.5813	3.77268	4.2503	3.98689	4.37431	3.87458	3.8285	4.45868	5.1596	4.63933	3.21734	2.87557	3.98203	4.06504	2.5422	2.45191	2.04752	2.16492	2.04012	2.59307	2.22882	2.40438	2.7947	2.1281	1.63991	2.77401	2.46	2.96729	3.20061	2.89801	3.87071	2.43946
2.44734	3.54812	3.95644	4.17612	4.08806	4.56637	4.18868	4.36819	4.40503	4.14345	4.21399	3.39583	2.85955	4.50247	4.12788	3.06936	3.74843	3.22459	3.11494	1.87941	2.55011	2.21304	2.79514	3.10102	3.41469	1.81661	3.43781	2.65531	2.48608	2.76417	3.20652	3.3641	1.88978
2.34374	3.29281	4.39642	4.71303	3.91401	4.46882	3.99529	4.59333	4.26581	4.56069	4.71199	3.14434	2.26991	4.20794	3.98799	3.21189	3.93882	2.62261	3.35571	1.29858	2.24728	1.53941	1.67703	2.75527	2.69607	2.14428	3.30134	2.42121	3.12539	2.74902	3.37454	3.42916	2.25806
2.20974	2.90191	4.26209	4.66181	4.54529	4.66952	3.99886	4.04213	3.86738	4.78235	5.09687	3.41034	2.58599	3.92162	3.95394	3.50746	3.93564	3.56783	3.83483	1.87171	2.6615	3.11486	2.67611	3.63945	3.50183	1.99199	3.4223	2.75162	2.43446	2.43673	2.75538	3.25882	1.99396
2.38205	3.33661	4.43831	4.26839	3.6882	3.57696	3.53699	3.54476	4.2129	5.27149	5.24299	3.41626	2.35979	4.15714	4.26161	3.45827	3.54812	3.05066	3.26082	1.81479	2.49587	1.92678	2.35189	2.85336	2.5671	2.1033	3.53301	2.53983	2.49318	2.17767	3.41911	3.21308	1.86929
2.32822	3.73538	4.17371	4.52569	3.92198	4.80603	3.81903	4.12339	4.16898	5.25016	5.38915	3.35295	2.34599	4.4018	4.01535	3.42941	3.34208	2.79184	3.151	2.07849	2.57122	2.3033	2.01589	2.66514	2.8792	2.10212	3.43558	2.66562	2.60357	2.66346	3.63037	3.47953	2.11192
2.2531	3.46502	5.03825	4.01696	4.1188	4.68481	4.33766	4.29102	4.31021	4.58667	4.54333	3.17255	2.77898	4.2829	3.97931	2.86276	3.096	2.42545	2.57419	2.06092	2.47745	2.37614	2.34579	2.80119	2.9823	1.88391	3.51358	2.35472	2.50071	1.91793	2.6017	2.94917	1.87303
2.40341	3.30131	4.45224	4.25969	3.36955	4.65847	4.45988	4.33389	4.18152	4.7445	4.98986	3.64516	2.94989	4.03244	4.15533	2.95048	3.2389	3.3845	2.84038	1.82804	2.79338	2.49079	2.14509	2.50004	3.83662	1.5824	3.21849	2.42418	3.04212	2.58133	2.6761	3.33345	1.56721
2.42466	3.73905	4.64201	3.95931	3.67256	4.12706	3.49443	3.46317	4.19363	4.86475	4.85462	3.54806	2.5258	3.72478	3.94511	2.88064	3.37141	2.8502	2.80965	1.91538	2.59958	2.73193	2.73359	3.46968	3.08053	1.94367	3.477	2.7009	2.86375	2.38697	3.3341	3.66999	2.33416
2.16665	3.47221	4.24693	4.63313	4.73783	4.80225	4.57364	4.45949	4.41453	5.23584	5.60101	3.73398	2.93163	4.04633	4.13431	3.10336	3.74166	3.17044	3.06722	1.89082	2.61643	1.76689	2.12581	2.66786	2.69562	1.72663	2.80491	3.02579	2.00735	3.19795	3.30816	3.58682	2.65811
2.24609	3.39108	4.04663	4.56867	4.55004	4.45539	4.34265	4.37712	4.46052	5.09234	5.00427	3.16986	2.62499	4.39915	3.86758	2.97277	2.84217	2.57626	2.45248	1.74587	2.48521	1.47595	2.11121	3.29526	3.17363	1.82706	3.21393	2.52231	2.49321	2.78002	2.84641	3.14623	2.13034
2.37867	3.28256	4.2304	4.17861	3.52073	5.30752	4.58411	4.1295	3.97052	4.69312	4.83251	3.27048	2.46171	4.31693	4.1255	3.23955	3.9716	3.57154	3.57163	1.89713	2.46027	2.1176	2.36285	2.74991	3.29854	1.72781	3.41069	2.71266	2.6713	3.03022	3.09756	3.19373	2.06618
2.40102	3.7118	4.19385	4.11177	3.90056	3.99909	3.82275	4.08621	4.63781	4.46595	4.3518	3.1254	2.39843	4.14811	4.0444	3.38653	3.40615	3.15652	3.32332	1.72448	2.29882	1.43706	2.18039	3.1212	3.26263	1.73597	3.1487	2.69389	2.50255	2.19357	3.03899	2.96708	2.66415
2.37591	3.46235	3.92941	4.21624	3.90373	4.80187	4.00163	4.23326	4.02273	4.56191	4.42255	3.39607	2.46331	4.44731	4.02705	2.66889	2.64847	2.69837	2.49677	2.04997	2.37716	2.00105	2.02141	3.14998	3.38347	1.69232	2.91648	2.60557	2.26844	2.24098	2.88027	2.98312	2.14502
2.25105	3.69911	4.97893	4.59954	4.29018	4.53502	4.69991	4.54562	4.07754	5.03726	5.17983	3.49951	2.57326	4.3741	4.02747	3.18761	3.21743	3.01682	2.88476	1.98684	2.39253	1.50435	2.23819	2.95574	2.66035	1.97475	3.20913	2.3417	2.41226	1.8566	2.59905	2.93066	2.10926
2.25406	3.11262	3.87853	3.12302	3.74522	4.52076	4.29737	4.54093	3.73285	4.31605	4.40494	3.51287	2.76351	3.94529	3.9993	3.58291	3.36522	2.79013	2.95651	1.90351	2.18294	1.93057	2.3559	2.49384	2.3237	1.12503	1.94508	2.45885	2.61701	2.9881	3.59247	3.37264	1.8846
2.19535	3.1847	3.90992	3.74794	4.326	4.61534	4.46886	4.41757	4.21697	4.85463	5.06495	3.54805	3.14288	4.11312	4.00732	3.09625	3.14218	2.741	2.9839	1.91644	2.63598	2.50751	2.40667	2.32471	2.90617	2.1475	3.38124	2.84391	2.73837	3.11252	3.07308	3.53197	1.66135
2.54053	3.57693	4.51537	3.75727	4.0181	4.56438	3.76898	4.03851	4.04847	4.60435	4.7693	3.15203	2.40238	4.14482	4.11031	2.65452	3.25753	2.60849	2.96603	1.76583	2.44516	1.61232	2.00394	3.13277	2.82938	1.53245	2.48467	2.49832	2.31736	2.25461	2.66162	2.79847	2.18384
2.43162	3.03833	3.85876	3.76472	3.88544	4.82419	4.38631	4.33772	4.30718	4.47611	4.69841	3.5178	3.00149	4.2652	4.12144	3.23966	3.5959	3.26173	3.51195	2.18534	2.7158	2.34509	2.39304	2.36936	2.80698	2.20205	4.04921	2.65464	2.65412	2.62908	3.17235	3.3151	2.14438
2.39812	3.11625	4.53562	3.90587	4.61121	5.33183	4.38687	4.62112	4.04719	4.28849	4.39622	3.87222	2.75808	4.38219	3.78096	3.0676	3.54653	2.90901	3.21253	1.87301	2.40025	2.12676	2.62656	2.82768	3.23424	1.5401	2.47792	2.14632	2.69107	2.59639	3.68622	3.34897	1.90225
2.55438	3.43451	3.79822	4.12762	3.92493	4.56293	4.45842	3.69617	4.20096	4.45994	4.92449	3.49835	2.79946	4.00348	4.17324	2.64347	3.18202	2.90429	2.94157	2.08542	2.7228	2.46981	2.2973	3.27484	3.07197	2.50889	3.33212	2.86373	3.10807	2.64073	3.42397	3.61221	2.09011
2.12408	3.52807	4.44031	4.82695	3.77348	5.20339	4.15598	4.56772	4.46	4.54324	4.82276	3.46551	2.54143	4.348	3.97833	2.69244	3.2378	2.9787	2.781	1.67792	2.58428	2.07294	2.63071	3.26252	3.11927	1.87897	2.95181	2.46859	2.73789	2.28502	3.42487	2.97281	2.39099
2.46588	3.42093	4.18567	4.48336	4.27394	4.9094	3.62433	3.8083	3.76974	4.94285	4.58266	3.7461	2.81757	4.23336	3.84835	2.66195	2.92934	2.66421	2.82688	1.96792	2.63215	2.45584	2.0587	3.03509	3.39421	1.32279	3.11002	2.9479	2.63036	2.52067	2.85805	3.05699	1.69018
2.38789	3.37908	4.05894	4.30566	3.81748	4.37063	3.55793	3.9371	4.42036	4.52919	4.69306	3.38496	2.70502	4.32607	3.90522	2.6249	2.47585	2.3476	2.60989	1.83641	2.62313	1.66431	2.04567	2.33989	3.11693	2.14825	3.45429	2.72618	2.21843	2.73211	3.17066	3.26478	2.00774
2.32229	3.2813	4.28946	4.24371	4.21211	4.41432	3.54053	3.50196	4.10424	4.3476	4.10455	3.06844	2.76397	4.42555	4.06062	2.46435	3.48005	3.11028	3.08765	1.439	1.97926	1.55828	1.77437	2.9405	2.5753	1.2997	2.89551	1.92081	2.7461	2.11083	3.12418	2.66403	1.78725
2.37462	3.38194	4.05625	4.30101	3.8662	4.64565	3.81376	4.44254	3.66799	3.92858	4.19788	3.61367	3.08997	4.39656	3.96359	3.16583	4.09752	3.49969	3.60428	1.79422	2.70754	2.19683	2.17076	2.39622	3.13032	1.7311	3.38124	1.68383	3.4235	2.69367	3.43207	3.45749	1.89851
2.42292	3.26691	4.27827	3.75291	4.19277	4.97017	4.0057	4.2954	4.18393	4.99149	4.80056	3.16181	2.43732	4.04567	3.80515	2.58987	2.88843	2.12405	2.48233	1.8894	2.45709	2.34407	2.00113	2.29823	2.6569	1.92701	2.93468	2.46532	2.30626	2.53568	2.62087	3.37059	2.17234
2.57013	3.3071	3.88278	4.69182	4.26419	5.01099	4.13201	4.0665	4.37846	4.20576	4.32538	3.55197	2.70402	4.11059	3.94398	3.60052	3.48538	3.03516	3.03054	2.11455	2.49766	1.9978	2.01322	3.20351	2.84514	1.96896	3.41763	3.03557	2.56347	2.61855	3.46396	3.81552	2.30938
2.65364	3.50016	4.38679	3.82356	4.18922	3.9027	4.39267	4.27875	4.33776	4.73432	4.64844	3.30556	2.45359	4.38691	4.28544	2.63734	3.03317	2.45637	2.68427	1.62783	2.59135	2.35355	2.30083	3.06034	3.17128	1.99953	3.51833	2.54907	2.56442	2.23458	2.87228	3.00476	1.88874
2.301	3.47638	3.97819	4.59674	3.70335	3.8138	3.51926	3.73901	3.94969	4.53238	5.23774	3.25643	2.47575	4.21615	4.00005	2.96786	3.84302	3.3517	3.46416	1.99705	2.42512	1.79999	1.82299	2.77874	2.58673	1.88412	3.16169	2.86733	2.84023	2.6142	3.13028	3.51518	2.49564
2.25132	3.44423	3.90333	4.16327	4.07794	5.27451	4.10943	4.07678	4.07301	4.5128	4.55835	3.32555	2.72985	4.35386	3.86223	2.61556	2.95059	2.93081	3.10879	1.73716	2.6002	1.05064	2.18497	3.24605	3.43052	2.44128	4.20071	2.54328	2.76553	3.19692	3.62452	3.19626	1.85966
2.47633	3.34334	4.61366	4.0889	3.95668	3.7866	3.38067	3.68592	4.1831	4.29772	4.61517	3.13627	2.74074	4.43374	4.055	3.15691	3.15313	2.74123	2.77287	1.84732	2.3867	1.61693	1.73945	3.29223	3.10081	2.25672	3.44524	2.4069	2.27437	2.35949	2.79467	2.67052	2.05942
2.29084	3.28343	4.15636	4.08433	3.86767	4.78794	4.04765	3.93407	4.06682	4.529	4.81474	3.32032	3.50544	4.09447	3.73417	3.00523	3.48172	3.1836	3.38055	2.02255	2.63265	2.27034	2.0679	2.32293	3.17568	1.76964	3.4082	2.47637	3.10192	2.61911	3.27209	3.2404	2.0611
2.15902	3.32641	4.26574	4.30662	3.8495	4.44456	3.84918	4.20074	4.34069	4.50202	4.4275	3.35922	2.48997	4.26155	3.97699	2.90774	3.1487	2.87313	2.76515	1.66899	2.56079	2.10244	1.85669	2.7756	2.76902	2.26664	2.94125	2.62365	2.66275	2.4079	3.01603	3.62847	1.94591
2.16706	3.40837	4.50457	4.09064	4.32532	4.72478	4.37121	4.2403	4.01447	4.28462	4.64478	3.68424	3.18603	4.11478	4.26834	3.47946	3.9025	3.34077	3.64101	2.48744	2.97554	2.25318	2.65092	3.27071	2.9319	2.21631	4.22529	2.64483	2.44506	2.65146	2.92902	2.96338	2.00742
2.32069	3.46007	4.17525	4.25916	3.73059	4.20627	3.70525	3.95489	4.15256	4.80933	5.02739	3.29005	2.45709	4.08446	3.69983	2.6125	2.88189	2.72712	2.54982	2.01663	2.16655	1.78042	2.21051	2.45386	2.78226	1.51603	3.2171	2.67845	2.97055	2.92056	2.94263	3.82179	1.94115
2.36188	3.28786	3.8974	4.61662	3.6374	4.99594	4.04895	4.43278	4.09599	4.74715	5.18447	3.31959	2.69385	4.08505	4.05455	4.06409	3.98289	3.6461	3.88252	1.98469	2.63148	2.64066	2.26704	3.09989	3.00381	1.90181	3.00362	3.0877	2.88338	3.44142	4.01664	4.45225	2.26825
2.35578	3.48281	4.2006	4.30724	3.60352	4.33525	4.36934	3.93993	3.87495	4.00931	4.13086	3.19957	2.60503	4.08501	3.97034	3.03857	3.26841	3.22082	3.15071	1.67615	2.37846	2.46903	1.98302	2.56579	2.87738	1.95692	3.47056	2.80337	2.64243	2.51147	3.39022	3.01685	1.96195
2.40572	3.55382	4.12178	3.29132	3.96394	4.49715	4.03618	4.22378	4.00033	4.55335	4.81802	3.36661	2.91373	4.15205	3.91555	3.46635	3.65338	3.30983	3.63812	1.74604	2.59119	2.27319	2.00351	3.21605	3.17584	1.86446	3.47455	2.65945	2.69828	2.75748	2.49493	3.38493	2.06568
2.66708	3.12361	4.07843	4.28553	3.91146	4.72099	4.52446	4.47607	4.01383	4.32433	4.34744	3.42472	2.93092	4.66635	3.92819	3.025	3.27187	2.8341	2.95625	1.61561	2.50597	2.36077	2.07707	2.32084	2.57202	1.90774	3.06747	2.65402	2.51404	2.81819	3.02955	3.37172	2.32721
2.35678	3.30748	4.09305	3.53765	4.04898	3.88608	3.76528	3.76459	3.84119	4.45616	4.61973	3.24814	2.42389	3.91744	3.97449	2.65264	3.16982	2.7811	2.89124	1.74262	2.17385	1.80269	2.37651	2.55492	3.00024	1.7315	3.15417	2.74083	2.65144	2.83099	3.11936	3.33764	2.09803
2.37389	3.36648	4.27575	4.65336	4.12383	4.08637	4.41012	4.58854	4.46775	4.71348	4.81309	3.20968	2.41561	4.19008	4.03687	2.85629	3.26346	2.88519	2.79432	1.59264	2.52085	2.31462	2.06784	2.80305	2.9781	2.12309	3.35194	2.69424	2.68827	2.56338	3.46967	3.41957	2.17583
2.18228	3.40887	4.08882	3.7922	3.74592	4.77099	4.31959	4.20059	3.94151	4.44	4.69579	3.48313	3.14511	4.35084	3.91594	2.67525	3.03714	2.53088	2.7029	1.81413	2.5346	1.92049	2.03182	2.73105	3.10161	1.70106	2.92046	2.806	2.44377	3.01944	3.69874	4.09965	2.26849
2.3285	3.30328	3.98999	3.8166	4.26635	4.79756	4.38475	3.78299	4.41382	4.1624	4.02043	3.24146	2.77636	4.04882	4.25189	2.90376	3.53005	3.15554	3.27521	2.1743	2.73708	2.49768	2.00666	3.42554	3.13622	1.83138	3.5041	2.81568	2.59019	2.69029	3.11253	3.28715	2.04293
2.2849	3.624	3.90817	4.82291	3.98723	4.28694	4.52464	3.95706	3.74576	5.03048	4.82116	3.38693	2.31236	4.45677	3.76176	3.40538	3.18369	3.02988	3.34821	1.63347	2.50927	2.09149	2.29877	2.84408	3.49952	1.9574	2.91035	2.61733	2.66857	2.67759	3.30748	3.30237	2.20992
2.21171	3.21218	4.30663	4.7076	4.22475	4.60131	4.06581	3.96889	3.9812	4.82701	4.74029	3.40154	2.81047	4.13759	3.99359	3.07481	3.25061	2.80523	2.71632	1.71174	2.5879	2.58018	2.03117	3.01912	3.38111	2.12558	2.98058	2.42161	2.87257	2.63983	3.34618	3.06112	1.90956
2.43214	3.24289	3.46503	3.59556	4.03285	4.53921	3.81155	3.94583	4.34785	4.57775	4.67354	3.64622	2.63443	4.1618	4.02988	2.9554	3.36113	2.91977	3.03966	2.04132	2.50946	2.16016	2.36794	3.01526	3.15076	1.93329	2.67121	2.90701	2.65136	2.7117	2.92508	3.35468	1.82775
2.45693	3.3967	3.44605	4.14278	3.96018	4.37108	3.95823	3.79059	4.40898	4.72287	4.95433	3.29461	2.65543	4.56638	4.03592	3.3065	3.55154	3.30479	3.61589	1.81496	2.54689	2.19209	2.30938	3.06845	2.92602	2.12687	2.4209	2.33886	2.82338	2.40916	2.77747	2.97391	1.97276
2.26836	3.57895	4.91542	4.5312	4.24406	5.23823	4.53227	4.65742	4.20351	4.60458	4.69636	3.56991	3.49762	4.3274	3.91345	2.62947	3.03652	2.67984	2.8583	1.75839	2.40558	1.83139	2.34155	2.8207	2.74267	1.93519	3.37026	2.68679	2.60334	2.21816	2.69413	3.10233	2.12772
2.10919	3.5035	3.73914	4.13664	3.96687	4.45488	4.01526	4.14062	4.05584	4.43765	4.32277	3.42944	2.93092	4.35301	3.9357	2.80375	3.34478	3.35773	3.09505	1.78413	2.50139	1.41337	2.20152	2.62247	2.65459	1.91341	3.04025	2.68206	2.71141	2.42689	3.64336	3.24208	2.01121
2.46667	3.41573	4.42602	3.84255	4.70024	4.41043	4.45391	4.28921	4.24413	5.12183	5.30815	3.63894	3.26355	4.43328	4.10441	2.78047	3.09852	2.86096	3.10858	1.59238	2.5256	2.34885	2.32448	3.17248	3.29599	2.04556	2.99963	2.81878	3.15576	2.61829	3.02532	3.51932	2.07492
2.37039	3.5267	4.38205	3.77194	4.02843	4.33513	3.96178	3.81815	4.16445	4.55507	4.38992	3.45433	2.88784	4.04588	4.0726	3.47662	3.61993	3.1527	3.29222	1.98896	2.52189	2.34194	1.98071	2.93392	3.23269	1.85034	3.48299	2.91059	2.33355	2.60976	3.22034	3.40628	2.25502
2.36611	2.95774	4.09506	4.58083	3.93482	4.36713	4.10538	3.74059	4.0024	4.97564	4.81471	3.4066	2.84404	4.20684	3.9699	3.18255	3.90545	3.42737	3.4841	1.88982	2.75765	2.56943	2.40308	3.29203	2.8239	2.1261	3.40738	2.60686	2.56745	2.16355	3.04118	3.33638	2.13767
2.44854	3.68904	3.9965	3.98169	3.91148	4.40507	4.25195	3.85468	4.05014	4.38381	4.39484	2.80916	2.25544	4.12333	4.14986	2.63518	3.30102	3.11909	3.04412	1.69492	2.20522	1.34776	2.05559	3.25423	3.45788	1.67104	2.56244	2.36342	2.65765	2.87042	2.90693	3.23363	1.95915
2.63218	3.14153	4.29598	4.06827	4.18231	4.67752	4.12888	4.19667	4.12945	4.64699	4.9843	3.5859	2.99419	4.02917	4.34993	3.11627	3.42345	3.23051	3.27411	1.98161	2.63821	1.66882	2.445	3.83228	3.65362	1.66307	3.3004	2.53531	3.26635	2.83903	3.07841	3.85921	1.79502
2.47796	3.47036	4.39147	3.77446	4.70022	4.04375	4.51089	4.36578	3.94036	5.05833	5.25476	3.04811	2.04502	4.74692	4.35157	2.35768	2.56567	2.60984	2.46013	1.99985	2.3261	1.913	1.7974	2.68993	2.861	2.15772	2.50746	2.0141	2.2262	2.14128	2.58409	2.94006	2.11752
2.33014	2.96765	3.94296	3.26921	3.76433	4.13689	3.96893	3.73193	3.94737	5.50911	4.97607	3.1214	2.72193	3.8464	3.91305	2.75188	2.54935	2.46991	2.54925	1.6016	2.36971	2.68292	1.77006	2.56834	3.18724	1.18421	2.60835	2.74857	2.65146	2.45055	3.09302	3.27633	1.69767
2.51562	3.27442	3.39429	3.87783	3.38169	4.11983	4.09041	4.33142	4.37422	4.70846	4.93114	3.57981	3.43368	3.87819	4.09022	3.01183	3.34903	2.57903	3.18925	2.19972	2.82915	2.70881	2.18335	3.19214	2.99261	2.31575	3.51418	2.65446	2.90352	3.15848	3.09963	3.47443	1.84048
2.40199	3.11684	4.30098	3.54874	4.26688	4.58945	3.68375	3.90458	4.38327	4.82604	4.88033	3.23367	3.02356	3.9685	4.27779	3.12049	3.04823	2.7228	2.65987	1.92084	2.51806	1.52397	1.84976	3.05649	2.79336	1.9523	2.95	2.96699	2.79546	2.82797	3.30145	3.53671	2.10589
2.45493	3.51424	4.41627	4.35922	4.19378	4.34543	4.43594	4.29092	4.0047	4.66163	4.73445	3.06101	2.54827	3.99007	3.69231	2.91363	3.04724	2.62613	2.62899	1.86565	2.40227	2.00834	2.22192	2.61056	3.08333	1.39766	2.82935	2.50545	2.63433	2.93084	2.98791	3.58622	1.82743
2.47916	3.31976	4.03547	4.41127	4.20853	4.52764	4.13888	4.21784	3.89188	4.51502	4.32144	3.42619	2.45357	4.19949	3.99568	3.08659	3.29779	3.20088	3.11337	1.50905	2.46443	1.96274	1.99983	2.50126	3.00953	1.78018	3.04758	2.39936	2.15073	3.02428	3.14007	2.76959	1.96731
2.29788	3.80772	4.19068	4.17091	4.54028	4.84749	4.64158	4.47036	4.20646	4.43616	4.58148	3.26403	2.67309	4.31933	4.11981	3.24777	3.22776	2.99821	3.0699	2.14759	2.50079	1.7182	2.08388	2.98576	2.81425	1.41574	3.20465	2.73561	3.1045	3.23774	3.63862	3.68671	1.75128
2.41054	3.37915	3.9506	3.83788	3.49191	4.80999	3.78108	3.91838	3.91315	5.09598	4.9718	3.06882	2.68763	4.02835	3.94841	3.33421	3.0831	2.84966	2.93923	1.47184	2.26906	1.97807	2.25134	2.54335	2.80696	1.81179	3.50655	2.33037	3.12266	2.89774	2.88355	3.21317	2.01911
2.66012	3.45078	3.62819	4.54351	4.04971	5.09682	4.1284	4.17029	4.35087	3.91686	4.04607	3.10005	2.71344	4.55058	4.25523	2.69562	2.83081	2.34879	2.62753	1.50879	2.1769	2.25347	1.77413	2.39826	2.70836	1.61175	2.23091	2.45212	2.25404	2.57367	2.51314	2.92008	2.02728
2.39354	3.32507	4.08242	4.86879	4.02047	4.19913	3.73479	3.93456	3.83292	4.30996	4.46551	3.15491	2.86491	4.30603	4.11918	3.38835	3.47849	3.06755	3.20295	2.02106	2.37243	1.96567	2.12586	2.9135	2.79579	2.23545	2.79974	2.52108	2.46348	2.69952	3.55655	3.39553	2.05009
2.24912	3.65183	3.67196	4.17157	4.04558	4.52497	4.54415	4.63665	3.92583	4.90668	4.5104	3.02631	2.46187	4.41644	3.84043	2.84108	3.06057	2.78622	2.71626	1.56186	2.16287	2.3168	2.03284	2.92528	2.71217	2.01251	2.95695	1.88962	2.85362	1.96662	3.28714	3.38616	2.23163
2.23749	3.25495	3.73751	4.35818	4.22082	4.34956	3.4922	3.65066	4.51903	4.52942	4.4255	3.26986	2.95208	4.28416	4.09422	2.63007	3.03492	2.50946	2.33896	1.79225	2.69011	2.38186	2.17248	2.54193	2.99444	1.76933	3.00934	2.37415	2.43026	2.347	2.94169	3.15068	2.25851
2.22458	3.73612	3.41877	4.38262	3.79012	4.63631	4.27424	4.23483	4.07363	4.53648	4.43255	3.78059	2.58084	4.28831	4.08542	3.10557	3.24536	2.91507	2.87973	1.56994	2.65639	2.41866	2.05241	3.09119	2.72324	1.8557	3.01678	2.82812	2.13842	2.66957	2.94197	3.12341	1.95952
2.34834	3.3535	4.52639	3.98446	4.17551	5.00489	4.30307	4.18527	4.08406	4.40492	4.85473	3.49044	3.29945	4.28282	4.31541	3.39588	3.81634	3.54135	3.44758	2.15825	2.69746	1.55821	1.99315	3.20588	2.51564	1.84004	2.59746	2.30955	2.3415	3.01637	3.18996	3.18848	2.33504
2.25256	3.422	4.77046	3.72761	3.99296	4.07829	4.9236	4.42253	4.37555	4.7632	4.75969	3.14177	2.5837	4.08031	3.91257	3.17229	3.46241	2.97409	2.99653	1.67482	2.63376	2.16355	2.5497	3.23378	3.34959	1.7431	2.97461	2.60239	3.31395	2.99777	3.02439	3.56723	1.87599
2.29289	3.27639	3.85658	4.11203	3.838	4.3607	3.91651	4.26528	4.1483	4.08684	4.18119	3.19344	2.73687	4.21265	3.80849	2.97494	3.03405	2.57457	2.72062	2.00552	2.52593	2.30529	1.98036	2.80411	3.0309	1.97387	3.60155	2.56654	2.17547	2.28015	2.77261	2.8661	1.68866
2.37268	3.36157	4.18851	4.22278	4.00048	4.65241	4.32987	4.31168	4.21252	4.56051	4.60183	3.3078	2.46859	4.11453	3.97679	2.91297	3.09547	2.66366	2.98826	1.74523	2.54283	2.39295	2.2816	3.03427	3.33854	2.07163	3.21169	2.39678	2.80565	2.32503	2.951	3.06087	1.96323
2.3473	3.33194	3.84087	4.34148	4.14116	4.33993	3.99998	4.05792	3.96318	4.40882	4.57602	3.25596	2.45248	4.45902	4.23388	2.37869	2.75507	2.66553	2.63723	2.34914	2.56646	1.98051	2.22035	3.17897	3.05059	1.90716	3.5714	2.17319	2.60261	2.59648	3.22621	3.38001	1.581
2.0945	3.5369	4.08432	4.34705	3.93189	4.29602	4.15655	4.2713	4.026	4.62058	4.76699	3.31245	2.49389	4.28578	4.48004	3.03363	3.07657	2.80164	2.69012	2.05937	2.48622	2.50273	1.87984	2.45303	3.06158	1.6905	3.2444	2.63005	2.76659	2.59629	3.33573	3.51182	1.97809
2.43675	3.39855	3.93623	4.54181	4.00227	4.30576	3.991	4.14749	4.38684	5.00428	4.75631	3.29048	2.381	4.02795	4.15414	3.32835	3.3508	2.85298	3.04008	1.82378	2.61193	2.07224	2.35033	2.9831	3.0266	2.10205	3.69838	2.25282	2.73938	2.71822	2.96033	3.11553	2.03884
2.43977	3.63075	4.29073	4.1458	3.87434	4.41247	4.02739	4.12166	4.238	4.31707	4.57673	3.37859	2.78856	4.05028	3.98567	2.87362	3.24849	2.97607	3.00093	2.08846	2.47933	1.77984	2.01202	3.75096	3.3465	2.16373	3.4887	2.2966	2.48167	2.27985	3.18658	3.50498	1.98918
2.45884	3.38028	3.82388	4.40783	4.07499	5.04044	4.02823	4.10919	4.34238	4.50747	4.65017	3.48099	2.7939	4.37126	4.08845	3.13855	3.28554	2.88102	3.23788	2.03005	2.58477	2.13554	1.84623	2.8246	3.13292	1.9791	3.14518	2.18605	2.85156	2.47733	3.33564	3.42775	1.87186
2.45622	3.46353	4.19072	4.27627	4.17204	4.96688	4.3086	4.19001	4.32233	4.12569	4.42181	3.34194	2.51564	4.29651	3.79352	2.71795	2.48989	2.41555	2.45278	1.83679	2.49282	1.6913	1.71576	2.82695	2.71728	2.09732	3.4069	2.31782	2.85279	2.1283	2.92126	3.02404	2.04533
2.1421	3.55605	3.86148	3.89913	4.22849	4.2815	4.16999	3.98204	4.03791	4.80522	5.00288	3.60535	2.43191	4.25465	4.11029	2.93948	2.97857	2.53294	2.46857	1.93653	2.53857	2.94675	2.05977	3.01838	3.24345	1.71808	3.42625	2.43456	2.57641	2.86684	3.2481	2.81581	1.97889
2.34772	3.49837	4.06735	4.76452	4.11849	4.55122	4.2867	4.33768	4.19491	4.45472	4.45468	3.25332	2.70752	4.39631	3.93523	2.85652	3.3771	3.08298	3.10342	1.49822	2.39042	2.22787	2.22758	2.58339	2.8793	1.82376	3.23699	2.29766	2.43275	2.19115	3.39965	3.3246	1.82441
2.45766	3.45547	3.92503	4.0687	4.038	4.71041	4.17129	3.97753	4.00079	4.64438	4.86522	2.92198	2.59883	4.20804	4.0344	2.76284	3.45988	3.17239	3.16037	1.77741	2.48973	2.14356	2.33528	3.00254	3.24263	1.95162	2.72509	2.55155	2.27555	2.73016	2.86297	3.07999	2.08783
2.56134	3.57748	4.0216	3.93892	3.78451	4.60901	4.23299	4.27488	4.05317	4.77136	4.85521	3.24009	2.56829	4.23851	3.90701	3.16812	3.34672	3.15882	3.26554	2.16487	2.61856	2.6999	2.01884	3.02399	2.9952	1.50962	2.86767	2.24113	2.49712	1.99033	3.18951	3.00197	2.02375
2.2779	3.50419	3.67334	4.14071	3.88248	4.03096	3.83306	4.06783	3.70013	4.54728	5.16633	3.53039	2.46859	3.85353	4.13865	2.93503	3.08244	2.35556	2.89676	1.96342	2.60148	1.74287	1.95761	2.5198	2.56257	2.24555	3.55836	3.25204	3.04036	2.95258	2.88768	3.53312	2.06178
2.50927	3.33494	4.26243	4.23631	4.07895	4.04872	3.84881	3.93524	4.1714	3.91673	4.54175	3.28734	2.89374	4.15069	4.23367	3.14249	3.23971	3.11661	3.08325	1.74499	2.50785	2.12956	2.10376	3.03696	2.93897	1.54914	2.59411	2.49239	1.82661	2.54255	2.78977	2.85658	1.97596
2.39626	3.2147	3.83873	3.39292	3.87888	3.98256	3.65194	3.68472	4.0793	5.13926	4.92429	3.51419	2.81801	4.25494	3.95012	3.23973	3.49678	3.03206	3.0341	1.9351	2.49662	2.34061	2.16925	3.32992	3.02001	1.83962	2.85318	2.615	2.64832	2.73468	3.141	3.30294	2.23706
2.32799	3.60287	4.18322	4.19576	4.1923	4.94395	4.23331	4.20184	4.23592	4.48753	4.6877	3.32641	2.2483	4.28766	4.23818	3.09687	3.24076	3.15357	2.64462	2.06533	2.66137	2.96226	2.54381	2.2899	3.13843	1.82541	3.30794	2.99253	2.60006	2.34175	3.24636	3.48894	1.9582
2.07955	2.98294	3.71519	3.43177	4.12455	3.91803	3.92026	3.96708	3.91862	4.58376	4.59977	3.79434	3.40924	4.33986	3.85022	2.82012	3.19598	2.27079	2.80173	2.19305	2.80887	1.43227	2.54759	2.61283	2.84785	2.19881	3.67042	3.25268	2.95094	3.14294	3.31114	3.78207	2.14358
2.72873	2.82478	4.1464	4.43995	3.89132	4.26846	3.98214	3.89958	4.55637	5.00109	4.84679	3.43836	3.16908	4.20613	4.06585	2.55185	2.28702	2.03387	2.30109	1.59385	2.32474	1.23909	2.10463	2.90148	2.86022	2.0522	3.64493	2.22574	3.28472	2.4311	2.94114	2.99515	1.71492
2.40118	3.55039	4.02596	4.30059	3.51992	4.59137	4.13883	3.70579	3.63038	4.4024	4.62218	3.36952	2.78395	4.07298	4.0504	2.65383	3.12745	2.52459	2.7795	1.9538	2.50402	2.36973	2.39941	2.55655	2.53683	2.26791	4.13627	2.25625	2.84662	2.77013	3.05091	3.16743	2.40128
2.36067	3.06141	4.11013	4.26168	3.96009	5.27831	3.91379	4.27116	4.6334	4.69615	4.43971	3.26125	2.57417	4.08409	4.23979	3.18399	2.81067	2.64647	2.67278	1.69178	2.6238	2.57846	2.33962	3.18901	3.19588	2.16006	3.2794	3.08019	2.7589	2.75555	3.9141	3.81995	1.8814
2.24569	3.44797	3.76661	4.13608	4.14221	4.46558	4.08785	4.25004	3.95918	4.7355	4.82451	3.11893	2.64214	4.12611	4.26384	2.97349	3.61479	3.11508	3.49171	1.96938	2.3471	1.89614	1.545	2.90505	2.81919	1.54696	2.59483	2.51038	2.51	2.5061	3.32416	3.2643	2.16719
2.5102	3.38944	3.9683	3.70531	3.78912	4.72665	4.519	4.81312	4.37765	4.09413	3.99512	3.26394	2.94613	4.40469	4.31391	2.85768	3.24031	2.74204	2.83206	1.87476	2.34517	1.66506	2.33607	2.83693	2.8547	2.09478	2.76997	2.66534	2.68351	2.77211	3.01364	3.07324	1.77786
2.47902	3.10023	4.02255	4.37188	3.99446	4.38764	3.87245	3.89142	3.84293	4.4162	4.36791	3.22518	2.70116	4.43663	4.01829	2.6115	2.63297	2.46469	2.51465	1.55581	2.25524	2.18508	1.8961	2.83439	2.35539	1.76232	3.29632	2.56633	2.77333	2.3235	2.7215	3.07295	1.56198
2.2456	3.15415	4.19563	4.37221	3.50671	4.20631	4.23961	4.25419	3.92378	4.82455	4.40793	3.39572	3.16977	3.9678	3.94654	3.31857	2.90563	2.75727	3.2581	1.85556	2.3055	2.09686	1.56598	2.64576	3.34422	1.61014	3.52276	2.32892	2.46623	2.46899	2.86224	2.88188	1.84133
2.36674	3.2408	4.00194	4.03975	4.18671	4.33959	4.45537	4.67574	4.17218	4.47829	4.47362	3.63718	2.88902	4.34561	4.20676	3.16947	3.416	3.2488	3.27283	2.01862	2.59896	2.39273	2.17638	2.88775	3.36453	2.41217	3.31343	2.47541	3.62625	2.72054	3.05352	3.20317	1.58917
2.44318	3.15188	4.16839	4.06562	4.112	3.90641	4.14695	3.59415	4.4769	4.86062	4.69575	3.3274	2.90175	4.43236	4.14343	2.87073	3.37669	3.07159	2.93111	1.58555	2.41558	2.18559	1.96925	2.77476	3.0564	2.0971	3.24464	2.62918	2.88086	2.89696	3.15951	3.74303	2.20668
2.26979	3.48683	4.34353	4.11367	3.82197	4.11193	3.79941	3.87224	4.05056	4.48549	4.86588	3.45027	3.18454	4.38681	4.12492	3.54494	3.95107	3.29521	3.99414	1.93321	2.81776	1.12118	2.45519	3.1188	3.26562	2.03675	3.37208	2.66385	3.07555	2.83617	3.35282	3.36966	2.16903
2.1809	3.45286	3.77106	4.19896	4.00659	4.39661	3.86074	3.67029	4.02951	4.76389	5.04482	3.3321	2.58469	4.04493	4.18444	2.54428	3.04813	2.62149	3.08954	1.8105	2.55179	1.8193	1.85837	2.72113	2.37771	1.97997	3.27486	2.49414	2.38755	2.78766	3.41416	3.28425	2.26984
2.38011	2.84006	4.0311	3.78614	3.84769	4.57279	3.95106	4.24526	4.23436	4.70434	4.34523	3.16309	2.7617	3.79665	3.88482	3.04868	3.12921	3.35323	3.13405	1.80325	2.51846	2.28217	1.90745	2.96523	2.76561	1.89884	3.06835	2.72276	2.24028	2.30654	2.86077	3.07797	1.90473
2.23201	3.45266	3.8304	4.06737	3.46133	4.63934	4.07474	3.87621	4.26912	4.41622	4.73292	3.2991	2.76852	4.26285	4.25005	2.37314	2.98594	3.03331	2.73985	1.64599	2.39561	1.51259	1.88883	2.75575	2.40886	1.98547	3.42913	2.97047	2.4408	2.03056	2.92471	3.29388	2.11808
2.44605	3.46377	3.78404	4.48301	3.78364	4.3231	3.68579	4.04162	3.96479	4.67308	4.56902	3.612	2.94749	4.22775	4.04725	3.04605	3.72639	3.20331	3.08366	1.90645	2.94814	2.11821	2.47636	2.70727	2.42994	2.26186	3.12038	2.80812	3.15027	3.57745	3.35888	4.35031	2.20015
2.19136	3.14524	4.07738	3.9122	3.75462	4.93108	4.31293	4.51265	4.12652	3.6619	3.9694	3.76048	2.83913	4.2918	4.00938	3.58594	4.08528	3.42125	3.4943	2.1126	2.83106	1.99224	2.28067	2.76168	2.6734	2.42882	3.61568	2.86139	3.15617	3.40546	4.14755	3.52658	2.26531
2.43928	3.27957	3.35324	4.07946	3.75901	4.50532	4.04212	4.09976	4.15248	4.53299	4.65783	3.20152	2.46797	4.35562	4.13277	3.02885	3.25421	2.96572	3.27693	1.67476	2.48131	2.55775	2.18034	2.47198	2.53178	2.03134	3.35462	2.06488	2.42682	2.91222	3.41959	3.4434	2.11357
2.38568	3.36793	4.23951	4.07297	4.35357	4.09489	4.09044	3.9233	4.26435	4.73615	4.29744	3.31636	2.72744	4.21262	4.23266	3.01941	2.912	2.28405	2.42336	1.58817	2.60759	2.41781	2.22431	2.95621	3.25153	1.68751	3.44045	2.5049	2.53746	2.4739	3.00341	3.27906	2.00393
2.62001	3.28907	4.02802	4.43338	3.84677	4.86276	4.44283	4.443	4.34656	4.92431	5.14365	3.14996	2.44911	4.60353	4.04116	2.65366	3.32723	2.77514	2.66046	1.78207	2.41716	1.48223	2.35391	2.98197	3.21903	1.73226	3.12879	2.14215	2.91703	2.11119	2.41651	3.13917	1.83945
2.4907	3.57382	4.37314	4.24365	3.88898	4.99069	4.72793	5.02636	4.1075	4.97113	4.90074	3.42463	2.77393	4.50384	3.99403	2.64314	3.14214	2.64528	2.37106	1.76095	2.51508	1.62881	2.87872	2.86307	3.06196	2.07347	2.75021	2.80138	2.18002	2.77106	2.86686	3.09893	2.08015
2.47544	3.32614	4.40358	4.64057	3.70086	4.59275	4.04219	4.02836	4.46291	5.69289	5.79036	3.26784	2.9369	4.23942	3.93552	2.69985	3.21891	3.04197	3.38886	1.75684	2.78702	1.94392	1.8336	2.49029	2.57327	1.45145	3.14505	2.07963	1.8072	2.63066	2.63178	2.84812	1.90218
2.42772	3.29634	4.15584	4.79981	3.95668	4.68311	3.99984	3.63509	4.33566	4.74924	4.90687	3.57565	2.91183	4.24827	4.20791	2.65976	3.70119	2.70913	3.14777	1.74098	2.58839	2.32795	1.80054	2.92873	3.21636	1.62841	2.31824	2.15384	2.01097	2.53999	3.04501	2.70721	1.45468
2.50568	3.1343	4.05824	3.97283	3.84729	4.74022	4.16773	4.40593	4.28163	4.76465	4.7328	3.43943	3.20111	4.24254	3.90476	3.18542	3.19756	2.70905	2.9667	2.01127	2.58119	2.15645	2.10418	2.80342	2.22513	1.80432	2.75786	2.71952	2.58483	2.79843	3.14604	3.33244	1.58975
2.44137	3.26486	4.07184	4.5382	4.04544	4.61756	4.12407	4.25494	4.63449	4.63753	4.95771	3.49694	2.92864	4.38271	4.06725	3.63069	3.79657	3.50917	3.29063	2.32995	2.88221	1.98331	2.29747	3.92434	2.88146	1.80427	3.40828	3.3472	2.7205	2.70994	3.00533	3.32129	2.04774
2.42361	3.43976	4.07077	4.07509	4.37441	4.21345	4.43854	4.60816	4.11822	4.15328	4.49016	3.43909	2.9074	3.88766	4.027	3.02836	2.86844	2.73601	2.51792	1.98064	2.6385	1.98793	1.96165	2.68514	2.91268	1.83785	3.34918	2.80731	3.07736	2.50884	3.31007	3.17778	2.41497
2.28776	3.36272	3.73201	4.59486	3.8526	4.55279	3.64687	4.11115	4.05847	4.55174	4.76422	2.98308	2.59434	4.34205	4.01371	2.85666	3.36755	2.69376	2.91046	1.71035	2.47561	2.17692	1.55447	2.78556	2.85278	1.56588	2.82494	2.36457	2.44886	2.61029	3.22208	3.4509	1.93918
2.33169	2.97975	4.14603	3.55754	4.28008	4.32891	3.86357	3.5912	4.44468	4.75475	4.72267	2.9393	2.77233	3.91395	3.99083	2.35222	3.03282	2.75447	2.86696	1.82862	2.53586	2.39395	2.53491	2.91325	3.39987	1.73855	3.13848	2.80834	2.80545	2.34043	2.79572	3.35394	2.10375
2.60394	3.24813	3.68644	4.02004	4.26288	3.92569	3.21998	3.71801	3.86426	4.01296	4.21205	3.38189	2.51144	4.34388	4.09891	3.48061	2.81802	2.13144	2.68706	2.05521	2.63335	2.05234	2.04646	3.13645	3.01243	1.83066	3.38786	2.38439	2.69235	2.73248	2.81644	3.1002	1.73924
2.13821	3.5013	3.97207	4.24554	4.16437	4.73836	4.20965	4.00567	4.31246	5.01482	4.84234	3.39735	2.77254	3.90736	3.57166	3.30609	3.83646	3.36794	3.33016	1.82974	2.5928	1.59954	2.27443	2.81757	3.06525	1.73295	3.0154	2.47285	2.61697	2.29303	2.87768	2.98167	2.13692
2.23775	3.35241	4.37825	4.09095	4.1488	4.58905	3.90171	4.00753	4.0784	5.19346	5.2052	3.44681	2.29993	4.38532	4.07362	3.07071	3.29736	2.97355	3.05829	1.71677	2.66077	1.84992	2.16594	3.15862	3.22487	1.53287	2.89329	2.92769	3.31362	2.88851	3.22762	3.07546	1.65551
2.13394	3.32914	4.11501	4.90195	4.02346	4.33062	4.24008	4.04513	4.01693	3.79597	4.29451	3.4109	2.85044	3.98659	3.76355	2.70814	2.82584	2.65666	2.88547	2.26222	2.70413	2.17063	2.91976	2.46395	2.65586	1.81666	2.91125	2.67769	2.90621	3.13869	3.26645	3.70602	1.71797
2.63266	3.33288	3.90998	4.37485	4.18235	4.67796	4.10632	3.98126	4.32808	4.64081	5.1391	3.18448	3.15693	4.33967	4.24553	3.05385	2.92168	3.04209	2.71835	1.96654	2.57574	1.56069	1.75091	2.88346	2.97036	2.20518	2.89204	2.32038	2.58281	2.78327	2.72793	3.18564	2.02391
2.46159	3.24601	3.60463	4.13793	4.29712	4.58437	4.48639	3.94125	3.9293	5.09467	4.72662	3.11201	2.69144	3.78031	4.06523	2.52031	3.06098	2.58106	2.63767	1.58239	2.53824	2.45496	2.53928	2.76412	2.82882	2.37586	3.17146	2.92622	3.51801	3.25038	3.54539	4.04476	2.23484
2.32514	3.45649	4.29298	4.54773	3.93032	4.92014	4.36618	4.55934	4.01139	4.66406	4.57878	3.55681	2.45866	4.33031	4.14048	3.10817	3.13084	2.77747	2.77516	1.899	2.88547	2.62571	2.08248	3.19236	3.29448	2.10645	3.50672	2.86405	2.37651	2.89775	2.70377	3.32502	2.00498
2.71252	3.53562	4.39845	4.48048	3.99928	4.13494	4.44694	4.71766	4.45599	4.24479	4.83231	3.41342	2.82555	4.48034	4.03522	2.91338	3.29687	2.9597	2.94927	2.20893	2.78188	2.58501	2.36009	3.34816	2.65598	1.7136	3.38261	2.24077	2.47568	2.46314	2.96088	3.64642	1.81153
2.47011	3.39716	3.50405	4.52678	4.133	4.38588	3.89686	3.78568	4.07214	4.21791	4.51516	3.3665	2.48647	4.01869	3.91286	2.73484	2.98018	2.60114	2.72999	1.70614	2.48694	2.67445	2.23671	2.05613	2.74966	1.84144	2.86098	2.63857	2.84907	3.06425	3.23225	3.29794	1.49384
2.32443	3.38704	3.81483	3.85283	3.93554	4.31465	3.48347	3.79612	4.17204	4.43945	4.43807	3.11384	2.49066	4.30009	3.83053	2.69045	2.90473	2.81984	2.6192	1.59928	2.35337	1.56275	1.72945	2.54409	2.61172	1.81855	2.98246	2.40984	2.82776	2.63444	2.87671	2.98782	1.99768
2.4456	3.33174	4.07989	3.88214	4.17351	4.4017	3.64791	3.80966	4.08566	4.47599	4.9031	3.65601	2.94213	4.16775	4.08257	2.76836	3.43051	3.2369	2.925	2.07404	2.645	2.11287	2.38991	3.29686	3.4547	2.08702	3.24372	2.82566	2.52685	2.41273	2.8172	3.22373	2.41966
2.29261	3.21512	4.11454	4.3775	4.22175	4.79536	4.24008	4.34546	4.2452	4.95126	4.9522	3.3939	2.55198	4.52854	3.85996	2.64501	2.89081	2.54786	2.44721	1.9533	2.61815	2.4533	2.18747	2.94423	2.79538	1.94694	3.16441	2.54784	3.09555	2.79866	3.05121	3.50068	2.22363
2.43136	3.10585	3.8601	4.45098	4.3908	4.78933	3.68938	4.20789	4.19093	4.86522	5.28029	3.35968	2.72073	4.21946	4.13873	2.53039	2.63607	2.42277	2.20332	1.45474	2.3655	1.27905	2.08055	2.96421	3.5033	1.89815	2.85234	2.03521	3.57191	2.62536	3.34307	3.43298	1.99798
2.44808	3.36247	4.49683	3.59841	4.19053	3.9568	3.94517	4.15608	4.37197	4.98186	4.9028	3.70324	3.31084	4.25839	4.2808	2.34638	2.20671	1.95832	1.88649	2.04211	2.83282	2.11282	2.57569	3.32435	3.67193	1.82373	3.33232	2.44788	3.42964	2.52329	3.21297	3.76317	2.14134
2.38489	3.34355	4.77577	4.23655	3.48231	4.12542	4.12249	4.01113	4.31607	4.38648	4.60787	3.39588	2.59201	4.09639	3.88845	2.56931	2.86471	2.39317	2.73137	1.95195	2.63634	1.68127	2.07363	3.24454	2.74336	1.84036	3.12672	2.52511	2.28279	2.79868	3.22395	2.77595	2.16397
2.29204	3.37565	3.92244	3.72928	3.66568	4.68815	4.07308	3.68233	4.4401	4.19732	4.43057	3.33391	2.30997	4.21807	4.09134	3.1076	3.33997	2.54302	2.80068	2.1251	2.57972	2.18279	2.30838	2.50113	2.6622	1.70746	2.87511	2.48982	2.53806	2.69409	3.34744	3.30316	2.25964
2.39742	3.22761	4.04488	4.17316	3.46455	4.27297	3.91197	3.7725	4.09472	4.32615	4.71245	3.27522	2.70787	4.38572	3.72277	3.07821	3.66658	3.64621	3.55524	1.7683	2.51254	1.78471	2.27224	2.554	2.3913	1.42207	2.59441	2.80749	2.85129	2.46092	3.16542	3.70004	2.0821
2.60441	3.46113	4.06772	4.01481	3.81477	4.12524	4.33082	3.98019	4.31588	4.51673	5.09604	3.21621	2.77078	4.34818	4.01352	2.88266	2.83967	2.92025	2.98388	1.73166	2.37759	1.43171	2.01015	2.64754	3.20715	1.98211	3.46905	2.62576	2.64521	2.73175	2.92169	3.53806	1.90793
2.1958	3.16694	3.88667	3.94268	3.91938	4.25556	4.2568	3.85126	4.04016	4.38539	4.85072	3.20704	2.47916	4.16775	4.02773	2.70522	2.90758	2.65925	2.8795	1.65362	2.40336	2.10778	2.11049	3.13212	3.11608	2.08286	3.34791	2.22592	2.494	2.72442	2.85016	3.06605	2.21729
2.35265	3.37332	3.86287	4.14062	4.10317	4.09962	4.16079	4.35763	3.91854	4.37218	4.54477	3.4773	2.68565	4.37012	4.34706	2.93679	3.32487	2.96698	3.07135	1.75666	2.34305	2.04185	2.142	2.62363	2.97545	1.80349	2.99363	2.14885	2.00387	2.6856	3.02304	3.14676	1.77858
2.50841	3.21403	4.11654	4.01207	4.66947	4.64617	4.76845	4.65171	4.16005	4.73627	4.83055	3.35197	2.92061	4.19481	3.99326	3.0394	3.65347	3.21206	3.30567	1.90533	2.55021	2.29895	2.21386	2.91409	3.5269	2.1618	3.51968	2.80519	2.13511	2.82073	2.78124	3.07863	2.05063
2.53511	3.26019	4.41958	3.93851	3.96565	4.66377	4.0311	4.1272	4.29637	4.93133	4.78829	3.60253	2.62298	3.99992	4.13477	2.6606	2.7786	2.55278	2.64396	1.83873	2.3716	1.93145	2.37318	2.58575	2.67406	2.17512	3.26878	3.08489	2.63723	3.05233	3.44213	3.80355	1.88179
2.4671	3.46802	3.97736	4.06147	4.02174	4.27805	3.9844	4.17656	4.38045	5.28722	5.1726	3.42322	2.95112	4.05435	3.9518	2.92871	3.35601	3.15972	3.15281	2.15075	2.59513	1.94659	2.02738	2.96839	3.30757	1.55413	3.1036	2.64349	1.89732	2.75454	2.92433	3.47181	2.13289
2.32345	3.72528	4.57002	4.29255	3.62806	4.82824	4.14143	4.20798	4.27269	4.2418	5.02815	3.4345	2.96232	4.09439	4.04603	2.99703	3.45663	2.68659	3.04382	1.6531	2.53712	1.89745	2.27838	2.64661	3.35535	1.56989	3.54478	3.18557	3.47621	3.35339	3.69463	3.6177	2.24589
2.56424	3.65069	4.0411	3.76607	3.86169	4.33636	4.22916	4.21821	4.23848	4.99176	4.74211	2.93191	2.62803	4.0782	3.99486	2.89006	3.15431	2.88733	3.03579	1.33872	2.31339	1.18902	1.81442	2.59429	2.23097	1.54114	2.53678	2.27108	2.38917	2.74552	3.4108	3.31975	2.13104
2.44122	3.15296	4.31546	4.79468	3.62178	4.30165	3.53758	4.07013	4.05469	5.08395	4.65657	3.27468	2.58191	3.94303	4.11953	2.46943	2.55134	2.28973	2.39488	1.52949	2.54383	1.91965	1.96812	3.217	2.40823	2.23551	3.79834	2.63902	2.33174	2.96555	2.59105	3.23361	1.81338
2.28203	3.35504	4.08904	4.47055	4.32104	4.21209	3.96655	4.51315	4.12973	4.96357	5.02485	3.42017	2.962	4.16239	4.23726	2.73038	2.89537	2.73856	3.11456	1.75584	2.56027	2.60839	2.30266	2.92498	3.04007	1.97438	3.70115	2.49622	2.84874	2.59211	2.78973	2.91548	2.24769
2.34982	3.94758	4.28922	4.83131	3.88069	4.40201	3.77514	4.2744	4.29636	5.15443	4.86419	3.87148	2.56713	3.97112	4.15163	3.1396	3.26295	3.13881	3.41504	2.21881	2.91549	1.61395	2.45946	3.28989	3.64477	2.47358	3.6011	2.28781	1.84457	1.8753	3.21359	2.9998	1.90424
2.03376	3.21202	3.85741	4.46529	4.03957	4.32089	3.8315	3.76441	4.19038	4.90264	4.85687	3.48663	3.47404	4.39927	3.95789	2.81982	3.18091	2.62045	2.63613	1.71543	2.61387	2.40714	2.41714	2.8289	2.94511	2.04064	3.29429	2.43637	2.90718	2.53453	3.54638	3.58352	2.05698
2.42972	2.94373	4.26193	4.17	3.88935	4.65801	4.4919	4.37603	3.63882	4.84192	5.06024	3.2725	3.14637	4.13931	4.04472	3.03464	3.00005	2.61683	2.98058	2.03911	2.41283	1.577	2.10007	2.88988	3.15529	1.76053	3.24949	2.61316	2.56306	2.41008	3.01605	3.32579	2.00917
2.45165	3.72235	4.08896	3.9472	4.05864	4.19618	4.05289	3.97142	4.13938	4.43383	4.67595	3.22425	2.80574	4.39602	4.16169	3.1349	3.16678	3.05945	2.98758	1.91836	2.4054	2.7104	2.70389	2.85914	2.83064	1.89047	3.34176	3.12115	2.79228	2.88557	3.66293	3.83113	1.8052
2.4736	3.04498	3.95745	4.10262	4.05307	4.66054	4.32221	4.08252	4.57384	4.19112	4.34476	3.29496	3.15556	3.96582	4.03371	2.51811	2.64014	2.51106	2.54795	1.89681	2.4908	1.90742	2.61385	2.92685	3.16225	2.13149	4.13149	2.76515	2.26601	2.12896	3.25518	3.17592	2.31502
2.35339	3.19734	4.22013	3.6531	3.91413	4.92356	4.42576	4.63752	4.02529	4.84484	5.05417	3.27018	2.48484	3.94846	3.87576	2.90325	3.03193	3.0013	3.0553	1.97022	2.448	2.3612	2.16676	2.63676	3.33796	1.86635	3.3339	2.49764	2.6535	2.77435	3.53875	3.55668	2.19233
2.4213	3.10297	3.82429	3.82754	3.93487	4.66676	4.22451	4.00534	4.02812	4.45975	4.63721	3.63089	3.23791	4.67798	4.34227	2.44652	3.00589	2.47907	2.55929	1.74685	2.30948	1.95844	1.62734	2.73231	2.76673	2.05028	3.26952	2.34844	2.61583	2.66046	3.13582	3.41586	2.28007
2.55217	3.41821	4.10024	4.06475	4.07185	4.37758	4.30491	4.06177	4.10033	4.05388	4.08749	3.33627	2.98645	4.09866	3.89625	3.18064	3.32372	2.84665	2.76813	2.21596	2.59207	1.85888	2.00631	2.83205	2.86425	1.72123	2.58414	2.53045	2.61655	2.75186	3.19778	3.6046	2.20941
2.34201	3.39741	3.98622	3.77669	3.57603	4.571	3.91855	3.77319	4.0815	4.77493	4.95846	3.57692	2.63114	4.22173	3.89676	3.55589	3.49673	3.20465	3.3022	1.8006	2.656	1.74438	2.21589	2.86273	3.93573	2.16735	2.76626	2.74517	3.00808	2.85132	3.47069	3.45174	1.91568
2.35265	3.22982	3.42157	3.43846	3.76413	4.51533	3.42911	3.73746	4.33157	4.657	4.64084	3.57378	2.24763	4.18705	3.90366	2.6616	3.21948	3.00597	2.65466	2.009	2.56248	1.98771	2.27107	3.07614	2.49509	2.25439	3.43354	2.66638	2.74718	2.94197	3.1615	3.60776	1.6332
2.47296	3.60844	4.53428	4.57622	4.3025	4.64195	4.23779	4.21357	4.26209	5.02189	4.94869	3.4057	2.73577	4.17065	4.63576	2.77858	3.08501	2.63659	3.02351	1.90196	2.53717	1.93833	2.80378	3.43234	2.45151	2.20197	4.05183	2.93895	2.67574	2.56837	3.14764	3.33623	1.77186
2.3343	3.52505	4.14342	3.90374	3.96617	4.66058	4.50036	4.35632	4.04207	4.5896	4.46264	3.27414	2.66044	4.45699	4.06428	2.88104	2.68638	2.40257	2.46471	2.18811	2.64144	2.21113	2.00252	2.87241	3.15704	1.90734	3.22127	2.24746	2.7558	2.08739	3.15597	3.45667	1.77572
2.2963	3.26562	4.11018	4.91898	3.95952	4.4957	4.373	4.16873	4.45586	4.83921	5.28786	3.25341	2.96253	4.37029	3.80575	2.59484	3.15547	2.76851	2.98486	2.00355	2.6081	2.17879	2.13711	3.3619	3.23865	1.93372	3.47749	2.75268	2.90834	2.6786	3.18865	3.14485	2.43491
2.45661	3.21673	3.43813	4.51929	3.96432	4.79068	3.91005	3.86892	3.92412	4.55044	4.7923	2.9686	2.98549	3.84573	3.99705	3.05791	3.19119	2.63904	2.85221	1.74923	2.10456	1.98768	2.12389	3.14151	2.75599	1.72547	3.01181	2.12295	2.92209	3.02719	3.43988	3.29955	2.07285
2.25208	3.32854	4.19937	4.25212	4.0441	4.48409	4.0308	3.97525	4.05856	4.62903	5.02711	3.24635	2.86225	4.43092	4.06991	3.09561	3.55597	2.94972	3.05137	1.79259	2.59875	1.6192	2.23264	2.43126	2.44342	2.02426	3.18639	2.73419	2.90813	2.81047	3.208	3.27931	2.24949
2.32464	3.68404	4.30481	4.53134	3.81827	5.57736	3.86608	4.28754	4.64091	4.23973	4.70706	3.31338	2.66311	4.39012	3.85048	2.96062	3.22894	3.14298	3.10382	1.42495	2.20274	1.59399	1.69842	2.59549	2.68024	1.42173	3.4312	2.18033	1.76447	2.42361	2.91889	2.77986	1.83478
2.21072	3.40292	4.03986	3.3979	3.99125	3.95201	4.08543	3.86164	4.36025	4.74066	5.03195	3.29452	2.39199	3.76711	3.95759	3.09899	3.95957	3.35296	3.60123	1.5403	2.45982	1.70774	2.45404	3.34779	3.39043	1.80959	3.30435	2.75039	2.44079	2.90408	2.72611	3.17037	2.06591
2.42728	3.57696	4.2591	4.93961	3.90148	5.09863	4.32373	4.25848	4.18415	4.95084	4.99251	3.15844	2.21317	4.47325	4.07094	3.57882	3.91256	3.23358	3.75563	1.78239	2.48546	2.12189	1.97949	3.10639	3.06495	1.83955	3.35142	2.37941	3.12058	2.28108	3.00229	3.57381	2.13312
2.45081	3.32901	4.46583	4.16027	3.72863	4.46419	3.73696	3.99754	4.31133	4.82984	5.13724	3.55596	2.81868	4.16802	4.12087	2.7368	2.94951	2.65696	2.75799	1.74858	2.52897	2.16603	1.98012	3.00784	2.77749	2.0102	3.11382	2.6982	2.66268	2.43343	2.81246	3.60765	2.235
2.41474	2.85335	3.96614	4.40317	3.95283	4.01036	4.11383	4.39513	4.34229	4.76206	4.99669	2.94493	2.95601	4.15808	3.81239	1.59157	2.56693	2.24612	2.30082	1.72504	2.37501	1.94925	2.46586	2.81175	2.9757	2.0329	3.03862	2.42955	2.54527	2.29078	2.98739	2.92408	1.91734
2.16427	3.23896	3.82249	4.28739	4.12927	4.22287	4.15481	4.26394	3.9065	4.50947	4.99234	3.34012	3.1699	4.41439	3.7193	3.18262	3.44242	3.24948	3.20193	1.88375	2.51396	2.47659	1.85699	3.02628	3.2597	1.83126	2.75821	2.4505	2.82401	3.29842	3.10715	2.87334	1.76637
2.43077	3.52237	3.89915	4.29644	4.18361	4.85439	4.62962	4.49046	4.2536	4.3465	4.68213	3.13696	2.73197	4.30935	4.17549	3.053	3.29186	3.0712	3.28033	1.71642	2.43519	1.70088	2.01471	2.46382	2.62656	1.82753	3.52374	2.53222	2.84765	2.8594	2.72304	3.39048	1.82363
2.17922	3.42379	3.99949	4.22368	4.32685	4.91152	4.39573	4.54006	4.27851	4.98115	4.73284	3.15225	2.55936	4.50023	3.80883	2.59779	2.92395	2.59129	2.76772	1.36935	2.27022	2.42353	2.01662	3.15451	3.12298	1.68298	2.69988	2.3839	2.18382	2.45875	2.96532	2.8017	2.15494
2.55474	3.46108	4.27828	4.38223	4.38711	4.70922	3.66536	3.68673	4.34842	4.80222	5.01249	3.24947	3.05134	4.21338	4.00957	2.88612	3.06766	2.95997	2.69279	1.9555	2.5882	1.70805	2.38489	3.07986	2.80997	1.91058	3.07878	2.51796	2.35744	2.31678	2.92523	3.45497	1.98424
2.31619	3.12604	3.59508	3.83736	3.71271	4.20246	3.52416	3.69292	4.51541	3.65449	4.02895	3.20306	2.81854	4.32911	4.01272	2.54111	3.31313	2.32898	2.56615	1.88648	2.67622	1.5228	2.41308	2.33073	2.33916	1.82714	3.30335	2.06736	2.31583	3.08305	3.20905	3.13884	2.01663
2.42085	3.31319	4.20772	4.59501	4.47607	4.6363	3.72656	4.13138	4.1509	4.90864	4.84122	3.57253	2.88	4.14071	4.14906	3.38189	3.4956	3.52311	3.48971	1.96055	2.50807	2.24257	1.64311	2.95827	2.85895	2.15226	3.33326	2.26303	3.23447	2.9753	3.12527	3.46669	2.10746
2.02814	3.45036	3.8267	3.90037	4.27206	5.12433	4.52145	4.79989	4.20929	4.48098	4.95797	3.68169	3.00642	4.62727	3.99829	3.09915	3.32914	2.78431	3.10816	2.05665	2.76642	1.93574	1.76102	2.25461	2.89496	2.01836	2.96615	2.81363	3.25359	3.05215	3.21108	3.59259	2.48115
2.50797	3.04826	4.222	4.28896	3.95638	4.78954	3.2246	3.45238	4.00487	4.79532	5.0242	3.20666	3.33802	4.14375	3.89858	3.22612	2.77138	2.55629	2.81381	1.99419	2.57313	1.51212	1.68415	3.16281	2.85046	1.81228	3.4906	2.87205	2.7054	2.69262	3.01495	3.4121	2.02534
2.51542	3.37763	4.22086	4.37175	3.88667	4.10013	3.52461	3.85139	3.70505	4.69494	4.85001	3.35572	2.34341	4.35297	4.10417	2.94693	2.99274	2.78999	2.6015	1.89033	2.37853	1.2841	2.53977	2.9966	2.87521	2.16237	3.0395	2.44775	3.22549	3.01362	3.62353	3.29408	2.1996
2.35765	3.35116	4.16541	4.3696	3.88541	4.67939	3.87043	4.30618	4.20457	5.02467	5.16757	3.29682	2.59342	4.28873	4.14656	3.81403	3.77203	3.43228	3.62121	2.02435	2.61604	2.53256	2.32041	3.52314	3.21406	2.13133	3.32866	2.8052	3.21523	2.7546	3.00396	3.40669	2.24313
2.28465	3.20985	4.41387	4.40927	4.07591	4.31851	3.75571	3.53673	4.40794	4.91431	4.76733	3.60923	3.07249	4.2113	4.04343	3.48449	3.95295	3.43332	3.61889	1.93896	2.58044	1.68784	2.04586	3.19216	3.07366	1.83841	3.46883	3.42227	2.57575	3.2294	3.36922	3.1482	2.12302
2.53465	3.22203	4.00408	4.04358	4.13447	4.10889	3.65995	3.87996	4.06624	4.26394	4.31641	3.55734	2.76919	4.07482	3.9512	3.37677	3.53751	3.24862	3.47587	1.62745	2.18396	1.83351	2.29928	2.78808	2.64559	2.21825	2.93148	2.3492	2.81381	2.58776	2.9448	3.1642	2.22712
2.31845	3.30216	3.75001	4.47312	4.00268	4.3093	4.41571	4.60777	4.49901	4.77879	4.71043	3.12212	2.32372	4.13707	4.35139	2.76307	2.96176	2.91743	2.95407	1.71638	2.40491	1.99845	2.36694	2.69902	3.14094	2.03559	3.16819	2.84179	2.63051	2.04883	1.90043	2.83072	1.96508
2.4278	3.25618	3.46106	3.90566	3.63881	4.57419	4.26298	4.20083	3.83083	4.73213	5.12909	3.44448	2.90599	4.10887	3.91009	2.78519	3.07365	2.54317	2.93382	1.83989	2.63527	1.86437	2.18113	2.53852	3.37932	2.03378	3.88759	2.45874	2.6215	2.92329	3.08289	3.37953	2.16066
2.55119	3.70856	4.39099	4.14454	4.22108	4.75396	3.54145	3.87845	4.16197	4.89363	5.00791	3.58175	2.78187	4.24331	3.95206	3.23217	3.93238	3.14396	3.43977	2.0394	2.43155	2.45107	1.75514	2.24319	2.67308	2.19719	3.63541	2.20836	2.88084	2.30708	2.91219	2.64847	1.92941
2.50999	2.92182	4.36621	5.17096	3.86735	4.7389	4.06533	4.41523	3.95022	4.9927	5.02557	3.52782	2.98511	4.2896	4.15624	2.99231	3.05625	2.6637	2.69922	1.91312	2.92143	1.97192	2.63481	3.05908	3.06585	2.0824	2.71804	2.18372	2.5872	2.39241	3.39629	3.26694	1.99145
2.21245	3.12461	4.25683	4.06668	4.11732	4.48551	4.05988	3.82621	4.5459	4.821	5.21982	3.34964	2.69082	4.43842	4.21006	3.66165	3.46962	3.11472	3.43091	2.06049	2.71364	1.75774	2.22079	3.25065	2.47028	2.38984	3.22439	2.65962	2.56538	2.87409	2.8374	3.09342	2.26913
2.20187	3.2831	3.44532	3.60952	3.73171	4.81906	4.60897	4.21394	4.03277	4.33379	4.441	3.49301	3.02394	4.1422	3.92273	3.4032	3.72113	3.2224	3.64901	1.81442	2.45092	1.71967	1.93298	2.80885	2.98004	1.76904	3.01344	2.53749	3.27634	3.1555	3.7649	3.47363	1.55497
2.47219	3.52912	4.19405	3.86761	3.96072	5.11247	4.2037	4.04818	4.3173	4.82027	4.4662	3.50847	2.83142	4.10417	3.96077	3.00342	3.67966	3.35484	3.40216	1.72582	2.28406	1.92353	1.79939	2.87565	2.81926	1.97313	2.76985	2.60095	3.01261	2.57013	3.4113	3.2985	1.76721
2.55453	3.36351	3.94379	3.73429	3.88775	5.31713	4.3227	4.32468	4.24159	4.26983	4.01582	3.31223	3.14076	3.91508	3.82796	2.68263	3.31839	2.94698	2.74374	2.07976	2.57097	1.88112	2.37168	3.53641	3.25086	1.67997	3.20235	2.76116	2.98346	2.4923	3.18605	3.36085	2.15645
2.24102	3.18674	4.19051	4.25268	3.62819	4.00308	3.89148	4.21663	4.48411	4.58295	4.17376	3.391	2.67091	3.94718	4.05031	3.43901	3.08725	3.09958	2.91213	1.82291	2.68941	1.6072	2.69925	2.72016	2.7174	1.76716	3.20102	2.88348	2.64336	2.66949	3.4666	4.03297	2.62414
2.33611	3.21147	3.52303	3.66433	3.56609	4.35688	3.77292	4.16375	3.73768	4.845	4.83909	3.46893	2.76852	4.81293	3.90584	2.53973	2.76772	2.5901	2.55942	1.74258	2.6597	2.27237	2.23593	3.16086	3.28369	2.25405	3.06334	2.67407	2.80349	2.48777	3.28247	3.50939	2.2241
2.46844	3.01763	3.14178	3.56836	3.96157	4.48394	3.74878	4.07459	4.26762	4.34285	4.4508	3.33181	2.65128	4.57446	3.962	2.8276	2.63584	2.49854	2.12523	2.01158	2.63134	2.18256	2.347	2.96815	3.59803	1.60207	2.75534	2.50377	2.80734	2.77874	3.01711	3.54752	2.38945
2.24062	3.4712	3.97602	3.84794	4.24569	5.0135	4.49091	4.47205	4.14873	4.56981	4.78311	3.44076	2.61372	4.20933	3.78928	3.11491	3.75005	3.31133	3.14497	1.8078	2.38481	1.59034	2.05645	2.86642	2.74003	2.14825	3.50599	2.88114	2.81204	2.56681	3.12626	3.41885	2.07037
2.58443	3.36425	3.85802	4.15249	4.13324	4.88659	4.53672	4.43982	4.07753	4.50367	4.54311	3.1284	2.12193	4.30262	4.05573	2.60118	2.63889	2.32887	2.50943	1.44733	2.33039	2.11102	2.42881	3.0835	3.22604	1.76793	3.76512	2.67617	2.7148	2.79826	2.53509	3.29125	1.86558
2.46966	3.28824	4.49627	3.93873	3.96425	4.62019	4.63876	4.93375	4.0234	4.96637	5.212	3.43102	2.64566	4.42613	4.19684	3.00801	3.53367	3.25793	3.09419	1.84036	2.49422	2.24537	2.46037	3.39774	3.31181	1.75745	2.9446	2.73162	2.59491	2.33466	3.24567	3.36383	1.73455
2.339	3.06274	4.14415	3.74688	3.38381	4.65286	4.34653	4.23151	3.80982	4.88525	4.71234	3.38381	2.77365	4.12273	4.32565	2.48376	3.07854	2.77891	2.58069	1.85822	2.84501	1.97355	1.7075	2.50625	3.14192	2.05103	2.98826	2.98245	3.16363	3.07574	3.66163	3.67692	2.00083
2.59366	3.40132	4.37772	4.0992	4.40124	4.11799	3.99042	3.82295	4.15519	5.03035	5.14802	3.53316	2.36323	4.07586	4.15321	3.31923	3.79313	3.23046	2.86852	1.89714	2.65465	1.44699	2.67945	3.16564	3.30277	1.34835	2.40397	2.89441	3.01841	2.47437	2.97495	3.53673	1.7454
2.29137	3.37741	4.16416	4.61746	3.93338	4.17634	3.75742	4.11936	4.05062	5.34206	5.5467	3.27269	2.64147	4.25791	4.19039	2.4856	2.87637	2.69684	2.72024	2.05237	2.62458	1.88635	2.24904	3.17192	3.24189	2.03234	2.94621	2.14601	2.69111	2.32111	3.00507	3.37547	2.20897
2.44196	3.46179	4.23745	3.95228	3.81462	4.69751	3.76333	4.03215	4.38856	4.68834	4.81273	3.24463	2.97838	4.51522	4.12669	2.19305	2.95615	2.37431	2.548	1.95868	2.67427	1.81261	2.31213	3.24597	3.23899	1.90619	3.66088	2.3955	2.81086	2.09041	2.47848	2.8716	1.80746
2.29079	3.60786	4.10403	3.94039	4.20524	4.22573	4.37486	4.14742	4.73591	4.62049	4.73899	3.25011	2.35123	4.63489	4.03506	3.07338	3.40192	3.04681	3.11792	1.79432	2.64833	2.30641	2.37759	3.11526	3.06777	2.1063	4.22697	2.45741	2.98867	2.91906	3.43929	3.74837	1.91951
2.12034	3.66459	4.43175	4.20702	4.46105	4.9643	5.03021	4.72853	4.37751	5.20412	5.05212	3.26797	3.01107	4.31388	3.81703	3.39897	3.14706	3.03588	3.10852	1.73842	2.68418	2.8597	2.053	3.21491	3.35349	2.19933	3.29923	2.62183	2.34228	2.46897	2.59995	3.11334	1.92539
2.33042	3.34284	3.91291	3.72994	4.04345	4.7158	4.31633	4.12802	4.30336	4.0508	4.33099	3.62553	2.67929	4.01949	3.80374	2.7443	3.06582	2.86535	2.85628	1.98327	2.78695	2.01859	2.22584	2.72955	3.00912	2.17387	2.25873	3.06038	2.94117	2.94783	3.48631	4.06139	1.86809
2.32831	3.19393	3.89037	3.52102	3.80891	4.22371	4.31274	4.12154	4.45305	4.49986	4.8522	3.57388	2.74089	4.53338	4.22237	2.78908	3.38172	2.87939	2.91328	1.8448	2.66918	2.27864	2.21753	2.86507	2.27624	1.93159	3.30014	3.4067	3.43437	3.27269	4.0339	3.73207	2.03709
2.73666	3.10575	4.51449	3.73462	3.58431	3.85884	3.58098	3.59776	3.93585	4.51165	4.40849	3.50042	2.53934	3.68765	3.90784	3.7358	3.48252	2.98335	3.1364	1.54547	2.478	1.39197	1.81952	2.33013	2.52494	1.84809	3.30371	2.74111	2.85345	2.3313	2.79848	3.30584	1.6311
2.32841	3.35388	4.74209	4.28349	3.79424	4.81484	4.32985	3.86228	4.05653	4.45623	4.75152	3.30923	2.85583	4.28866	4.20519	3.08471	3.47753	2.96772	2.89677	1.91889	2.5151	2.03122	1.85478	2.77345	2.97868	1.88764	3.59422	2.63512	2.67939	2.66692	3.1362	3.42036	1.83966
2.32967	3.31177	4.05327	4.18749	4.02421	4.60874	3.72274	3.99574	4.31765	4.70454	4.94946	3.54336	2.76315	4.22361	4.1021	3.08411	3.03295	2.70258	2.89489	1.85418	2.66032	1.59462	2.01842	2.92619	3.32344	1.95558	3.12873	2.6581	2.55126	2.82516	3.16307	3.6204	2.2601
2.36832	2.98671	4.26866	4.47876	3.79481	5.08803	4.50354	4.47551	4.37612	4.8497	5.4087	3.27517	2.56163	4.15344	4.05651	1.98345	2.46495	2.35037	2.48537	1.83168	2.55898	1.33852	1.75149	2.34776	3.30133	1.9037	3.33388	2.69509	2.02093	2.95698	3.14851	3.15745	1.92339
2.20123	3.00661	3.71333	3.96798	4.36903	5.00956	3.97269	4.34391	3.91766	4.08889	4.37573	3.39785	2.88451	4.02658	3.89025	2.68064	3.19421	2.91563	2.92063	1.82843	2.66563	1.97832	1.85952	2.91057	3.03854	1.69434	2.85559	2.61894	2.66661	2.79435	3.47999	3.60529	2.00094
2.41724	3.46876	4.09454	4.58245	4.37871	4.17095	3.98848	4.16988	3.98465	4.64809	4.96551	3.52721	2.40699	4.13102	4.07329	3.2671	3.49694	2.91902	3.05463	1.84879	2.74214	2.00462	2.41204	2.64043	2.80227	2.10121	2.93714	2.5077	2.5408	2.54298	3.08318	3.10608	1.71186
2.4251	3.38671	4.33264	4.09812	3.8719	4.65223	3.75368	4.07079	4.29874	4.66201	4.99308	3.3763	2.20973	4.26135	4.19642	2.73114	2.82157	2.64398	2.44887	1.91687	2.57314	1.42663	2.23978	3.03465	2.78868	2.02126	3.34864	2.69311	2.86986	2.8324	3.31552	3.2147	2.34146
2.38711	3.35341	3.69301	4.23248	4.38986	4.66924	3.93999	4.02285	4.27991	4.53315	4.53917	3.46867	2.67048	4.48445	3.92789	2.72016	2.89004	2.51219	2.55336	2.10359	2.61123	2.08764	1.90289	3.03482	3.23996	2.13864	3.34742	2.69751	2.79349	2.72965	2.67361	3.45075	2.04844
2.41094	3.56431	4.05001	4.05703	3.95749	4.82705	4.1007	4.28306	4.20159	5.02478	5.22478	3.27119	2.46229	3.97157	3.90192	2.76041	3.25061	2.90826	3.12526	1.42704	2.42579	2.25015	2.01845	3.00151	2.84604	1.80589	3.27683	2.46241	2.58495	2.5387	3.03897	3.67041	2.46277
2.15019	3.39109	4.22991	4.62247	3.80334	4.61694	4.35878	4.16505	4.3252	4.55677	4.64774	3.40089	3.29219	4.41889	3.95422	2.56393	2.75256	2.56091	2.74801	1.80085	2.41848	2.75276	2.37569	2.14383	2.66921	1.61619	2.92247	2.61242	2.94032	2.49953	3.0872	3.33987	1.9455
2.39187	3.32952	3.98342	4.51584	3.32698	4.64233	4.17663	4.434	4.16204	5.10082	5.32413	3.6174	2.92245	4.41333	4.022	3.41879	3.59933	3.13053	3.48491	2.19956	2.83922	2.24764	2.34233	3.69108	3.60429	2.46804	3.50246	2.75994	2.71655	3.07005	3.43413	3.37067	2.21509
2.5359	3.64664	4.09637	4.07414	4.24049	4.85612	3.90731	4.28186	4.40478	4.76525	5.01278	3.47796	2.70355	4.38249	3.88462	2.21761	2.89031	2.38123	2.70588	1.81034	2.6433	2.37626	2.00716	3.29439	3.05846	1.52099	3.21795	2.91451	2.4577	2.78378	2.93103	2.92814	2.1714
2.41781	3.59508	3.95993	4.13636	4.15274	3.94945	4.2522	4.10607	3.92595	4.66707	4.82021	3.27112	2.91799	4.08046	4.20973	2.73451	3.10111	2.51761	2.73238	1.81303	2.55373	1.97638	2.1658	3.30147	2.85606	1.71444	2.74128	2.73451	2.45747	3.25698	2.70353	3.55424	2.09094
2.42799	3.36498	3.92638	4.24516	3.66832	3.77612	3.88376	3.80766	4.15812	4.9981	5.00963	3.50026	2.74572	4.15024	3.96103	3.14081	3.95887	3.6597	3.8608	2.02626	2.51933	2.42542	1.95779	1.83265	2.82969	1.58873	3.14461	2.06439	2.6293	2.40764	2.71175	3.1768	1.7937
2.54275	3.42624	4.06968	4.39715	3.89014	5.11385	4.51841	4.24997	4.23301	4.36948	4.87615	3.46443	2.93035	4.38523	4.25158	2.31961	3.24912	3.21299	3.14899	2.1249	2.57787	1.94789	2.34389	3.32768	3.54892	1.94287	2.75514	2.66043	2.89919	2.66973	3.01099	3.38185	2.32935
2.20722	3.03554	4.17474	3.94346	4.07666	4.14912	3.82629	4.01415	4.33602	4.9586	5.18921	3.33482	2.75643	4.21236	4.14883	2.86317	3.11318	2.96816	3.06677	2.0178	2.40569	2.32842	2.37443	2.90056	2.67955	1.73319	2.88106	2.34537	3.0921	2.4726	3.04857	3.29758	1.60798
2.28086	3.26724	4.17547	4.15862	4.05444	4.70542	3.75026	3.59601	4.0878	4.84372	4.91945	3.21435	2.89423	4.04828	3.99812	3.24452	4.16911	3.64686	3.42104	1.71008	2.37582	1.52744	2.20404	3.21001	3.14267	1.90524	3.3625	2.48293	2.61634	2.62289	3.34886	3.39425	2.01112
2.31107	3.56341	4.50241	3.51452	3.79028	4.64515	4.33581	4.04205	4.4521	4.76407	4.48421	3.23599	2.95217	4.47553	4.00982	2.99553	3.05529	2.63447	3.19923	2.19134	2.43819	2.41769	2.14798	2.69836	3.06919	1.80889	3.43213	2.46846	2.09774	2.28636	2.87096	2.76959	1.65637
2.30634	3.30377	4.73652	4.60741	4.4954	5.3701	4.2805	4.36084	4.32199	4.30468	4.61683	3.33012	2.73077	4.4387	4.05558	2.39707	2.81347	2.39045	2.59242	2.09466	2.55247	2.16365	1.97765	2.96873	2.51925	2.05572	3.12039	2.68133	2.61711	2.93561	3.40786	3.23098	1.89933
2.2952	3.36582	4.13024	4.18187	3.93362	4.53957	4.49249	4.17678	4.3867	4.70144	4.83475	3.21571	3.06756	4.33542	4.26741	3.01602	3.08338	2.81423	2.98773	1.94688	2.78773	2.17012	2.18292	2.79629	2.95679	1.81921	3.10347	2.97461	2.70007	2.94116	3.3404	3.20653	2.19489
2.32838	3.42945	3.8909	4.21266	3.89115	4.48688	4.19039	4.15379	3.76786	4.16568	4.1903	3.3534	2.42269	4.0333	4.07539	3.59804	3.73308	3.43417	3.5517	2.04198	2.70068	2.48025	2.60792	3.41645	2.78094	2.05047	3.31311	2.7888	2.92454	2.53839	2.93147	3.34402	1.94204
2.34895	3.27586	3.77573	4.18131	3.82823	4.13396	4.19491	3.99512	3.8518	4.58465	5.12144	3.4466	2.7876	4.5245	4.21464	3.34392	3.16794	3.19007	3.18725	1.77935	2.42695	2.25489	1.83386	2.18823	2.72807	1.9992	3.49314	2.39696	2.53423	2.87828	2.59303	3.41	2.26588
2.57707	3.48573	4.04312	4.00455	4.06631	4.16207	4.20671	4.24753	4.31374	4.7913	4.51437	3.31633	2.27654	4.15843	4.21325	3.2327	3.38292	2.69571	2.47639	1.95533	2.48942	1.8712	2.09374	2.6704	2.71634	1.9417	3.52114	2.53323	2.70428	3.24947	3.07391	3.5661	2.12732
2.4307	2.99193	3.57609	4.55559	3.58309	4.17218	3.78009	3.66896	3.88785	4.67423	4.97191	3.13889	2.84175	4.32779	4.46541	3.27961	3.2662	2.96195	2.74898	1.61448	2.65281	2.09819	2.52894	3.48865	3.5368	1.70394	3.50358	2.94163	2.56774	2.6946	3.46919	3.37772	2.19969
2.41626	3.13333	4.07536	4.00108	3.96895	4.56164	3.52004	3.63029	3.93181	4.86622	4.91358	3.31598	2.64976	4.01315	4.05057	2.85131	3.15947	2.60236	2.97621	1.64096	2.32183	1.98699	1.61341	2.26122	3.02663	1.68202	2.8653	2.67039	2.53529	2.39757	2.63855	3.00625	1.68227
2.44037	3.52064	3.91656	4.37476	3.79372	5.00477	4.39857	4.19479	4.7716	5.15984	5.14306	3.58302	3.08952	4.3842	4.12888	2.50425	2.62919	2.06763	2.15625	1.9333	2.76658	2.69806	2.12611	2.4505	3.01887	1.82256	3.06143	2.19664	2.76101	2.46075	3.07153	3.30764	2.06139
2.53427	3.40984	4.2192	3.52568	3.89254	4.54558	3.81521	3.79601	4.32973	4.41198	4.54886	3.26779	2.89092	4.14468	4.18462	3.54106	3.8807	3.59581	3.40781	1.86329	2.49742	1.72111	2.37301	2.89881	2.91517	1.64534	3.31092	2.56305	2.6935	2.98623	3.25608	3.30034	1.8495
2.42057	3.38901	3.64928	4.32303	4.1173	4.87129	4.26129	4.13604	3.75077	5.00805	4.86591	3.25257	2.66473	4.01624	4.00762	2.68301	2.90407	2.52956	2.43053	1.8813	2.20189	2.45069	1.81294	2.72987	2.79773	1.86934	3.19667	2.56528	3.01615	2.70206	3.55881	3.44567	1.94814
2.46872	3.31829	4.05163	4.06717	3.97653	4.64789	4.05488	4.03482	4.33124	4.90876	5.19166	3.49465	3.03435	4.20987	3.7446	3.07673	3.02596	2.88056	2.74442	1.88166	2.61392	2.17594	2.28149	2.61813	2.87056	1.67009	2.52594	2.22919	2.63031	2.66912	3.47552	3.37781	1.84615
2.3782	3.31952	3.89504	4.46351	4.22826	5.36523	4.2745	4.23166	4.08532	4.733	5.15897	3.53804	2.73659	4.1515	3.93414	3.03937	3.49606	2.91313	3.05066	1.86067	2.44419	2.09546	2.2392	2.81849	3.2635	1.85582	3.64162	2.72366	3.06854	3.29468	3.37423	3.63023	2.10268
2.34804	3.1053	3.76519	4.68814	3.84951	3.9655	3.95053	3.89231	4.24318	4.54191	5.32717	3.59514	2.92723	4.4252	3.84064	2.43269	2.946	2.64186	2.75142	2.2017	2.64397	2.19522	2.1798	3.54901	3.61737	2.20351	3.92412	2.45862	2.88392	3.14842	3.18657	3.673	1.82568
2.04215	3.17927	4.71151	4.21716	4.20249	4.52785	3.76523	3.76392	4.4395	5.37048	5.68659	3.40231	2.98589	4.52016	3.74989	2.60777	3.01348	2.65883	2.73761	2.17863	2.68776	2.43712	2.9655	3.22016	3.61716	2.51779	4.31833	3.09402	2.59754	2.66438	3.44266	3.87164	2.37337
2.51923	3.70585	4.54524	4.17796	4.14927	4.83456	4.47803	4.32731	4.29946	4.39437	4.94268	3.42218	3.06979	4.2627	4.03633	3.81271	3.34715	3.43021	3.17122	1.81187	2.36233	2.42245	2.10615	2.5309	2.84113	1.53982	3.00465	2.70601	2.64671	2.58489	3.35351	3.35465	1.94149
2.37792	3.11825	3.84675	3.80332	3.68347	4.28843	4.00135	3.953	4.00261	4.26573	4.71264	3.30253	2.90331	3.9759	4.0232	2.72936	2.9892	2.74013	2.85495	2.01613	2.42852	1.93837	2.11844	3.18098	2.44495	1.92684	2.69879	2.29244	2.6061	2.25991	2.81391	2.75374	1.93411
2.51877	3.41304	3.75493	3.37983	4.17614	4.25463	3.69789	3.84833	4.4279	4.87977	4.97027	3.24849	2.58049	4.06174	3.91084	3.31321	3.40086	3.3824	2.67717	2.05276	2.59581	2.18081	1.84196	3.43027	3.16608	2.09123	3.73583	2.50712	2.58652	2.66192	3.10765	3.6517	2.02914
2.33001	3.20679	3.97295	4.66453	4.16769	4.23196	4.3363	4.32489	3.76854	4.82199	4.64332	3.41783	3.32537	3.97353	4.09161	2.58119	2.86948	2.68597	2.63269	1.90966	2.54378	2.28748	2.09147	2.47131	2.69955	2.1306	2.95174	2.24783	3.11704	2.47426	3.17994	3.53558	2.0882
2.40032	3.53018	4.427	4.1596	4.54355	4.84487	4.34303	4.79361	4.38081	4.96463	4.65589	3.26934	2.85141	4.67706	3.95023	2.77759	3.01296	2.44952	2.61627	1.93301	2.54009	1.72584	2.41826	2.55135	2.58069	1.69118	2.87472	2.49884	3.16151	2.88411	3.37173	3.55284	2.15989
2.2402	3.25636	4.19675	3.82841	4.16563	4.46706	4.00548	4.34743	4.22255	4.71461	4.97452	3.39016	2.90968	4.20782	4.04478	3.19372	3.81505	3.84825	3.73174	1.84789	2.4716	2.47268	2.25997	3.05812	2.69319	1.55011	3.20935	2.83307	2.64813	2.63041	3.27152	3.59085	1.95333
2.4561	3.50744	4.04603	3.98747	4.31671	4.61565	3.60617	4.36747	4.15911	4.93487	5.04295	3.54838	2.5845	4.31427	3.9495	2.98045	3.1485	2.82071	3.22747	2.06083	2.41631	1.94235	2.47794	3.57974	3.32628	1.84717	3.66435	2.68348	1.9112	2.15867	2.69166	2.68636	1.42435
2.34127	3.56994	3.65289	4.00188	3.71312	3.92869	3.63057	3.66694	3.99001	5.09302	4.9496	3.08208	2.70495	4.39576	4.13591	2.92032	2.98086	3.05538	3.04116	1.75213	2.30759	1.9534	2.06369	2.68745	2.87927	1.90724	3.34656	2.98064	2.19369	2.67744	2.90728	3.47142	1.933
2.47522	3.55429	4.28217	3.62806	4.0662	4.63182	4.06098	4.12854	4.3984	4.77654	5.20964	3.22957	2.51394	3.80852	3.93082	2.24751	2.97718	2.69839	3.08467	2.05851	2.52566	1.94303	2.07879	2.93368	2.70711	1.31844	3.06733	2.1729	1.73376	2.66798	2.92227	3.00487	1.88033
2.365	3.44482	4.36305	4.56951	3.49111	3.86363	3.96978	3.61004	3.87429	4.84202	5.04813	3.27015	2.69821	3.71318	4.16519	3.44218	3.68236	3.31768	2.9111	1.80147	2.47	1.92488	2.15688	2.89793	3.01678	1.33058	2.50561	2.84546	2.71349	2.23039	3.0578	3.26498	2.11971
2.4218	3.09101	3.73791	4.07851	3.7841	5.11263	4.00312	3.92694	3.65772	4.90024	4.78694	3.28687	2.72798	4.47704	3.75241	2.81219	3.00698	2.85684	2.85831	1.76925	2.51851	2.26626	1.88206	2.9055	3.05521	2.00282	3.19618	2.31921	2.80243	2.66268	3.18911	3.61111	1.99101
2.35433	3.12485	3.50569	4.14507	4.167	4.61807	4.01214	4.36914	3.97252	4.60837	4.94859	3.33854	2.88144	4.25628	4.01543	3.26625	3.35409	2.88221	3.20134	1.92629	2.49813	2.10554	2.13236	2.68424	3.02302	2.0241	2.80966	2.42141	2.50935	2.25916	2.8717	2.89237	2.1064
2.42265	3.56295	3.63991	4.03123	4.13615	4.54482	3.88817	3.96228	4.18132	5.09096	4.97913	3.52952	2.65709	4.0048	4.06842	3.29215	3.26629	3.46305	3.09162	1.95016	2.3751	2.3951	2.29584	2.92384	2.68203	1.74915	3.09226	2.41824	2.67354	3.12344	3.71469	3.45969	2.17393
2.14465	2.80507	4.20747	4.8494	3.93539	4.42128	3.84694	3.81783	4.43416	4.47271	4.51481	3.46144	2.77034	4.42742	4.06991	2.9553	2.91348	2.69321	2.63975	2.10545	2.68319	2.06389	2.42331	2.95496	3.2744	2.05698	3.77735	2.33199	2.545	2.09994	2.58213	2.98841	2.27382
2.36095	3.27893	4.32173	4.55203	4.20091	4.8538	3.86503	3.98921	4.24097	4.85673	5.05385	3.62346	2.32237	4.41863	4.22232	2.9751	3.66918	3.72121	3.4068	1.88705	2.45589	2.19806	2.12883	2.36771	3.22703	1.78829	3.19612	2.68321	3.41196	3.26499	3.7439	3.64617	1.9949
2.53163	3.36065	4.21155	4.09721	4.14785	3.95432	3.29315	3.71588	4.14394	4.89266	5.35822	3.25862	2.64313	4.18561	3.92441	3.28278	3.66508	3.26303	3.57933	2.11313	2.53449	2.61958	1.89267	2.9056	2.60731	1.97971	3.64521	2.53002	2.74193	2.62897	3.1144	3.53501	2.1714
2.28658	3.18792	3.82514	4.18967	4.23995	4.46213	4.17099	4.0791	4.23514	4.84164	4.92697	3.43675	2.63244	4.47505	4.04799	3.45803	3.53337	3.33157	3.37191	1.70007	2.5588	1.98668	2.39349	2.61999	3.13029	1.90482	3.00276	2.54418	2.30125	2.15003	2.89774	3.00724	2.14297
2.49483	3.2076	4.00393	4.41497	3.9831	4.50395	4.54593	4.00485	4.21824	4.85005	5.08795	3.39433	2.90887	4.45884	4.11889	2.99773	3.32279	2.8683	2.99465	2.00183	2.46137	1.69824	2.09919	2.37841	2.80977	2.00069	3.33392	2.91327	1.99499	2.60678	2.85227	3.93833	1.8341
2.41668	3.36958	4.3092	3.71588	4.16097	3.79348	3.6157	3.43648	4.02861	4.82531	4.7903	3.25229	2.64524	4.39183	4.22746	3.00368	3.22344	2.69591	2.9617	1.95943	2.39083	1.75257	1.84054	2.6548	3.29636	1.54814	3.49376	2.22728	2.58472	2.14702	2.69777	2.75417	2.05762
2.50552	3.25478	4.97092	4.20909	4.37296	4.7262	4.09627	4.58517	3.96087	5.10788	4.66095	3.33424	3.20643	4.50984	3.76613	2.82296	3.06071	3.08016	2.79334	1.50079	2.52795	2.02012	2.05635	3.20542	2.95896	1.573	3.06815	2.04896	2.19043	2.81062	2.99409	2.88636	2.08239
2.20353	3.42241	3.25588	4.26071	4.36758	4.83929	3.99892	4.48301	3.622	4.49944	4.5892	3.05243	2.131	4.51976	4.04709	3.39202	3.49679	3.57941	3.64613	1.82529	2.27807	1.29385	1.91602	3.64604	2.69018	1.01059	3.34819	2.49432	2.31079	2.18483	1.87584	3.12436	1.68661
2.56277	3.31199	3.97355	3.98055	4.24278	4.47619	4.01348	4.17872	4.37829	4.45581	4.92087	3.40714	2.7483	4.26992	4.43795	3.2723	3.12141	3.14719	3.15534	1.78091	2.68358	2.08419	2.43968	3.23305	3.40931	1.61094	3.18803	2.69522	2.31248	2.41871	2.42275	3.5965	2.30856
2.45839	3.37113	4.15611	3.61624	3.45389	4.35015	4.03817	3.80374	3.98021	4.32968	4.5177	3.23768	2.48462	4.45734	4.18032	3.34522	3.26414	3.08014	2.8603	1.65992	2.45403	1.95551	2.22482	2.80607	2.57109	1.82008	2.8269	2.71596	2.81835	2.50009	2.88722	3.26779	1.75362
2.41839	3.16178	4.45138	3.88244	4.21583	4.63081	4.21862	4.49683	4.12567	4.60072	4.63455	3.19875	2.72654	3.98945	4.20197	2.85304	2.59451	2.21782	2.6572	1.71501	2.65314	2.05041	2.28936	3.02055	3.14014	1.78725	3.79345	2.38696	2.59291	2.20542	2.58422	3.13987	2.4315
2.29224	3.48071	4.41843	4.40089	3.84718	4.04566	3.76159	4.17248	4.06427	4.9025	5.11781	3.2102	1.95575	4.06189	4.13606	3.01487	3.27517	2.74491	3.06413	2.03866	2.56714	2.06345	2.45244	3.14523	3.40092	2.25827	3.37312	2.76881	2.96199	2.408	3.73259	3.63194	2.31547
2.15412	3.42545	3.6	3.97055	4.01882	5.01154	4.11946	4.00177	3.97073	4.71452	4.50848	3.42522	2.55117	4.09588	3.8489	3.04684	2.77588	2.6628	2.79444	1.61696	2.19176	1.5679	2.26322	2.76846	3.25222	1.76781	2.88704	2.78426	3.00916	2.95476	3.09439	3.44972	2.02047
2.24413	3.23641	4.44497	4.15614	4.08863	3.88569	3.92591	3.66541	4.00554	4.15207	4.25054	3.18629	2.58755	4.2954	4.27125	2.91841	3.42415	2.98802	3.04195	2.1455	2.61075	1.86184	1.84921	2.71212	2.39984	2.099	2.87052	2.22474	2.93623	2.99435	3.24595	3.1903	2.11129
2.40202	3.18604	3.42575	4.56955	3.8989	4.56955	3.78197	3.93824	3.88224	4.63682	5.12783	3.47031	2.98595	4.31247	3.9649	2.62642	3.16092	2.94528	2.92709	1.67417	2.66075	1.92659	1.7017	3.42239	3.27744	1.96902	3.59322	2.17596	2.4256	2.59043	3.45525	3.12914	2.23965
2.32322	3.6573	4.52628	4.56482	4.29401	3.7312	3.99609	3.96164	4.28662	4.5536	4.65728	3.62177	2.69041	4.25327	4.04454	2.93536	3.41384	2.84095	3.18853	1.86377	2.66292	1.6731	2.2006	3.15081	2.89515	2.15837	3.2339	2.80902	2.646	2.7557	2.75605	3.16091	2.13252
2.30226	3.28504	3.84024	3.9803	4.1666	4.95345	4.38402	4.40872	4.1122	4.69557	4.89679	3.50998	3.08392	4.40753	3.82363	3.29401	3.43657	3.02702	3.2897	1.51217	2.42711	1.89287	1.97687	2.28274	2.70429	1.50741	3.69726	2.79796	2.275	3.023	3.55797	3.3814	1.51778
2.18571	2.98326	3.63805	4.12443	3.92113	4.44021	3.77898	3.71212	3.91104	4.36126	4.5576	3.31747	2.4815	4.29933	3.7904	3.28794	3.3003	3.07945	3.0909	1.91668	2.60436	2.11161	2.74637	2.92604	3.17876	2.0612	3.43587	2.65	2.64725	3.10138	2.92744	3.72617	1.76272
2.39306	3.59641	3.97106	3.85378	3.78673	4.75547	4.13485	4.29289	3.9872	4.79674	4.58993	3.26144	2.48157	4.42731	4.1016	2.48865	2.86513	2.42505	2.59932	1.5053	2.29675	2.1538	2.09589	2.86445	2.73914	1.80844	3.02566	2.5281	2.52202	2.64145	2.81184	3.09746	1.86733
2.31174	3.60838	3.9408	4.73827	3.72415	5.41628	4.2955	4.27147	4.17558	4.76381	4.94254	3.27355	1.89275	4.51309	3.71518	2.23318	3.02739	2.35404	2.31606	2.00437	2.52877	2.2513	2.16509	2.78141	2.89026	2.08972	3.62997	2.30865	2.25192	2.78033	2.84908	3.43635	1.68272
2.32264	3.39458	4.28481	4.30282	4.10765	4.46652	4.3698	4.41464	4.67487	4.61352	4.40164	3.52362	2.48572	4.44631	4.2495	3.34616	3.70185	3.8872	3.66648	1.68071	2.54078	2.71446	2.37855	2.37198	2.90726	2.091	2.85059	2.82688	2.55077	2.64061	3.48356	3.63024	1.99398
2.20315	3.30066	3.80759	4.41356	3.48463	4.64658	4.04654	3.58459	3.97846	4.79791	4.68184	3.46129	2.46543	4.39922	4.01173	2.57701	3.21507	2.49605	2.83289	1.87614	2.39613	1.73729	2.21742	2.72532	3.06917	1.95153	3.8161	2.83496	3.00947	2.72218	3.61333	3.39203	2.37581
2.18956	3.47345	4.03829	3.72548	3.73372	4.10853	3.70609	4.05996	4.11122	4.21385	4.43771	3.40995	2.70732	4.18513	4.09602	2.92772	3.27258	2.97995	2.93766	1.75857	2.47681	2.49193	1.66291	2.86269	3.42172	2.44971	3.41983	2.18782	2.71066	2.82184	3.22082	3.40522	1.94052
2.26938	3.35997	4.53437	4.54005	4.05589	4.53553	3.57598	3.66108	4.30008	4.42417	4.45833	3.01766	2.877	4.2062	4.1858	2.55498	2.79038	2.43433	2.47892	1.71566	2.31101	2.38189	2.42908	2.84684	3.03036	1.85273	2.83687	2.77451	3.49988	2.83765	3.21284	3.61619	2.03654
2.46001	3.5553	3.86867	4.01624	4.18357	4.43082	3.83836	3.94469	4.47304	4.67752	4.37297	2.9969	2.84553	4.68096	4.23721	3.21313	3.29192	3.01216	3.10926	1.65044	2.29548	1.92201	2.35112	2.62521	2.131	1.49198	2.68046	2.06452	2.95627	2.49071	2.67499	2.84041	2.19506
2.48897	3.30578	3.68724	4.21576	3.65521	4.57088	3.96793	3.8389	4.03239	4.79897	4.60703	3.33473	2.44699	4.11819	4.06521	3.17233	2.77387	2.53705	2.7348	1.89707	2.27357	1.95749	1.67744	2.39299	2.21558	0.900098	2.55897	2.61986	2.10081	1.96231	2.4541	2.8053	1.73959
2.36567	3.55714	4.20194	3.91981	4.02984	4.49883	4.06122	4.01194	4.06225	4.91394	5.08073	3.2614	2.72504	4.04871	4.01812	3.4048	3.78936	3.44804	3.20402	2.22587	2.47669	2.15643	1.89815	2.68181	2.78246	2.14297	3.40444	2.78479	2.6809	2.76816	3.60416	3.61358	2.01564
2.43258	3.2581	4.01767	4.08541	3.79597	4.13786	4.21596	4.36357	3.9816	4.38015	5.10889	3.34295	2.70258	3.95793	3.95821	2.72694	2.50119	2.36973	2.73514	1.56917	2.40383	1.59386	2.15313	3.27001	3.45195	1.96699	3.8072	2.26782	2.50973	2.32597	2.79764	3.14212	1.63282
2.18362	3.26261	4.12373	4.46976	3.62359	4.40572	3.86189	4.00992	4.25583	4.52821	4.52202	3.32361	2.77223	4.17003	3.81387	3.25787	3.33046	2.8093	3.22274	1.64445	2.53721	2.16558	1.91051	3.1854	3.11476	1.86941	2.83453	3.29928	3.39948	3.30719	3.24209	4.27683	2.05848
2.63424	3.42348	4.37767	4.26967	4.09141	4.69146	4.19655	4.31	4.52476	4.37692	4.71502	3.40625	2.66362	4.08261	3.73031	2.81752	3.2309	2.90898	3.3356	2.14127	2.45673	2.19134	2.56398	2.59996	3.10275	1.94563	3.15644	2.53111	2.42846	2.62892	3.27119	3.49777	1.99558
2.59873	3.90983	4.1717	4.40627	4.26589	4.3203	3.96059	4.22194	4.24549	4.51334	4.32151	3.55888	2.8036	4.00336	4.26664	3.03529	3.20344	3.16821	3.10883	2.20043	2.76617	2.9788	2.15866	3.34402	3.36344	2.18845	3.27317	2.67463	1.84095	2.60606	2.58656	2.96262	2.03543
2.39621	3.50324	3.69516	4.00501	3.64187	3.9316	3.3092	3.85219	4.35396	5.00716	4.67643	3.28419	2.94786	4.17416	4.28265	2.87923	2.78955	2.60464	2.71252	1.90516	2.47457	1.52474	2.12742	2.65935	2.5314	1.82163	3.26329	2.35165	2.58636	2.49401	2.64254	3.39987	1.92298
2.45752	3.44402	3.89195	4.09072	4.11585	3.63948	3.6835	3.56341	4.04785	4.65537	4.7928	3.40662	2.84307	4.21078	3.9867	3.14129	4.08387	3.29899	3.71439	2.11687	2.51043	2.22067	2.13721	3.10014	3.09671	2.18142	3.10982	2.63013	3.0677	2.89282	3.20269	3.43443	2.12061
2.57566	3.4376	3.40841	3.54991	3.95094	4.34139	4.29513	4.05667	4.22491	4.73078	4.70053	3.61342	3.25662	4.47121	4.47744	3.38977	3.1655	3.04015	3.25944	1.61498	2.55647	1.37068	2.80474	2.20194	2.6173	1.79525	2.53633	3.01587	3.04548	3.17926	3.37126	3.65241	2.34267
2.43991	3.53994	4.09749	4.46514	3.96185	4.75652	3.99518	4.24783	4.11833	4.31871	4.53718	3.16917	2.94376	4.45271	4.41913	3.3394	3.32299	3.38842	3.26289	1.84573	2.6302	2.43008	2.75011	2.7148	1.96614	2.25413	3.69465	2.61854	3.18092	3.23514	3.7275	3.82443	2.03859
2.33077	3.33771	3.94061	3.81352	4.53164	5.09673	3.72702	4.21539	4.12865	4.78055	4.7578	3.32698	2.81157	4.3479	4.13145	2.53561	2.88024	2.7032	2.72169	2.10137	2.70113	2.1846	2.69745	3.1542	2.86788	1.54753	2.8983	2.37346	2.91218	2.95554	2.90528	3.30061	1.97471
2.49216	3.472	4.03557	4.55838	3.79279	3.90998	4.00715	4.32768	4.37851	4.71544	4.39528	3.66374	2.87878	4.0471	4.33274	3.44209	3.65197	2.90858	3.15773	2.20398	2.53389	2.45452	2.34784	3.29619	3.36577	1.85108	2.44313	2.29231	2.66028	2.6346	2.5192	2.91094	2.22545
2.46361	3.56394	4.44629	4.22718	3.88036	4.89246	3.94256	4.03909	4.12463	4.21976	4.43	3.36223	2.85878	4.23876	4.10406	2.67936	2.86069	2.95771	2.6413	1.94538	2.37899	1.8478	2.47234	2.66365	3.38489	1.96801	3.31199	2.84754	2.8349	3.43412	3.25816	3.4551	1.70634
2.32278	3.2381	3.7754	4.33452	4.10853	4.14362	4.08058	4.15012	4.19441	4.40505	4.77006	3.82003	2.76142	3.97694	4.08912	3.6116	3.82663	2.94921	3.35029	2.11874	2.9614	2.42286	2.50068	3.30071	3.04617	2.21913	3.39926	2.40414	2.45031	3.02275	3.19156	3.48472	1.59172
2.50276	3.27422	4.00322	5.38372	3.99354	4.62018	3.92695	4.01264	4.60853	4.98981	5.35993	3.54869	2.67079	4.32881	4.0035	3.20295	3.4044	3.21535	2.9765	1.99311	2.59522	1.80784	2.05035	2.4102	2.19668	2.30791	2.85859	2.52396	2.8118	2.83468	2.97271	2.92339	2.19814
2.32341	3.21087	3.85656	3.59318	4.12246	4.6551	4.45017	4.32668	4.18936	4.64719	4.59255	3.31491	2.95293	4.3996	4.12841	3.31332	3.16176	2.62402	2.7789	2.10404	2.52067	1.88635	2.82016	3.21551	3.1057	2.24779	2.99114	2.81536	2.63698	2.49983	2.81504	3.08652	1.99164
2.41635	3.40884	4.28937	4.57457	3.81773	4.35599	3.7112	3.84543	4.03725	5.15036	5.20699	3.32561	2.4309	4.33648	3.97281	2.98406	3.06364	2.8703	3.11987	1.92302	2.66161	2.0863	2.24716	3.30921	3.25243	2.29341	2.99527	2.59222	3.04856	2.71365	3.11064	3.1128	1.90288
2.33913	3.41445	4.09921	4.37402	4.40592	5.2714	4.3145	4.59688	4.19761	4.8469	5.20953	3.44146	3.10696	4.22815	3.80253	2.95751	3.6863	3.44316	3.28083	2.07344	2.58917	2.15543	2.19699	3.4323	3.01856	1.98935	3.02351	2.32002	2.91116	2.52217	3.43304	3.21773	2.05437
2.56479	3.6227	4.15384	4.61128	4.2601	4.03829	3.90346	4.17847	4.30102	4.85628	4.83456	3.07155	2.83705	4.2118	4.01277	3.13229	3.39011	2.91056	3.10564	1.77905	2.29243	1.68401	2.16814	2.54846	2.69107	2.28741	3.64151	2.44108	2.44204	2.98259	3.29567	3.08704	1.8872
2.34315	3.13731	4.34166	4.08015	3.95618	4.75753	4.50123	4.44134	3.98729	3.84389	4.07313	3.2191	2.59587	4.13655	3.92491	3.19956	3.44505	3.45086	3.53417	1.94912	2.32526	1.23758	2.32339	2.95331	3.20759	1.66384	2.88441	1.97571	2.78663	2.74137	2.98718	2.9769	1.91498
2.34878	3.21673	4.21978	3.86246	3.76245	4.80664	3.39879	3.65315	3.86862	4.60569	4.50672	3.70161	2.43917	4.17305	4.40278	2.7005	3.32163	3.34587	3.22891	2.14291	2.34903	1.99359	1.91822	3.17707	2.58857	1.69555	2.539	2.29163	2.57867	3.05994	2.98771	3.43275	1.88347
2.54125	3.25359	4.07272	4.67723	3.94794	4.93374	3.82817	4.17896	4.37766	4.81334	5.24689	3.3944	2.89893	4.12157	4.21547	3.15833	3.65067	2.94846	2.99066	1.92912	2.50827	2.31373	2.69831	3.10984	3.35553	2.14872	3.84657	2.95741	3.09063	2.60312	3.38828	3.82146	2.24357
2.4638	3.62346	4.17877	3.9543	4.04015	4.36883	3.64292	3.86473	3.96862	4.97318	5.07906	3.60387	2.92376	4.19955	4.37801	3.24849	3.20534	2.94695	3.08569	2.10606	2.56365	2.5935	2.335	2.7902	2.42916	2.38141	3.15186	2.65247	3.69356	3.02268	3.65159	3.51497	2.11861
2.33977	3.21951	3.73315	3.55753	3.8215	4.6541	3.893	3.68909	4.05821	4.49244	4.39497	3.21017	2.9235	4.14489	3.8603	3.20204	3.24559	2.49648	3.20927	2.10153	2.41277	2.11926	2.02073	3.01834	2.89202	2.09513	2.84384	2.56745	2.22461	2.55403	2.96329	3.18413	2.2907
2.37404	3.1406	3.76192	3.44823	4.12212	4.52404	3.41978	3.72115	4.04486	5.19651	4.95673	3.40511	2.40695	4.44486	3.93627	2.35635	2.98922	2.3528	2.57473	1.88335	2.57555	1.58086	1.81233	2.61553	2.80994	1.17831	2.74004	2.69105	2.29266	2.35992	2.9315	3.11974	2.3344
2.29657	3.30562	3.94319	4.42718	4.13847	4.75235	4.6795	4.01174	4.04742	4.60981	4.93588	3.34868	2.7779	4.3572	3.72993	2.64944	2.88488	2.41353	2.62234	2.04882	2.39668	1.57315	2.01793	3.0435	2.71047	1.42709	2.71462	2.7328	2.77217	2.44828	3.30206	3.83367	2.20929
2.40147	3.62432	3.55826	3.72236	3.88298	4.72711	3.86696	3.95041	4.00475	4.46114	4.62065	3.19077	2.82523	4.91473	4.1216	3.28471	3.41915	3.02274	3.33109	1.86076	2.56332	1.72265	2.07311	2.30488	2.60075	2.21068	3.3111	2.66218	2.56263	2.41631	3.05053	3.41073	1.99553
2.4759	3.39935	3.95814	4.09386	3.89273	4.88367	4.79934	4.04077	3.94041	4.65914	4.80984	3.645	2.79833	4.17462	4.11665	3.73667	3.40016	2.77086	2.82316	1.99161	2.77562	2.57026	1.92352	2.51021	2.50996	1.80832	2.71997	2.18511	3.0877	2.12554	3.22013	3.32582	1.88463
2.40623	3.3949	3.75682	3.86141	4.37199	5.38849	5.48532	4.946	4.0165	5.11313	5.16142	3.50358	2.83698	4.2872	4.03169	3.23787	3.39131	2.94881	2.89266	2.20699	2.56783	2.09619	2.071	3.63321	4.17118	1.79987	3.05341	2.3036	3.10574	2.4451	3.61928	3.47857	2.00554
2.17567	3.35012	4.66453	4.72232	4.3232	5.45255	4.32451	4.24939	3.79287	4.96493	5.19593	2.91256	2.43965	4.13791	4.07456	2.91254	3.09317	2.44911	2.74363	1.81738	2.60299	2.49644	1.70326	2.93563	2.48226	1.0947	3.17033	1.98975	3.00685	1.7079	2.5587	2.79904	2.03808
2.3014	3.25484	4.05535	3.52725	4.03811	4.79989	4.20699	4.51775	4.33154	5.28318	5.54856	3.28372	2.66799	4.22369	4.05086	3.15891	3.64094	3.14476	3.14131	2.05788	2.37879	2.12774	2.2942	2.90724	2.79821	1.97723	2.78465	2.51045	2.61854	2.53741	2.6578	3.55515	2.43547
2.40373	3.2803	3.85813	4.6386	3.88007	4.96268	4.22035	4.2211	4.46362	4.39578	4.62929	3.5958	2.85901	4.46099	4.02798	3.94513	3.88704	3.78845	3.83424	1.92699	2.65872	1.83555	2.34106	2.72074	3.57906	2.05089	3.31105	2.99408	2.63711	2.97938	3.41415	3.49878	1.69995
2.2367	3.50115	4.21743	4.08008	3.8765	4.66774	4.50494	4.79798	4.12812	4.67317	4.93347	3.34656	3.26075	4.21926	4.04256	2.70182	2.61589	2.47469	2.50541	1.76835	2.26183	2.24557	1.70677	3.1058	2.72195	1.42677	3.39364	2.42857	2.59779	2.51933	3.23496	3.78118	1.61317
2.43107	3.45527	4.12198	4.0774	3.92136	4.45126	4.61199	4.77343	3.91694	4.30326	4.5481	3.31433	2.86407	4.05435	3.89209	2.86522	3.34738	2.75417	2.87807	2.03971	2.7124	2.51002	1.96479	2.81117	2.62849	2.25592	3.45365	2.93995	2.83837	2.96897	3.23076	3.43334	2.43657
2.44843	3.46881	4.51588	4.05561	3.94906	4.60082	4.26816	4.44771	4.27999	4.5848	5.13375	3.3405	2.66419	4.16085	4.07233	2.65781	2.875	2.54811	2.86065	1.91387	2.42103	1.97596	2.47399	3.38037	3.09747	2.029	3.78072	2.6217	2.53602	2.40393	2.7234	3.3008	1.353
2.34511	3.54881	3.64856	3.9523	3.85853	3.99065	4.33979	4.42533	3.87751	4.22307	4.37876	3.1094	2.10674	4.84499	3.9259	4.13882	3.88329	3.3417	3.37475	1.78559	2.50557	2.08467	1.92897	3.20247	2.82509	1.51043	3.81645	2.83309	2.58937	2.3366	3.2629	3.08056	1.77064
2.35602	3.06182	4.43606	4.49849	3.78342	5.2141	4.31219	4.43331	4.35463	5.29133	4.80723	3.45794	2.33404	4.35202	4.21526	3.17063	3.18437	2.33904	2.43757	1.98524	2.80252	2.40135	2.48773	2.92774	2.97044	2.05082	3.38652	2.68589	2.84685	2.68135	2.92046	3.08128	2.55329
2.50961	3.26008	3.94488	3.95389	3.98638	4.84551	4.6798	4.7529	4.23056	4.7008	5.11725	3.37446	2.4291	4.08484	3.90181	3.84411	3.59134	3.24996	3.41565	1.87153	2.72685	2.33622	2.01138	2.48575	2.30925	1.92035	3.17123	2.61465	2.68401	2.53023	3.27062	3.42106	2.13889
2.32452	3.27485	4.47013	3.68963	3.95969	4.26863	3.80204	3.74471	4.06539	4.5179	4.92981	3.57897	2.4624	4.1402	3.94966	3.37319	3.75653	3.16034	3.09385	2.06001	2.64517	1.94066	2.1231	2.61473	3.13581	2.03194	3.40495	2.62179	3.10505	2.78205	2.95748	3.14076	2.01868
2.42222	3.55541	4.24458	3.94348	3.59865	4.23424	3.76457	3.4931	4.08479	4.13946	4.48835	3.51617	2.31727	3.65321	4.01524	2.5661	3.01598	2.55402	2.40203	1.84794	2.51968	2.43705	1.76481	2.41953	2.42012	1.94421	3.55436	2.43839	1.80187	2.17023	3.09644	3.04887	2.00851
2.31776	3.29722	4.22929	4.40827	3.97625	4.49774	4.20871	4.30722	4.32304	4.70618	4.77349	3.3004	2.21519	4.27031	3.94085	3.38514	3.67309	3.3902	3.38772	1.96317	2.8381	1.68931	2.27064	2.66785	3.05299	1.52452	3.21113	2.54574	3.291	2.50974	3.29034	3.42248	1.68266
2.34846	3.37317	4.22586	4.25691	3.76668	4.52135	3.98116	3.94086	4.02769	4.8753	4.95999	3.28745	2.67625	4.16401	3.81366	3.28729	3.61172	3.32905	3.49587	1.8899	2.59075	1.74322	1.91564	2.50024	2.75462	1.60245	3.12646	2.34164	2.60692	2.58805	2.72884	3.29029	1.74723
2.37136	3.44982	4.38693	4.56195	3.6041	4.52226	4.02497	4.45917	4.29808	4.76736	5.1067	3.25441	2.56654	3.93038	4.16861	3.0736	3.29339	3.22034	3.27169	2.05314	2.64862	2.22254	2.21889	3.25382	3.06269	2.1737	3.89335	2.738	2.85626	2.4161	3.24922	3.10692	2.00096
2.25293	3.29513	3.36193	3.60424	4.42577	5.04502	4.02566	4.20458	4.50196	4.73086	5.22234	3.14807	3.10993	4.55596	4.23076	2.76308	3.39351	3.36395	2.9031	1.89609	2.5451	2.1711	2.3913	2.60882	2.68971	2.0694	3.52679	2.72641	2.08464	2.01753	2.84189	2.95441	2.12123
2.45945	3.02586	3.57584	4.12935	3.81363	5.04625	4.75718	4.84909	4.16267	4.51303	4.58439	3.24409	2.92579	3.99487	3.89603	2.7803	3.05822	3.06438	2.78681	1.95174	2.46163	1.93092	2.8651	2.77055	3.28596	1.44539	3.17903	2.49936	2.7529	2.7253	3.22748	3.65799	1.75856
2.38643	3.14694	4.23604	4.3958	3.72751	4.5417	4.23589	3.93556	3.99379	4.10281	4.51117	3.20717	2.52482	4.13979	3.95081	2.91975	2.91393	2.87428	3.05385	1.87035	2.54529	1.7315	1.93652	2.43763	2.26183	2.13271	3.23159	2.57593	2.71219	3.10049	3.35932	3.34727	1.93893
2.29501	3.25417	3.75355	4.18096	3.92899	4.44437	3.75351	3.93342	4.18052	4.66242	4.50473	3.49003	3.26626	4.50956	4.11664	2.94442	3.25051	3.09231	3.28746	2.13955	2.6477	2.32324	1.94738	2.67838	2.99518	2.02418	2.74063	2.87334	2.80282	3.08294	3.15765	3.34265	2.1119
2.43534	3.12482	4.24994	4.29648	4.01757	4.84688	3.88834	4.16724	3.64284	4.12051	4.02856	3.14696	2.53398	4.09053	3.92055	3.57863	3.73488	3.27543	3.05345	1.84988	2.42629	2.14916	2.6317	2.65111	2.86557	1.59602	2.54901	2.38774	2.64503	2.59582	2.579	3.58762	1.79984
2.41911	3.25362	4.49725	3.88856	4.22969	5.08859	4.1458	4.32673	4.32207	4.45582	4.66335	3.2412	3.01671	4.27792	3.96836	3.30696	3.27403	3.44812	3.10975	1.87188	2.50174	2.73466	2.27865	3.15411	2.49649	2.17979	3.32912	2.58111	2.60245	2.3505	2.87885	3.20611	1.81363
2.2261	3.35689	4.2083	3.90507	4.09885	4.7025	3.85139	4.17797	4.16752	4.86219	5.13781	3.54883	2.94249	3.70645	3.99601	2.95787	3.15233	3.20126	3.02428	1.87391	2.44128	1.82166	2.18181	3.02065	2.77767	2.05157	3.14034	2.57197	2.07723	2.42535	2.9262	3.04042	2.01056
2.26562	3.41677	4.35096	4.38056	3.93148	4.57097	4.2002	4.36582	4.43525	4.38045	4.70341	3.6245	3.08703	4.13894	3.8217	3.08766	3.14674	3.01256	2.90286	1.82109	2.73313	2.27508	2.20581	2.76729	2.89308	2.131	3.03207	2.619	2.65058	2.47716	3.3518	3.54284	2.03189
2.66897	3.62019	3.94234	4.12891	3.5347	4.29975	3.57788	3.87077	3.59599	4.46589	4.51631	3.61782	2.72529	3.79439	3.73867	2.87104	3.61808	3.06692	2.83722	1.79369	2.36098	2.20131	2.33707	2.46173	2.53811	2.12878	3.10821	2.93281	2.57476	2.69086	3.10678	3.31726	2.24523
2.28857	3.52187	4.33265	3.91454	3.56455	4.76984	3.89573	3.5656	4.26912	4.18312	4.27262	3.29994	2.09811	4.20995	3.89451	2.81342	3.27158	2.88979	3.17894	1.77165	2.46812	1.52719	2.11434	3.24566	3.29044	1.71376	2.38954	2.31411	2.53216	2.26648	2.67161	3.07982	2.31185
2.1573	3.05712	3.85853	3.49369	3.89991	5.19414	4.96603	4.69279	4.16954	4.5817	4.81758	2.95878	2.53569	3.82237	4.1616	2.80983	2.91904	3.06774	2.87518	1.81068	2.40739	1.78774	2.43029	2.76729	3.49724	2.02093	3.29392	3.20321	2.44667	2.33435	2.87444	2.98988	1.79922
2.33196	3.50792	3.93965	4.56442	3.70708	4.47857	4.17803	3.85644	4.32743	4.33612	4.52798	3.51167	2.8173	4.28008	4.03049	2.8298	3.31863	3.032	3.16414	1.83074	2.50161	1.85175	2.09121	2.60733	2.89573	1.84712	3.12197	2.57897	2.74214	2.87959	3.29014	3.56293	1.75212
2.23838	3.20878	4.28532	4.15042	3.65789	4.16635	3.7173	3.5967	4.39362	4.21421	4.80111	3.26504	2.0012	4.0647	4.23032	2.90558	2.83652	2.4823	2.68563	2.07417	2.17101	1.9736	2.06589	3.02458	2.98871	1.87905	2.85601	2.36426	2.42474	1.9822	2.70219	2.55591	1.74637
2.33365	3.62117	4.26713	3.89258	4.16335	4.82255	4.0464	4.35708	4.40442	4.79732	4.64628	3.41231	2.59533	4.23611	4.09259	3.37641	3.5099	3.33986	3.54152	2.13489	2.6691	2.0579	2.23492	2.62166	2.94603	2.04036	3.58265	2.75633	2.13736	2.53533	3.34661	3.37281	1.86709
2.7434	2.89048	4.59883	4.64139	3.76033	4.21505	3.70293	3.73526	4.06708	4.35775	4.38481	3.32408	2.70311	3.9403	4.01522	3.26192	3.5452	3.42075	3.11393	1.82234	2.6684	2.66729	2.21328	2.50505	2.98858	1.89182	2.83432	2.30781	2.22235	2.21311	3.0847	3.33372	2.28321
2.2383	3.0367	4.3281	4.54234	4.03261	4.19861	4.66749	4.21923	4.05643	5.10237	5.01125	3.14946	2.002	3.78822	3.95818	2.70493	3.07801	3.05199	2.94175	1.62122	2.49219	2.23581	2.04576	2.74945	2.82491	1.55624	2.97123	2.44606	2.28784	3.03051	2.59956	3.16992	1.72829
2.44592	3.42965	3.60691	4.40043	3.72928	4.20064	4.06219	4.15091	4.00874	4.13313	4.39213	3.36364	2.73423	4.5853	3.90836	2.88188	2.95376	2.57057	2.43118	1.78185	2.44123	1.75793	2.38677	2.61344	2.74323	1.84815	3.31899	2.23084	2.59554	2.58936	3.09998	3.24635	2.01694
2.46254	3.5381	3.9665	4.0047	3.92569	4.62996	4.29887	4.75623	4.04905	4.24794	4.34265	3.29987	2.77489	4.3307	4.11581	3.22739	3.62703	3.01739	2.84652	2.11093	2.70789	1.92095	2.04056	2.8637	3.09204	1.86474	3.38804	2.79345	1.83105	1.68218	2.39628	2.52285	2.37889
2.42356	3.75436	4.63054	4.15416	3.60655	4.2731	4.52177	3.95581	4.09632	4.19314	4.45138	3.44005	3.15914	4.50273	4.0482	2.59281	3.13728	2.94893	3.13511	1.78975	2.60274	1.60136	2.5657	3.164	3.53892	2.31269	3.71355	2.58606	2.81759	3.14241	3.50485	3.78966	2.50336
2.34714	3.39965	4.14825	4.4242	3.89678	4.86179	3.77978	3.75992	4.19954	4.79437	4.5417	3.35551	2.87514	4.28523	4.35315	3.11657	3.13028	2.79031	2.91196	1.82017	2.66047	1.53515	1.77049	1.89351	2.79556	1.43113	2.90158	1.91985	2.85633	2.58578	3.31557	3.17011	2.15078
2.61971	3.45478	3.7259	4.20186	3.73446	4.62113	4.21785	4.10025	4.14821	5.19879	5.50847	3.46867	2.99288	4.45526	4.15761	3.31837	3.67338	3.17301	3.47613	1.53862	2.31788	2.22419	2.16009	3.50584	3.3056	2.11766	3.18762	2.39861	2.63927	2.58914	2.92692	3.53229	1.92127
2.60363	3.17233	4.41023	4.46027	4.32662	4.48122	3.6026	3.63937	4.12061	4.15912	4.24334	3.26856	2.83155	4.2289	4.13303	3.40563	3.28995	3.26631	3.0688	2.01057	2.68763	1.86412	1.7484	2.3621	2.26825	2.2791	3.403	2.59352	3.03939	2.78296	3.00144	3.11419	1.90107
2.25149	3.09149	3.96746	3.93426	4.05497	4.95638	3.99386	4.61259	4.31838	4.66383	4.71968	3.34631	2.44542	4.27293	4.29871	3.03422	3.59543	3.09935	3.11923	1.63685	2.37062	1.72566	1.91037	2.53533	2.83789	2.30792	2.98043	2.44931	2.93059	2.86089	2.98925	3.27919	2.32467
2.52073	3.23778	3.93048	3.67773	3.85176	4.36361	3.67745	3.62904	3.96231	4.72598	4.49017	3.01492	2.38145	3.97617	4.11799	2.74914	2.99127	2.96817	2.9027	1.81294	2.46558	2.17609	2.02647	2.78212	2.95265	1.47864	3.06858	2.63279	2.78363	2.74579	3.5101	3.4582	1.93181
2.46667	3.42004	4.08531	4.12733	3.74598	5.22826	4.01668	4.32397	4.29655	4.79655	4.74293	3.33652	2.42688	4.08355	4.06593	3.03222	3.20725	3.24493	3.02292	1.66459	2.55431	2.0689	2.25525	2.87807	2.90009	1.71197	3.77595	3.09665	2.50564	2.47033	3.12846	3.59061	1.49975
2.29846	3.45745	4.30507	2.69652	3.92843	3.99925	3.95235	4.18023	4.19915	5.12525	5.05539	3.52831	2.32827	4.52814	3.84659	2.42909	2.6008	2.2401	2.45358	1.82347	2.54215	2.50338	2.25089	2.45906	2.81631	1.61315	3.17454	2.30693	2.66355	2.7695	3.41053	3.51179	2.40522
2.4045	3.39178	3.79422	4.17265	3.86466	4.5669	4.04484	3.5761	4.18272	4.6221	5.15327	3.16154	2.71906	4.0001	3.77729	2.91732	3.50792	3.14823	3.03729	1.75656	2.47863	1.99118	2.21781	2.82084	3.07532	1.36534	3.20142	2.20712	2.12426	2.05749	3.04378	3.10182	1.86301
2.48314	3.64314	4.02482	4.82433	3.92147	4.82804	4.41123	4.78463	4.30265	4.99473	4.90124	3.34113	2.4163	4.36947	4.42696	3.26709	3.56412	3.14137	3.04369	1.66386	2.34456	2.34967	2.1703	3.33718	3.19264	1.73737	3.15921	2.56123	3.32869	3.02762	3.65589	3.7823	2.16153
2.20518	3.84799	4.40519	4.30157	4.11521	4.76942	3.94571	4.33709	4.44219	4.89252	4.92945	3.32438	2.7559	4.14939	4.1361	2.56353	2.86584	2.86917	2.90444	1.64403	2.40648	1.81128	1.97466	3.1208	3.27943	2.00454	3.23439	2.83343	2.65368	2.54875	2.8192	3.10395	1.97816
2.51728	3.32771	3.81549	3.81056	4.15119	4.82772	4.45221	4.02593	4.34823	4.56771	4.94135	3.34428	2.61452	4.05614	4.12412	3.15431	2.90441	3.12329	3.26729	1.68586	2.58664	2.51265	2.07424	2.88835	3.19181	2.18301	3.53217	2.70969	2.63438	2.60148	3.14449	3.27015	2.0962
2.52275	3.24936	3.97713	3.89238	3.50174	3.93204	3.80192	3.63184	3.53707	4.19138	4.16211	2.96187	2.37733	4.14284	3.93295	2.95398	2.81989	2.71215	2.76904	1.19217	2.26033	1.28183	2.4173	2.46087	2.55104	1.89308	3.59201	2.32282	2.67377	3.40515	2.65573	3.37332	1.7565
2.28157	2.82156	3.81322	4.78514	3.67742	4.94755	4.19116	4.11217	4.0742	4.95896	4.70046	3.13798	1.95731	4.32649	3.9238	3.94049	3.95147	3.75406	3.61203	2.0094	3.04199	2.50371	2.31225	2.33538	2.41643	2.0167	3.76376	2.47148	3.09124	3.29229	3.30382	3.26941	2.69236
2.41975	3.39512	3.93591	3.86989	4.29471	4.16677	4.23836	4.40682	4.46046	4.98018	5.18793	3.48635	2.77249	4.01113	4.11219	2.81348	3.09507	2.84596	3.13298	1.738	2.43581	2.18046	2.19405	3.18098	3.25421	1.94466	3.01184	2.76643	3.21625	2.93992	3.40215	3.62584	2.07649
2.3921	3.1932	4.13466	3.94901	3.77479	3.9351	3.732	3.44436	3.8979	4.2441	4.69497	3.54096	2.70976	4.18034	3.88852	3.17788	3.45998	3.13625	3.29838	1.84013	2.59711	1.70464	2.05481	3.26222	2.83581	1.31467	2.892	2.90426	2.52954	2.89594	2.81613	3.15554	2.02739
2.29038	3.65184	3.97884	4.12997	4.25897	4.87368	4.12336	4.24405	4.48675	5.00585	5.09443	3.3362	2.60958	4.10434	4.11334	3.27198	3.46281	2.60826	2.90186	1.78185	2.49396	1.61682	2.00958	3.26145	3.08841	1.93575	3.45088	2.64941	2.34708	2.77755	2.65459	3.49685	1.71272
2.53041	2.89431	4.10623	4.04796	3.71915	4.91781	4.07404	3.82282	3.8853	4.85923	4.9724	3.19402	2.26978	4.14105	3.80392	3.55801	2.82964	3.00174	3.10019	2.01419	2.3031	1.95152	2.0373	2.9404	2.83775	1.85043	2.5581	2.50454	2.08669	2.33229	3.02108	3.20249	2.04428
2.27117	3.15539	3.92647	4.20888	4.05219	4.79449	3.97175	4.37074	3.76396	4.75009	4.78318	3.56531	2.60037	3.86821	4.10641	2.80901	3.50697	2.93036	3.04363	2.23663	2.62615	2.17744	2.46942	3.15579	3.2552	1.63989	3.32855	2.97173	2.84727	2.66214	3.2682	3.58761	1.87694
2.38818	3.13648	4.25843	4.49156	3.63314	4.37752	4.54839	4.11922	3.73563	4.20634	4.65464	3.45416	2.56577	4.14276	4.15961	2.83556	3.53637	3.06152	3.36248	1.79474	2.48032	2.01883	2.48188	3.46476	3.56395	1.95608	3.44867	2.6739	2.49326	2.17469	2.29346	3.08734	2.01493
2.43479	3.61484	4.84609	4.63135	3.99413	5.52778	4.39612	4.36401	3.64104	4.78786	5.03924	3.21558	2.39392	4.75481	4.38208	3.36767	3.70461	3.10529	3.44833	1.87922	2.4424	1.97882	2.24542	2.96381	2.56599	2.04747	2.778	2.913	3.24569	3.32322	3.32201	3.8119	2.00037
2.26499	3.10679	3.5982	3.87529	4.11002	4.71271	4.23046	4.13503	4.25077	4.735	4.39953	3.02083	2.70252	4.22176	3.95521	2.30445	2.18199	1.917	2.22595	1.21713	2.356	1.08316	1.89382	2.09815	3.20322	1.58126	2.81548	2.51887	2.22577	2.57385	2.34477	3.05401	2.09894
2.44664	3.3967	3.66595	4.60029	3.85494	4.92108	4.48034	4.5483	4.44638	4.31731	4.5352	3.41514	2.6573	4.30842	4.23311	3.2412	3.61055	3.33584	3.2402	1.96998	2.6037	1.84143	2.04935	3.02661	3.19495	1.51438	3.47516	2.49702	2.64812	2.18996	2.61811	3.2262	2.04676
2.25748	3.55788	4.68597	4.73543	3.73152	3.88862	4.11261	3.90163	4.47562	4.88289	5.47006	3.64789	3.05966	4.47059	3.77411	2.86545	3.83012	2.90107	3.07148	1.85072	2.63076	3.20088	2.21614	2.91149	3.29074	2.06874	3.25999	2.94919	2.3241	2.67885	4.0639	3.49326	2.20145
2.45927	3.38474	3.93315	4.85806	3.88161	4.00515	3.76944	4.06172	4.20652	4.37851	4.37753	3.27801	2.8303	4.3063	4.27	2.90823	2.63852	2.84129	2.66267	1.69453	2.3771	1.12822	2.11146	2.73667	2.97734	2.14281	3.1201	1.89882	2.37752	2.99007	2.97204	3.18629	2.37599
2.47788	3.24448	3.94023	4.43952	4.15566	4.9197	4.40511	4.21842	4.14382	4.86161	4.97896	3.53843	2.69471	4.20132	4.01112	2.81946	3.30348	3.2135	2.95786	2.03184	2.54385	1.29206	2.61338	3.54189	3.05252	2.30096	3.00375	2.41205	2.68556	2.52656	2.84994	3.581	2.42285
2.40777	3.40242	4.08304	3.76695	4.29072	4.41878	4.01632	4.23768	4.46458	4.51124	4.47628	3.53057	2.57781	4.16672	4.00036	3.07423	3.41072	2.82857	3.23006	2.26198	2.3824	2.57258	2.11623	2.7788	3.00268	1.95675	3.22559	2.44276	3.34096	2.51383	3.10964	3.59874	2.05603
2.35155	3.18664	3.76288	4.23874	3.70175	4.16246	4.06847	4.07045	4.24045	4.98888	5.28943	3.65594	2.75803	4.18316	4.1504	3.42382	4.00461	3.47097	3.46832	1.92967	2.80129	2.13845	2.30209	2.93883	3.2954	2.002	3.46768	3.24292	3.01132	3.05129	3.42416	3.65414	2.26692
2.32572	3.11726	4.14302	4.4252	3.89193	5.01156	4.15926	3.98234	3.93248	4.71069	4.58433	2.99917	2.44575	4.35129	3.8739	2.73717	3.04149	2.65154	2.39936	1.72221	2.19331	1.82621	2.14022	3.03966	3.16668	1.94388	2.87308	2.54332	2.23125	2.64205	2.83203	3.34806	1.87086
2.22755	3.50033	4.52972	3.67109	3.83248	4.58725	4.26338	3.85637	4.24954	4.62967	4.46962	3.11968	2.40538	4.48573	3.8658	2.93043	3.27682	3.11838	2.78424	1.84508	2.68798	2.05811	1.80642	2.84122	2.64319	1.96699	2.60694	2.47347	2.46911	2.29584	3.17698	3.15733	1.76989
2.3459	3.21507	3.70467	4.2331	4.08176	4.53251	4.5907	4.55513	4.27328	4.39183	4.58538	3.15596	2.59756	4.38196	4.46638	3.13499	3.61147	3.15207	3.33397	2.04654	2.55418	1.93524	2.21398	2.77397	3.03433	1.74691	3.30668	2.87664	3.10745	3.19869	3.09391	3.08711	1.68461
2.34405	3.23836	3.93166	4.29654	3.81666	4.42254	4.05951	3.98532	4.2317	4.97643	5.06121	3.55922	3.25297	4.20707	4.08452	3.22334	3.22874	2.95962	3.05432	2.23913	2.61212	2.13234	2.53912	2.85245	3.23739	2.08071	3.44406	2.77034	2.98252	2.17311	3.45669	3.21231	1.83059
2.43268	3.24094	4.23298	3.76116	4.23578	4.80541	4.20476	4.20822	4.40725	4.41288	4.62241	3.51602	3.30818	4.34213	4.26119	2.6324	2.91132	2.53015	2.5148	2.21226	2.58159	2.41603	2.05177	3.17964	3.28038	1.64414	2.5188	2.92913	2.97197	3.1643	3.80854	3.50749	1.40873
2.40047	3.16432	3.92797	3.72322	3.94009	4.78556	4.17883	4.06041	4.20541	4.67201	4.71039	3.45575	2.95776	3.83856	4.04941	2.60094	3.02018	2.56509	2.68487	1.6997	2.69645	1.79615	1.85177	2.82517	3.12463	1.82779	3.57041	2.58996	2.59338	2.76513	3.46575	3.66969	2.06838
2.32978	3.42579	3.97324	4.73829	4.17517	4.58327	4.33094	4.22631	4.27317	4.92848	5.00404	3.32167	2.58456	3.94687	4.01831	2.74819	3.37655	2.99878	3.31812	2.07226	2.60858	2.26298	2.15455	3.00344	2.62876	2.08155	3.42991	2.99734	2.33703	2.30442	3.12489	3.23621	2.03926
2.24145	3.40378	4.02272	4.13514	3.85767	4.55666	4.32638	4.26768	4.26981	4.20204	4.341	3.59592	3.23976	4.26762	3.81096	3.57884	4.06234	3.37457	3.45234	1.6997	2.81434	2.43587	2.61855	3.58009	3.75195	2.00194	3.07457	2.80457	2.79289	2.54693	2.70703	3.23394	2.18005
2.43442	3.32584	4.04812	4.67896	3.45237	4.35996	3.608	3.43736	4.17824	4.69708	4.42465	3.13593	2.46955	4.54747	4.13084	3.51646	3.73668	3.47945	3.62211	1.4811	2.64522	2.08566	1.83914	2.26499	3.24129	2.27555	3.42649	1.36761	2.37177	3.14245	3.13342	3.34115	1.73063
2.42497	3.29815	3.73778	4.43533	3.86708	3.39417	3.78522	3.73284	4.1115	4.57302	5.27175	3.26697	2.33938	3.82116	3.75657	2.73343	3.20545	3.03219	3.20186	1.44115	2.43447	1.84118	2.06134	3.13806	2.82721	2.03773	3.70551	2.58046	2.20147	2.06089	3.09982	3.20938	1.89408
2.36254	3.13078	3.8413	3.89556	4.04706	4.83163	3.79785	4.31755	4.44248	5.10217	4.66087	3.43378	3.18762	4.36474	3.88768	3.14359	3.43699	3.38795	3.51285	2.36775	2.68867	1.70144	2.32079	2.74715	2.84174	1.92174	3.19592	3.14447	2.44107	2.20349	3.09769	3.11077	1.99345
2.24569	3.00718	3.71686	4.42096	3.51161	3.85854	3.85014	3.85925	3.68776	4.27735	4.91305	3.1386	3.14894	4.31675	4.14136	3.37929	3.44029	3.11532	2.97635	1.85524	2.80675	2.08454	1.86879	2.92292	3.0764	1.70885	3.02018	2.67958	2.59132	2.71856	3.06685	3.14124	2.15434
2.46469	3.43172	4.34015	4.31459	4.08616	4.79625	4.08246	4.2014	4.17241	4.24224	4.55615	3.44771	3.00253	4.42257	4.02324	3.13102	3.42247	3.10931	3.44813	1.78337	2.69394	2.15394	2.07338	2.79016	3.24581	2.09595	3.83162	2.47698	2.22481	2.46821	2.91439	3.19032	1.96799
2.31799	3.58343	3.96968	4.51068	3.92746	4.4242	3.93834	4.2288	4.04821	5.34332	5.22684	3.32726	2.37473	4.2112	4.10122	2.95053	3.35914	2.89894	2.88969	1.31496	2.45111	2.04901	2.41913	2.66256	3.22304	1.9091	3.5661	2.69751	2.74311	2.53903	3.5931	3.33128	2.31228
2.43708	3.31994	3.71224	3.23643	4.26334	5.55973	4.22608	4.21766	4.2329	4.23908	4.9284	3.35717	2.9847	4.59472	4.31789	3.26013	4.38839	3.82376	3.99568	1.79793	2.7128	1.82097	2.61949	3.20888	3.0888	2.09003	3.5028	2.46608	2.21561	2.91626	3.29733	3.73398	2.09755
2.15983	3.04496	3.33995	3.79195	3.96859	3.97418	3.76834	3.49896	4.37148	4.88043	4.60544	3.20903	2.8447	4.33109	3.9374	2.58103	2.8755	2.69269	2.77665	1.68835	2.18526	1.91245	2.2402	2.19561	2.28184	1.59709	2.89417	2.02999	2.56863	2.84337	2.71983	3.34808	1.99604
2.4442	3.7798	4.52084	4.08168	4.07336	3.89686	3.70633	4.1817	3.98027	4.64618	4.30703	3.12795	3.13782	3.67985	3.50089	2.27705	2.94964	2.5375	2.38293	1.45386	2.44207	2.39682	2.31041	2.95523	3.1367	1.83547	3.33541	2.48151	2.66355	2.21649	2.61481	2.78573	1.99094
2.49012	3.20776	3.92839	3.45974	4.03663	4.74128	4.18492	4.04836	4.04161	4.38965	4.74853	3.33603	3.15398	4.21726	3.77177	2.72373	2.83928	2.82604	2.56391	1.59089	2.47975	2.18434	2.05623	2.88636	3.10442	1.86754	3.05446	2.54812	3.42072	3.07026	3.53969	3.24149	1.98248
2.10294	3.37872	4.28487	4.36546	4.11883	4.63763	4.20844	4.09782	4.40173	4.53848	4.68111	3.03306	3.13783	4.1224	4.09774	2.67283	3.3995	2.99738	3.17195	2.00229	2.40068	2.02874	2.07453	2.50333	2.89965	1.92151	3.45412	2.34447	2.88661	2.91829	2.91733	3.09372	2.13991
2.43661	3.13948	3.89062	4.05645	3.77451	4.33477	3.55432	3.77733	3.94146	4.32012	4.54807	3.46835	3.01536	4.38945	4.18352	2.97178	3.43344	3.12696	3.36615	1.85864	2.64667	1.82306	2.57669	3.04776	2.83041	2.01606	3.29637	2.81346	2.86149	2.69785	3.12285	3.3186	1.72994
2.19689	3.01152	4.2377	4.52133	4.25064	4.63969	4.08794	4.37513	3.93431	4.62743	4.88172	3.46524	2.94472	4.11588	4.11674	2.79598	3.0416	2.92325	2.93484	1.75224	2.63817	2.74598	2.09432	2.69885	3.1676	2.38363	3.67861	2.3829	2.57875	2.70673	2.92564	3.17362	2.25876
2.39737	3.15505	4.44394	4.25068	4.11143	4.10898	3.80216	4.23927	4.42452	4.75492	4.39457	3.13336	2.40846	4.05673	4.1154	2.7596	3.01995	2.48741	2.23201	1.97904	2.66817	2.18141	2.20276	3.43472	3.21521	1.8421	3.13897	3.03091	2.58913	2.64328	3.14118	3.13918	1.87859
2.32034	3.18148	4.47835	4.43608	3.97218	4.58209	3.75855	3.72049	4.31079	4.6528	4.59449	3.38921	2.33404	4.46658	4.10581	2.84363	2.92213	2.41785	2.30995	1.81429	2.59093	1.58992	2.8306	3.01123	3.05012	1.94244	3.28	2.71169	2.55572	2.46695	3.36053	3.37592	1.99878
2.26876	3.43445	4.24493	4.59269	4.11446	4.69765	4.5359	4.56445	4.20825	4.55425	4.79344	3.12564	2.55992	4.54667	4.16189	3.14497	3.2189	2.893	2.70402	1.89479	2.43913	2.14701	1.56188	3.34085	2.82519	1.55463	2.96024	2.7363	2.4683	2.5392	2.81809	3.13186	1.96073
2.50631	3.20302	4.35035	4.00491	4.04073	4.65408	3.25311	3.50554	3.91583	5.31987	5.38568	3.05295	2.34637	4.32223	3.79896	2.50812	2.82995	2.25326	2.41096	2.24335	2.39742	2.37142	2.12965	2.48521	2.58641	1.96683	3.07511	2.49973	1.96262	2.09932	2.60787	2.84257	1.92118
2.59691	3.45871	4.6029	3.83482	4.09615	5.2204	4.51536	4.32274	3.93644	4.20006	4.70293	3.24252	2.50148	4.34107	4.15691	2.85969	3.15734	3.10944	3.00476	2.12101	2.4312	1.93883	2.46019	3.20284	2.82454	1.69418	2.97873	2.33038	2.80996	2.66045	3.42397	3.40199	2.08531
2.55558	3.2315	3.87541	4.08802	3.91633	4.81285	4.08722	4.08803	4.33875	4.96715	4.76619	3.42414	2.67176	4.27158	4.15516	2.33849	2.89889	2.43132	2.75496	2.07835	2.53143	1.84655	2.65208	3.46874	3.38426	2.21141	3.53574	2.83393	2.75075	2.9239	3.7231	3.9786	2.28442
2.05722	3.25755	3.94832	3.81227	4.1224	4.72498	4.25445	4.50169	4.08969	4.65613	4.56203	3.01928	2.7012	4.22692	3.85254	2.21654	3.04216	2.43635	2.39345	1.33444	2.52369	1.49636	1.87236	2.63035	3.05185	1.28392	2.38515	2.37579	2.44353	2.45338	2.41267	3.09631	2.0247
2.25683	3.18417	4.10469	4.14202	4.19217	4.5021	4.45636	4.02711	4.02409	4.63921	4.93705	3.26827	1.95516	4.32292	4.08279	3.39915	3.51566	2.87877	2.83018	1.73052	2.40736	2.41349	2.4388	2.88757	2.75201	1.883	2.98002	2.51956	3.02347	2.6325	3.61578	3.39368	1.53219
2.13641	3.24389	3.86224	4.00308	3.52257	4.48762	4.07677	3.96292	4.15999	4.57861	4.7325	3.36791	2.14034	4.08558	4.01155	2.92568	3.5229	3.429	3.18945	1.8606	2.42632	1.70997	1.85681	2.60919	2.51763	1.40728	2.68509	2.64088	2.9007	2.27913	2.9074	3.33488	1.62713
2.3474	3.77702	3.97936	4.26789	3.49829	4.00568	3.78985	3.60501	3.6788	3.47013	4.1499	3.30057	3.1963	4.30774	4.19648	3.52486	3.9894	3.24514	3.77374	1.93465	2.43456	1.99299	2.2571	2.49078	2.95589	1.40849	3.05302	2.3799	2.83588	2.64453	3.40787	3.64431	1.83079
2.12923	3.47191	4.20483	4.18256	3.79552	4.39667	4.50882	4.6128	4.49005	4.4809	4.57281	3.19005	2.66747	4.3704	4.1085	2.80705	3.06569	2.41166	2.6756	1.91776	2.41785	2.6411	1.66831	2.46516	2.13563	2.16011	2.51848	2.74516	3.36197	3.25917	3.2992	3.49036	2.03717
2.54292	3.43076	4.08729	3.65812	4.02476	4.74111	4.05153	3.9311	4.41553	4.35478	4.2131	3.54303	2.61711	4.33663	4.28656	3.23581	2.85455	2.84502	2.97769	1.84031	2.66778	1.67822	2.47712	3.25791	3.38447	2.11437	3.53844	2.04089	3.12571	2.37864	2.80551	3.24729	2.3654
2.46192	3.89388	3.84771	3.8862	3.42756	4.43342	4.60088	4.86094	4.22261	4.63585	4.70321	3.36181	2.98789	4.26789	4.13516	2.82661	3.09032	2.51265	2.48018	1.98253	2.52936	2.09772	2.45077	2.93509	3.29414	1.89315	2.77808	2.31101	2.78121	2.28497	2.55138	3.05612	2.15991
2.33567	2.95068	4.01263	4.14425	3.63336	4.52564	4.03743	3.90811	3.97336	4.61415	4.5848	3.11236	2.25752	4.14075	4.0315	2.77962	2.7615	2.17466	2.94786	1.77297	2.52374	1.86612	1.855	2.3593	2.42216	2.06271	3.2393	2.36376	1.85101	2.15155	2.92701	2.9854	2.0318
2.36275	3.39028	3.85915	4.20437	4.36769	4.31321	4.42695	4.24094	4.1952	4.64358	4.70982	3.6522	3.31818	4.32283	4.00324	3.25228	3.52895	2.99359	3.35649	2.08092	2.65626	2.15225	2.09257	2.77483	2.91302	1.58493	2.36404	2.75647	2.76407	2.31194	3.17281	3.65165	2.14736
2.28942	3.38395	3.75838	3.54057	3.97418	4.15768	3.61117	3.95386	3.98586	4.49935	4.03927	3.53924	2.96984	4.2832	4.23605	3.17015	3.24912	2.856	2.94323	2.04813	2.62964	2.39084	2.47092	3.05589	3.07936	2.31753	3.50609	2.78752	2.97585	2.63882	3.28356	3.55217	1.75103
2.08841	3.30951	4.22473	3.77596	3.7849	5.38112	4.28471	4.38458	3.84556	3.7066	4.17129	3.35274	2.91784	4.15585	4.3687	2.60536	2.76701	2.42618	2.25369	1.90608	2.45245	1.91248	2.62539	2.65295	2.71252	2.55647	3.04564	3.03465	2.44348	2.27002	3.15565	2.72836	2.08276
2.3798	3.32345	4.42861	4.19992	3.91313	4.94261	4.08695	4.67815	4.06197	4.6188	4.72071	3.4227	2.68998	4.2661	3.80192	3.55674	4.12529	3.374	3.60676	1.9951	2.76759	1.78525	2.3839	3.13225	2.83381	2.24287	3.72394	2.75878	2.47636	2.0937	3.27145	3.73351	1.90463
2.33631	3.27297	4.34861	3.94769	4.07543	4.46068	3.97227	3.89928	4.27307	4.18261	4.46087	3.26233	2.81559	4.47924	4.14307	2.71345	2.86675	2.48521	2.80352	2.29007	2.66725	1.81289	2.24869	2.62886	2.01516	1.53471	3.1287	2.42496	2.6535	2.81657	3.05043	3.42449	2.0268
2.21653	3.25239	4.39904	4.04117	4.00011	4.54217	3.82683	4.01002	4.20662	4.49531	4.87637	3.45071	2.8309	4.02294	4.22429	2.77886	3.00486	2.75899	2.86042	2.05683	2.41064	1.78638	1.78149	2.04159	2.24459	2.0681	2.98079	2.71165	2.66554	2.5362	3.18705	3.3762	2.12312
2.2752	3.031	4.07535	4.27319	4.32361	4.26818	4.09721	4.27487	4.11939	5.00264	4.71624	3.06712	2.6833	4.11272	4.00074	3.07536	3.36744	2.99185	3.15883	1.59031	2.22352	1.39716	2.10171	2.47629	2.59992	1.46517	3.27615	3.06149	2.46571	2.79642	3.07576	3.51253	1.87967
2.34761	3.26136	4.4313	4.24297	3.92491	4.90627	4.64063	4.64235	4.26286	4.50167	4.88389	3.48172	3.00022	4.32078	4.04935	3.13588	3.29755	3.02506	3.09345	2.0951	2.62753	1.84028	2.326	2.73042	2.96047	1.96235	3.52255	2.76823	3.05897	2.88242	3.87516	3.42993	2.12897
2.38154	3.52912	4.15942	4.30572	4.06901	4.48429	3.7875	4.28355	3.78836	4.94418	4.89193	3.23673	2.77287	4.22048	3.97437	3.29572	3.28325	3.08705	3.13663	1.98056	2.85401	2.45718	2.29798	3.17325	3.44007	1.58677	3.09655	2.38531	2.56149	2.32797	2.84488	3.34295	1.78269
2.38459	3.28791	4.00576	3.91341	4.03456	4.92753	4.3746	4.85042	4.16171	4.45173	4.89891	3.34431	2.69445	3.89808	4.13392	3.07836	3.62612	3.04777	3.31264	1.4299	2.52185	1.76109	2.03782	3.36977	3.46641	1.8433	3.26615	2.43934	2.08471	2.72107	3.19	3.67498	1.89433
2.18275	3.34972	4.0274	3.68396	4.07756	4.79511	3.4706	4.10075	4.22167	4.92688	4.82629	3.33828	2.48016	4.55766	4.21386	2.86585	3.329	3.23759	3.10023	1.4812	2.42966	1.70224	2.17235	3.12217	2.97484	1.77056	2.84547	2.6972	2.28143	2.66401	3.42658	3.49172	2.12256
2.19023	3.19282	4.30893	4.36189	4.38425	4.76249	4.30312	4.11395	4.52965	4.95292	4.93461	3.23107	2.63618	4.07811	3.95927	3.29584	3.47995	3.25687	3.30965	1.86406	2.65407	2.32491	2.07925	3.188	3.29406	1.7784	3.1461	3.05829	2.42245	2.60669	3.25504	3.42265	2.07896
2.59552	3.47797	4.11635	4.96267	3.91297	4.79302	3.83108	4.26102	4.1752	4.37997	4.50266	3.32899	2.52669	4.15547	4.13027	2.77867	2.59455	2.34731	2.56303	1.61765	2.21743	2.07071	1.74163	3.16562	3.16056	1.484	3.30942	2.64828	3.54624	2.69493	3.59899	3.03016	2.05818
2.47936	3.33167	4.31575	5.0604	4.11233	4.91065	4.30749	4.37153	4.66606	4.1777	4.56835	3.03965	2.7958	4.35195	4.2786	2.76527	3.2191	2.97468	3.08805	1.62049	2.34867	1.83961	1.72912	2.92827	3.11415	1.9816	3.1466	2.67348	2.58416	2.75142	2.88255	3.45911	2.33175
2.39319	3.45499	4.34301	4.42027	4.03749	4.65483	4.34862	4.07531	4.51616	4.32453	4.43289	3.61854	2.871	4.38834	3.92584	3.14332	3.61114	3.6065	3.60195	1.70225	2.79082	1.36718	2.33592	2.72741	3.10205	1.91388	3.78685	2.86765	2.9482	3.17301	3.97475	3.79677	1.89512
2.32992	3.24885	4.42523	4.29353	4.09595	4.94101	4.33773	4.57412	4.51397	4.62517	4.34894	3.25683	2.73655	4.70092	4.20298	3.09497	2.72945	2.38173	2.54072	1.62914	2.79844	1.756	2.09467	3.20628	2.97096	2.0707	3.268	1.90395	2.12874	2.6354	3.34208	2.95726	2.01792
2.46556	3.39539	4.04721	4.10837	3.52782	4.32422	3.79016	3.77504	4.0627	4.18162	4.22752	3.15875	2.41342	4.05317	3.80279	3.10386	2.94127	2.9248	2.99569	1.70503	2.48863	2.23796	2.25623	3.32813	3.72329	1.81463	2.74084	2.59964	1.92066	2.63394	2.95057	3.20975	1.99606
2.43683	3.6928	3.7352	3.7659	4.07745	4.07218	3.85468	4.06522	4.52446	4.88134	4.96582	3.56729	2.87692	4.2207	4.33146	3.38443	3.51347	2.6822	3.12123	1.92187	2.94941	2.00042	1.70679	2.77652	3.16675	1.79376	3.71839	2.63303	2.90539	3.03423	2.84989	2.9969	1.78864
2.4066	3.25517	4.09547	4.47937	3.64192	4.52181	4.15955	4.18177	4.48847	4.49009	4.47939	3.25095	2.61143	4.19141	4.47871	2.9254	3.19264	3.08576	3.14214	1.87975	2.77396	2.23943	1.96967	2.58707	2.94568	1.78756	2.52358	2.87115	2.72885	2.57493	3.41357	3.47959	2.01097
2.52977	3.05375	4.33774	4.36514	4.19892	4.89372	4.6002	4.74151	4.24565	4.75058	4.84127	3.37621	3.05951	3.97582	4.21964	3.26866	3.81168	3.26307	3.10331	2.26932	2.69147	1.52219	2.35245	3.16111	3.45021	1.62261	2.79663	2.3456	2.12373	2.01221	3.08174	2.71466	2.1506
2.59924	3.76877	4.11724	4.3864	4.38726	4.9967	4.56662	4.52125	4.27886	4.42942	4.30692	3.34361	2.7896	4.19183	4.39481	2.52443	3.22871	2.77316	2.72176	2.15283	2.79142	2.41055	2.28645	3.02027	3.44044	2.07667	2.68867	2.33555	2.94286	3.53657	3.95342	3.33016	1.60974
2.26965	3.1987	4.35884	3.87427	3.77538	4.00945	3.8405	3.92534	3.94192	4.33483	4.37373	3.15365	3.04857	4.01852	3.98843	3.43112	3.718	3.59886	3.68099	1.65028	2.4248	2.05582	1.93655	2.40416	2.82325	1.61102	3.49066	2.82045	2.65993	2.5788	2.89987	3.49802	1.97223
2.37854	3.55854	4.47705	4.1946	4.13319	4.83989	3.80084	4.26586	4.17976	4.7094	4.65469	3.0739	2.91324	4.27885	4.09784	3.23638	3.39836	3.12011	3.26033	1.79559	2.24921	1.53119	2.01611	2.61417	2.92077	1.45352	2.60797	2.71446	2.8822	2.68997	3.06706	2.95225	2.33313
2.39945	3.4697	3.89825	4.42661	4.1112	4.81391	3.67823	3.66227	4.30218	5.02961	5.40499	3.19482	3.2392	4.15866	4.18401	2.51696	2.58507	2.5479	2.552	2.21115	2.22097	2.35062	2.00358	3.21944	3.17487	1.91424	3.03498	2.71587	2.19536	2.16235	2.49291	3.22723	1.73455
2.24459	3.43026	3.62437	4.18509	3.97074	4.67833	3.79322	3.63972	4.17367	4.62365	4.8711	3.27943	2.81534	4.20312	4.24143	2.75191	3.06566	2.98667	2.78447	1.62622	2.22425	1.69805	2.25112	1.86677	2.53439	2.32808	3.60114	2.34053	2.25011	2.57684	2.58112	3.21037	1.86154
2.34112	3.6712	4.43371	4.62591	3.46234	3.92488	3.95751	3.93705	4.01361	4.60787	4.50939	2.97649	2.59794	3.94059	3.84201	2.47825	2.53786	2.27365	2.34957	1.71507	2.23842	1.87062	1.89491	2.67796	2.57893	1.30105	2.85625	2.39906	2.19847	2.68285	2.8154	2.75327	1.43105
2.4645	3.39439	3.1671	3.81246	3.95747	5.41434	4.03911	4.65657	4.28551	4.71912	4.77981	3.45883	2.89802	4.14313	4.06337	2.66418	2.81778	2.65827	2.82882	1.89026	2.35883	2.14011	2.27041	2.21697	2.96323	1.90122	2.9515	2.283	2.77762	3.06313	3.22242	3.40209	1.79489
2.33083	3.65025	4.38681	4.29716	4.14977	4.76836	4.43307	4.29865	4.13764	5.37341	5.61397	3.48124	2.64786	4.43263	4.32568	3.05248	3.21704	3.02629	3.21769	2.32512	2.90135	2.37377	2.65293	3.123	3.32887	2.41648	4.0696	2.8046	3.05514	3.17523	3.03622	3.427	1.88829
2.34632	3.46431	3.97871	4.38565	3.99237	4.77578	4.18419	4.13241	4.08554	4.77064	4.76957	3.30075	2.48483	4.29232	4.35593	2.51696	2.74542	2.5858	2.40766	1.45849	2.67455	1.99904	2.13566	1.94592	2.11162	2.14411	3.63127	2.82975	2.83746	2.82429	2.73872	3.60591	2.09698
2.26766	3.28942	3.89628	3.91361	4.08129	4.34705	3.73981	3.93494	4.21304	4.81727	4.73437	3.46345	2.7015	4.11472	3.69859	3.38227	3.40479	2.88188	2.62073	1.98002	2.54922	2.13853	2.13534	3.33901	3.64668	2.10645	3.3635	3.2463	3.15582	3.01909	3.33182	3.52454	1.84427
2.41024	3.53302	3.80951	3.77742	3.9005	4.82767	4.37065	4.62374	4.13115	5.05745	5.54409	3.37628	2.74276	4.31526	3.90763	2.41788	3.03522	2.72735	2.93081	1.94897	2.27877	2.18992	2.00076	2.29076	2.65127	1.63893	3.26323	2.2203	3.07034	2.02077	2.99589	3.13007	1.9007
2.40524	3.0742	4.42405	4.1533	4.25717	4.56048	4.40992	4.55928	4.67086	4.85202	5.49179	3.47472	3.06464	4.32156	3.88858	3.12901	3.35252	3.32688	3.38238	1.75679	2.44059	1.97318	2.40301	2.92501	3.30154	2.01949	3.22581	2.96841	3.23283	2.70708	3.06325	3.44633	1.32697
2.37391	3.34096	4.16866	4.53839	3.89415	5.08664	3.90544	4.21446	4.26634	4.77476	4.49664	3.26066	2.51408	3.70382	4.05163	3.09391	3.25302	3.06455	3.22314	2.08763	2.58715	1.7372	2.21935	2.36607	3.20104	1.52229	3.10104	2.80038	2.60438	2.81497	3.41115	3.25686	2.09795
2.49975	3.50148	3.7003	4.46355	4.16658	4.51608	4.15105	3.72953	3.93688	4.50275	4.75712	3.60179	2.95474	3.92783	3.83946	3.31245	3.50974	3.28515	3.47772	2.11633	2.78309	2.42311	2.26897	3.61779	2.95292	1.86527	2.92884	2.91193	2.79511	2.3082	3.036	3.06324	2.05125
2.38687	3.47244	4.06927	4.03639	4.1395	4.46515	4.26547	4.47045	4.30883	4.33079	4.61118	3.37906	2.97544	4.26503	3.98894	2.9466	2.96702	2.83053	2.75659	1.83914	2.5078	2.06009	2.26481	2.94448	2.88587	1.69971	2.99077	2.56247	3.02341	2.85118	2.67635	3.08192	2.01055
2.48506	3.35557	3.53081	3.44831	3.8797	4.51501	3.89569	3.96149	3.94442	4.89489	4.63243	3.2346	2.84702	4.32477	3.90967	2.62784	2.66417	2.31755	2.57955	1.74737	2.45269	2.26291	2.23339	2.46232	3.32542	1.56192	2.77151	2.73629	2.84241	3.55217	2.79519	3.41024	1.73963
2.37003	3.50645	4.16401	4.17754	3.66286	4.80319	4.427	3.97042	4.38738	4.45165	4.93442	3.48019	2.9208	4.24823	3.76173	3.13135	3.88611	3.30374	3.69888	2.13741	2.42523	1.25155	2.01735	2.63257	2.49914	2.13992	3.01539	2.40427	2.87526	2.84796	3.66053	3.30213	1.59552
2.33468	3.43561	4.02012	4.16042	3.68742	5.15795	4.61622	4.60025	4.33629	4.37297	4.37948	3.22527	2.67458	4.24754	3.90718	2.8619	3.54442	3.11526	3.08148	1.74238	2.61807	1.88862	1.83381	3.08763	3.75476	2.20647	4.38161	3.01659	2.58721	2.5945	2.99264	2.99492	1.97101
2.30826	3.57571	4.04019	4.2861	4.41592	4.68748	4.15948	4.20131	4.2443	4.52204	5.03351	3.16421	2.31416	4.21022	3.92905	3.61767	3.88259	3.82236	3.6245	1.79988	2.60326	2.15004	1.99453	2.90852	3.38877	1.78404	2.86216	2.29161	2.63333	2.52157	2.88245	2.38714	1.7093
2.33253	3.29186	3.51233	3.5551	3.87595	4.82655	4.03649	4.47691	3.78939	5.23296	5.10087	3.28524	2.53415	4.35368	4.14296	2.54103	3.05712	2.93988	2.67794	1.45787	2.37079	1.43757	2.22179	2.66721	2.43955	2.07413	3.5335	2.32997	2.49061	2.29251	3.37048	3.07445	1.86336
2.2486	2.95433	4.03884	4.12945	3.74332	3.76908	3.45919	3.87756	4.17699	4.40746	4.7205	3.32541	2.99564	4.39708	4.26446	3.18077	3.5616	3.49606	3.63799	1.8662	2.40028	2.37512	1.62162	2.72107	2.59211	1.87079	2.87947	2.67121	2.51169	2.74873	3.341	3.42272	1.89521
2.38955	3.192	3.97017	4.14442	3.72958	4.2097	4.0417	4.18678	4.12469	4.5842	4.75112	3.50721	2.76877	4.2443	3.88364	2.91062	3.4264	2.7801	3.0568	1.62361	2.40032	1.39638	1.79298	3.54668	2.87525	1.83227	3.46502	2.27419	2.79082	2.10186	3.48769	3.24574	1.85333
2.42439	3.30675	4.48819	4.16464	3.59257	4.45785	4.33106	3.9727	4.28931	4.88049	4.9059	3.58618	3.04174	3.9404	3.88973	2.66201	3.5316	3.33618	3.1614	1.8903	2.52007	2.23356	2.44351	3.16326	2.65188	2.00101	3.27952	2.81108	3.026	2.60143	3.16115	3.53555	2.37201
2.43923	3.36795	3.70792	4.50541	4.1651	4.54822	3.88763	4.03689	3.95256	4.25712	4.73502	3.21408	2.50076	4.44959	4.10462	3.26766	3.00292	2.55143	2.66887	1.63594	2.51321	2.23594	1.62695	3.32746	3.5754	2.13915	3.32536	2.33377	2.07274	1.83843	2.68959	2.63089	2.11846
2.343	3.02124	4.55923	4.10156	4.16631	4.924	4.3584	4.53171	3.93104	4.78131	4.85689	3.43346	2.62231	4.41132	4.15836	3.30611	3.48253	3.12518	2.79447	2.17115	2.52541	2.97045	2.22072	2.50318	2.44745	1.85034	3.28038	2.305	2.33637	2.13467	3.16327	3.43932	2.18744
2.49503	3.25859	4.23613	4.45619	3.55129	4.48504	3.96348	3.83918	4.6458	4.44742	4.56364	3.54798	2.53318	4.16906	4.24461	3.46376	3.73917	3.38997	3.50976	2.03164	2.62713	1.93804	2.93452	3.03847	2.56799	1.93929	3.03639	2.56393	2.6038	2.98329	3.25369	2.98615	1.67629
2.36671	3.59757	4.32663	4.22605	3.87468	4.7976	3.95615	4.41663	3.98426	4.82116	5.29141	3.35964	2.48369	4.2049	3.86995	2.67966	2.77864	2.37317	2.44036	1.87318	2.4641	2.39408	2.16179	2.02144	2.55668	1.80989	3.71033	2.49801	2.44205	2.79027	3.32899	3.12832	2.25139
2.32522	3.32195	4.08205	3.90171	3.97939	4.90771	4.29237	3.90585	4.52039	4.42776	4.66162	3.45727	2.64837	4.40379	4.03189	3.04596	3.18788	3.07874	2.99816	1.79681	2.55019	1.74124	2.26055	2.54809	2.96331	2.18962	3.28321	2.80997	2.91645	2.92243	2.8714	3.5542	2.18504
2.6272	3.22594	3.35418	3.80091	3.81141	4.37662	4.09863	4.39873	4.18044	4.37787	4.58579	3.29397	2.76402	4.47571	3.92343	2.8873	3.45117	2.81511	2.72808	1.84654	2.62717	2.00834	1.86342	1.8518	2.12706	1.76356	2.82572	2.35507	2.37097	2.09933	2.18657	2.71988	1.69856
2.27132	3.46738	3.46161	4.2028	3.84322	4.5174	3.69097	3.76251	4.1926	4.29885	4.32503	3.17166	2.61278	4.39672	4.0596	2.96047	3.03503	2.73313	2.73223	1.97798	2.42887	2.28212	2.38951	3.06098	3.34336	1.93368	2.77764	2.47455	2.63848	3.05308	3.31861	3.63644	2.14714
2.23539	3.49186	4.36446	3.90843	4.36505	4.93721	3.90939	4.17419	4.25164	4.36081	4.55215	3.18322	2.70524	4.118	4.1876	2.92875	3.06248	2.63813	2.78166	1.74239	2.28399	2.69168	1.86643	2.75855	2.71717	2.3556	3.81	2.56771	2.22894	2.41422	2.64933	3.22573	1.95402
2.23184	3.21963	4.37308	4.59156	3.84746	5.15668	4.24712	4.21448	4.16078	4.06186	3.93103	3.18414	3.4074	4.03304	4.21184	2.60261	2.6507	2.44455	2.03787	1.57637	2.52309	2.2433	2.30351	2.86804	2.61878	1.95074	3.88059	2.02714	2.01228	2.6845	2.50323	3.17646	2.19243
2.62424	3.20024	4.15308	4.08196	3.86179	4.7895	4.12658	4.12259	3.63422	4.65389	4.75656	3.15664	2.80902	4.33302	4.16625	2.969	3.31316	2.82985	2.95821	1.92019	2.67596	2.66405	2.57232	3.30224	3.31971	1.90732	3.35235	2.44095	2.45061	2.29748	2.96337	3.00663	2.35064
2.66265	3.60915	4.2909	4.08817	4.03168	4.05854	3.8348	3.97018	4.40266	4.37627	4.90809	3.44382	2.56869	4.01552	4.28299	2.83583	3.30425	2.72843	2.6652	2.16245	2.63671	2.37028	1.93209	3.28063	3.24779	1.94797	3.35515	2.81756	2.40783	2.7549	3.11581	2.64076	2.13418
2.39668	3.50763	3.41143	3.92119	4.05535	4.38777	3.69021	4.0584	4.29619	4.85528	4.62367	3.30882	2.97941	4.32035	4.06156	3.11772	3.20705	2.83138	2.88916	1.80442	2.47516	2.39239	2.15357	2.89122	2.64089	2.33751	3.16729	2.39511	2.65764	3.0419	3.25402	3.42294	2.08116
2.48673	3.1168	3.78573	4.14166	3.74563	4.15368	3.8668	3.6814	4.10978	4.79147	4.91459	3.25108	2.87451	4.40762	4.06593	3.04091	3.18928	2.86564	2.94832	1.75346	2.32717	2.49114	1.72671	2.82746	2.33919	1.39277	2.39677	1.67268	2.34269	2.68104	2.38549	3.38087	1.91375
2.33312	3.42873	4.2017	4.12023	4.25316	4.75037	4.24327	4.20659	4.14707	4.97693	4.83714	3.51014	2.48622	4.73395	4.08532	3.24813	3.94318	3.60532	3.30262	2.19705	2.55772	1.89544	1.87626	2.21838	2.31773	1.84287	3.50687	2.40489	2.86631	2.61753	2.97603	3.2731	2.19268
2.38003	3.30412	4.28503	4.17117	4.15242	4.32824	4.50869	4.36903	4.2381	4.61905	5.11523	3.30733	2.54086	4.56979	3.96643	2.8384	3.58996	3.08883	3.29319	1.74538	2.32934	2.26639	1.57132	2.55885	3.03082	2.15675	2.9476	2.77551	2.40894	2.48786	2.80939	3.24191	2.1254
2.52209	3.24704	4.32705	4.80087	3.89655	4.70866	3.63052	4.12722	4.12186	4.99329	4.95249	3.42807	2.34397	4.24011	4.02914	2.88202	3.52792	3.16142	2.98623	2.2257	2.24381	1.92071	1.74935	3.11178	3.42959	1.65476	3.06999	2.35299	2.10122	2.53758	3.40446	3.30828	1.13817
2.34704	3.7064	3.81809	3.87626	4.1292	4.48536	4.58704	4.16766	4.27152	4.29608	4.353	3.3772	2.80334	4.21458	4.10537	2.62386	3.02597	2.74279	2.72733	1.9057	2.48275	2.59103	2.29522	3.5613	3.09081	2.0571	3.34194	2.5034	2.57872	2.90728	3.34692	3.26157	1.77392
2.12524	3.60437	3.8569	4.68542	3.83428	4.92837	3.89223	4.2439	4.41759	4.85882	4.74341	3.51026	3.48324	4.05971	4.01889	3.15148	3.79193	3.29501	3.57346	2.06527	2.57157	2.2701	2.125	2.47982	3.20133	1.34656	3.263	2.85545	2.22617	1.45407	2.35655	2.69581	1.71319
2.05728	2.93779	3.96212	4.47167	4.23181	4.78216	4.12126	4.00865	4.36023	4.51234	5.20766	3.36247	2.49226	3.97122	4.10224	2.82545	3.19572	2.65249	2.78842	1.65811	2.5856	2.02588	1.84865	2.93282	3.17638	2.2366	3.07931	2.59776	3.02473	2.56067	3.30758	3.64844	1.92813
2.3382	3.47525	4.16574	3.65407	3.94268	4.69246	4.0823	4.38432	4.40311	5.09758	5.34355	3.40921	3.39065	4.25999	4.22105	2.86598	3.14205	2.90861	3.06947	2.09451	2.63136	2.44873	2.61342	3.0844	3.4995	2.04896	4.0331	2.78444	2.65297	3.15651	3.46586	3.73982	2.02926
2.4771	3.4293	3.95034	4.18909	4.00682	4.25956	4.78347	4.55814	4.14076	4.23211	4.3367	3.4901	3.25733	4.33759	4.02285	2.68108	2.76298	2.24117	2.64357	2.14028	2.70602	1.85163	1.79193	1.71488	1.74048	2.19155	4.16226	2.06802	2.46928	2.29212	2.85995	2.49208	1.83606
2.47657	3.41855	4.47379	4.42267	4.13034	4.39309	4.45056	3.92348	4.45637	4.70596	4.506	3.21923	2.82663	4.62179	4.14527	3.47464	3.56293	3.54483	3.2066	2.3839	2.57607	2.2771	1.8575	2.82628	3.15569	2.13255	3.5247	2.52961	2.83997	2.63899	2.91565	3.51304	1.8785
2.3619	3.02251	4.12869	4.00109	3.66689	4.6617	4.15977	4.51098	4.39326	4.50521	4.53601	3.4883	3.00898	4.45242	4.04856	2.71476	3.12899	2.55329	2.73919	1.93015	2.51181	2.32536	2.21835	3.0299	3.07605	2.08254	3.62082	2.50614	3.14761	2.5453	2.80132	3.50055	2.4119
2.36974	3.24913	4.34462	4.13776	4.31774	4.38379	3.82887	3.77295	4.10683	4.90036	5.17407	3.4729	2.79737	3.8387	3.89451	2.57426	2.79061	2.34652	2.39977	1.87722	2.6347	1.72236	2.0631	2.67714	2.54327	2.41573	3.10779	2.92548	2.39409	2.60463	3.21079	3.80211	1.78284
2.55823	3.11465	3.50133	4.1771	4.09455	4.77607	3.62418	3.89932	3.72108	4.61811	5.15162	3.37198	2.40013	4.27476	4.21331	2.95415	3.29262	2.8221	3.03038	2.0279	2.35241	1.71239	1.51786	1.90567	2.05764	2.13615	2.85882	2.56769	2.24032	2.65493	2.70556	3.27835	1.4049
2.5343	3.3488	3.48223	3.80641	3.75362	4.54287	4.15225	4.26425	4.34487	4.55545	4.50492	3.41431	2.86571	4.07313	4.0484	2.87505	3.13036	2.50072	2.95927	1.78936	2.7608	2.03356	1.99273	3.17865	2.95026	2.2322	3.49967	2.5446	2.87938	2.32252	2.85685	3.46617	2.11968
2.50614	3.45654	4.29732	4.15686	4.15287	5.17304	4.42012	4.59155	4.59805	4.59094	5.0039	3.23486	2.30369	4.24314	3.98067	3.21339	3.85605	3.63064	3.80768	1.91825	2.70901	2.04372	2.47725	2.79002	2.92063	1.72763	2.96096	2.62652	2.41163	2.50464	3.13818	3.32386	1.89614
2.29411	3.3477	4.4969	4.5858	3.82095	4.15637	3.51094	3.89657	4.06824	4.49889	4.3797	3.45973	2.60954	4.35227	4.21984	2.82465	2.97126	2.86858	2.9265	2.06672	2.60994	2.36345	2.38865	3.22688	3.27233	2.07435	3.12979	2.51679	2.47229	3.22484	3.4433	3.58929	2.29736
2.35468	3.04553	3.98168	3.97102	3.7229	4.37503	3.53828	4.17196	4.53472	4.64277	4.90587	3.2473	2.97187	4.4459	4.26184	3.20613	3.45055	3.51748	3.3268	1.74581	2.69975	2.54959	2.04406	2.78437	2.55339	2.1396	3.1482	2.59184	3.11645	2.63195	2.88124	3.69219	1.9218
2.59308	3.38289	4.05417	3.89159	3.93254	4.70064	4.07552	3.92809	3.69537	4.74121	4.50113	3.46606	2.50201	4.16147	3.99052	2.31448	2.48072	2.20201	2.10234	1.84133	2.33576	1.64792	1.86035	3.48253	3.17207	1.69697	3.59	2.19044	2.57983	2.91222	3.30356	3.73491	1.87609
2.33128	3.29212	4.02734	4.39019	4.20916	4.94673	4.29826	4.21484	4.40229	4.60532	5.24212	3.15876	2.82172	4.25513	4.26718	3.18313	3.56041	3.26885	3.47499	1.84567	2.64452	1.97465	2.34295	3.10088	3.2538	1.97748	3.42951	2.59086	2.71176	3.00253	3.35663	3.14801	1.67411
2.44164	3.42498	4.38647	4.20073	3.91268	4.86911	4.67342	4.423	3.89966	4.69672	4.73702	3.74474	2.75707	4.09199	4.02141	3.85256	4.43767	4.02003	3.78742	2.24437	2.72399	2.87022	2.1879	2.85143	2.48895	1.70572	2.87396	3.5244	2.08009	2.92626	3.27672	2.92473	1.66263
2.36786	3.26628	3.82895	4.56088	3.90253	5.36613	4.45479	4.41251	4.62505	4.89088	5.06736	3.2783	2.79049	4.03382	3.7799	2.96649	3.01205	2.61559	3.16159	1.62291	2.34875	1.46099	1.76432	2.4782	2.8581	1.50326	3.4151	2.40947	2.73993	2.98695	2.98533	3.50792	1.82321
2.33728	3.23612	3.78512	4.08044	4.02844	4.71269	4.25152	4.71484	4.00373	4.98459	4.9389	3.06104	2.5057	4.42413	4.23282	2.73148	3.13363	2.67938	2.81937	1.50862	2.43735	1.72614	2.20777	3.46925	3.2945	1.81148	3.03789	2.71137	2.92803	2.58098	3.68608	3.27941	2.23703
2.31225	3.20635	3.7353	4.18156	3.69103	4.82527	3.82097	4.23642	4.6544	4.41144	4.44296	3.32008	3.05623	4.05176	3.83297	2.9749	3.42023	3.38491	3.30946	2.16969	2.64564	2.287	2.4539	3.1532	3.09012	1.95223	3.07135	3.02643	2.48966	2.73078	3.14125	3.39435	2.32219
2.33474	3.20676	3.54005	3.86187	4.46398	3.58928	3.97966	3.99985	4.20742	5.05308	5.06829	3.44799	2.95865	4.34828	4.05194	3.15574	3.43135	3.1049	2.85835	1.74964	2.59828	1.69943	2.18999	3.01312	2.67986	1.80798	2.89601	2.91412	3.00878	3.05803	3.53304	3.34444	1.65907
2.40817	3.19108	4.32938	3.26337	4.28026	4.64022	4.14775	4.20071	4.03527	5.38963	5.29955	3.65691	2.65118	4.04166	3.80716	3.24306	3.36528	3.17767	3.15681	2.00979	2.70725	2.56147	2.5657	2.72312	3.49991	2.33633	3.75293	2.89908	2.85045	2.81051	3.31406	3.58299	2.27102
2.24805	3.37707	4.28074	3.53864	4.24218	4.78999	4.72172	4.51103	4.40391	4.44264	4.48233	3.49577	2.21039	4.11671	4.25151	2.94938	2.6944	2.6358	2.60258	1.34496	2.63892	1.85472	2.5301	3.25349	3.19219	2.1711	3.60565	2.28697	2.68736	2.76479	2.95281	3.52311	2.01896
2.15565	3.08961	3.6736	4.64059	4.10922	4.46978	3.98358	4.29018	3.89024	4.7396	4.82058	3.34002	3.03663	4.36386	3.8648	2.76039	2.98383	2.77481	2.65901	1.87695	2.61833	2.29813	1.96661	3.33576	3.64944	1.85065	3.50165	2.71928	2.64472	2.69015	2.88544	3.49247	2.38294
2.51828	3.19626	4.0028	4.43554	4.01002	4.62377	3.99463	3.94425	4.15027	4.06971	4.63903	3.44294	3.03518	4.2493	4.03246	2.71631	3.53991	3.27461	3.05195	2.15487	2.68548	2.31498	2.07821	2.6404	3.31814	2.44403	3.68682	2.98426	3.03675	2.19936	3.89202	3.42139	1.80212
2.3175	3.29832	4.48819	4.77779	4.08059	4.82873	4.13156	4.0425	4.03335	4.45579	4.68053	3.28865	2.77037	4.21183	3.94699	3.00692	3.32074	2.75623	2.92183	1.77055	2.62403	2.8075	2.28002	3.29879	3.19619	1.90204	2.90692	2.69158	2.36714	2.63951	3.26465	3.60575	1.82701
2.37726	3.27027	3.68684	3.93815	4.35506	4.22771	3.77657	3.97175	4.60617	4.96073	4.81685	3.67332	2.61211	4.0096	3.68745	2.44743	2.6909	2.29929	2.37902	1.90896	2.44812	2.03769	2.47753	3.65312	3.62588	1.96223	3.57413	2.61441	3.34038	3.0548	3.10633	3.58335	2.56245
2.33191	3.0929	4.08305	3.60955	4.18982	4.4586	4.50054	4.56773	4.07215	4.39074	4.53411	3.42643	3.44541	4.033	4.07253	3.26739	3.34032	3.26508	3.10832	1.84204	2.67039	1.83044	1.67193	3.23439	2.47569	1.90587	3.29518	2.17707	2.31769	2.50722	3.12472	3.53494	2.11515
2.38556	3.35561	4.1544	4.41054	3.83281	4.75146	3.93726	4.05395	4.21652	5.28292	5.33977	3.4708	2.77422	4.35234	4.09335	3.1636	3.73706	3.10785	3.17801	1.61237	2.5799	1.64277	2.23354	2.59839	2.82968	2.10881	3.28298	2.63046	2.83755	2.45954	2.75289	3.05591	2.32072
2.54581	3.48027	4.2995	4.22618	3.84664	3.9343	4.17209	4.16978	3.87743	4.30072	4.43894	3.60498	2.39908	4.09879	4.07002	2.89973	2.94549	3.03743	2.8359	1.8532	2.47009	2.36224	2.24296	2.39956	3.09695	1.68841	3.1717	2.21753	2.92044	2.58532	3.74003	3.64037	2.49244
2.31025	3.45658	4.05936	3.78685	3.96853	4.66775	4.37891	4.22564	4.30803	4.32735	4.65067	3.60554	2.80189	4.33165	4.20791	3.02806	3.31644	3.08355	2.96325	1.62593	2.62298	2.11413	2.06698	2.55296	2.40205	1.7647	3.85022	2.83015	2.84651	2.74882	3.12938	3.4989	2.42661
2.60062	3.67275	4.73474	4.44366	4.12421	3.89798	4.24847	3.76247	3.87921	4.52403	4.72388	3.24082	2.96213	3.82777	4.13976	2.80142	3.12046	2.7541	2.84384	1.82158	2.42303	2.01605	1.51086	1.98745	2.5661	1.69819	2.80011	2.86676	2.28422	2.76496	3.95265	3.4269	1.73266
2.31981	3.29002	3.91642	4.17894	3.92231	5.06506	4.31916	4.44632	4.17655	4.65858	4.81019	3.46829	2.7993	4.2827	4.28832	3.51697	3.71319	3.17788	3.178	2.50296	2.7315	2.28921	2.59242	4.19045	4.03638	1.77837	3.30287	2.68898	2.70027	2.53841	3.79629	3.35072	2.27644
2.29028	3.27777	4.33105	4.26442	3.77784	4.07694	3.79523	4.00087	4.31678	4.96963	5.2326	3.00166	2.35677	4.12216	4.24654	2.51844	2.53543	2.66174	2.69005	1.69718	2.2752	1.16151	2.02792	2.23905	2.55266	1.93241	3.61674	2.4707	2.74435	2.33444	2.77303	3.46732	2.08334
2.85921	3.51972	4.17526	4.10555	4.04587	4.04559	3.88283	3.80461	4.34034	4.32168	4.63426	3.48919	3.20296	4.10013	4.0184	3.4431	3.76546	3.49116	3.71673	1.88469	2.73558	2.39292	2.12616	3.19276	3.54706	1.34661	3.23563	2.8492	2.63791	3.22206	3.11132	3.6561	1.9776
2.47589	3.43699	3.85638	4.5444	4.01623	4.78844	4.40907	3.94396	4.16534	4.91972	4.90954	3.38495	2.67136	4.23602	4.0422	2.66634	3.17501	2.82969	2.88176	2.00269	2.63723	2.69834	2.07342	2.74452	2.66767	2.07395	3.26475	2.39547	2.92679	2.59384	3.13782	3.24165	2.20671
2.28877	3.14027	4.38748	4.39363	3.83058	4.76146	3.83423	3.94708	4.13208	4.51571	4.38304	3.46306	2.87479	3.96614	4.08264	3.54313	3.92437	3.59257	3.67744	2.0858	2.43972	1.67546	2.15783	3.24222	2.96597	2.08961	3.23946	3.01185	2.55405	2.9681	2.77576	3.34097	2.46803
2.31031	2.98428	4.06714	3.80954	3.72893	4.29409	3.42303	4.17974	4.40548	4.82701	4.76185	3.38858	2.66131	4.23631	4.06683	2.60343	3.2242	2.72384	2.89275	2.14434	2.54517	2.48348	1.96788	2.58818	3.05326	1.53829	3.04176	2.18975	2.79183	2.62583	3.40374	3.65912	2.15589
2.37102	3.67802	4.44693	4.22974	4.33215	5.17972	4.81768	4.59968	4.29297	4.77823	4.83105	3.25736	2.68639	4.19281	4.26726	2.49897	2.77492	2.67153	2.79919	1.98579	2.69545	1.63997	2.22976	3.26834	3.19257	1.77942	2.6126	2.62598	2.86697	2.10544	3.48248	3.37376	2.47769
2.34693	3.69446	4.233	4.931	4.23324	4.14136	4.52441	4.57992	4.09769	4.55899	4.19101	3.21851	2.48778	3.72874	3.78934	2.56965	2.76783	2.63089	2.77535	2.28581	2.69531	2.06804	2.33878	3.76523	3.47692	1.84887	3.2189	3.30325	2.74305	2.72606	2.97067	3.4951	2.01002
2.40724	3.42704	3.98646	3.82682	3.83804	3.57668	4.05216	4.16801	3.97129	4.7293	4.60078	2.85568	2.35683	3.77999	4.0623	2.80855	2.9544	2.72012	2.67737	2.21911	2.41859	1.98397	1.86919	2.96312	2.50015	1.69309	2.79941	2.96544	3.17543	2.45839	3.23185	3.57472	2.0777
2.35468	3.04315	4.21104	4.00241	3.84422	4.42247	4.12407	4.26659	4.34744	5.59846	5.75728	3.28276	3.12476	4.036	4.16002	3.08686	3.65144	3.29304	3.28828	2.07122	2.62703	2.37899	1.88309	3.14998	3.16483	2.43914	4.21304	2.67953	3.66206	2.69702	3.50078	3.38654	2.28894
2.39806	3.76293	4.14655	4.06637	3.88667	4.14535	3.64202	3.90756	4.45618	4.85522	5.11011	3.29233	2.70535	4.58821	4.35042	2.55457	3.10536	2.42224	2.90625	1.84876	2.61059	1.91697	1.9278	1.79106	2.46056	2.25413	3.20015	2.91747	3.01333	2.45882	3.26492	3.0616	2.08316
2.26011	3.18059	4.19561	3.9689	4.03509	4.96016	4.2176	4.32884	4.20195	5.05347	5.11436	2.60869	2.0172	3.93322	3.69961	2.65594	2.89656	2.52981	2.94178	1.82281	2.36568	2.22752	1.75796	2.46553	2.16656	1.705	3.02876	2.73778	2.63982	3.48234	3.39309	3.41748	2.38396
2.4538	3.42378	3.87316	4.1392	4.22725	4.69908	4.27065	4.46023	4.27346	4.75801	5.12607	3.51401	2.807	4.21974	4.2615	3.27081	3.41985	3.21051	2.90938	1.84465	2.55097	2.36067	2.11014	2.46313	3.08869	1.81829	3.38119	3.11624	2.35667	2.28578	2.98913	2.94141	2.34463
2.21444	3.4548	4.20023	4.08134	4.09439	4.6341	3.57373	3.99179	4.21442	4.53432	4.92568	3.51729	2.73652	4.32193	3.6984	2.75396	2.75148	2.43425	2.54783	1.89673	2.61247	2.33382	2.28928	3.11703	3.02677	1.83598	2.57107	2.67802	2.87299	2.67956	3.54995	3.43547	1.94216
2.44123	3.3466	4.50995	4.48519	4.24521	4.65885	4.30471	4.32421	4.10066	4.2835	4.2648	3.68016	2.91694	4.00035	4.27292	2.92519	3.15316	2.85147	2.6852	1.89911	2.61305	2.22792	2.07141	2.53468	2.79571	2.00753	2.17463	2.41707	2.69028	2.58038	2.95319	2.93892	2.10288
2.44391	3.36921	3.77358	4.09277	3.86953	4.50598	4.58358	4.44781	4.1817	4.62501	4.22753	3.52476	2.53273	4.47521	4.24507	3.32976	3.13777	2.76132	2.96859	1.86148	2.35307	2.11631	1.79885	3.16633	3.27384	1.44967	3.41484	2.71709	2.04006	2.15546	3.12445	3.04471	2.15098
2.39787	3.53442	4.86101	4.01728	4.38785	4.35457	4.57505	4.67271	4.62298	4.6311	4.71974	3.55047	2.90859	4.10817	3.71884	3.10968	2.97189	2.7235	2.59931	1.86081	2.67041	1.89776	2.13276	2.65467	3.41964	1.93316	3.45029	2.78922	2.11345	2.81702	2.863	2.7414	2.23748
2.46178	3.28606	4.48221	4.50214	4.33809	4.8802	4.25179	4.33718	4.0128	4.48662	4.83927	3.51255	2.6236	4.2613	4.00687	2.77645	2.96712	2.47496	2.6344	1.95022	2.62444	2.45779	2.34496	2.4111	2.62534	2.14803	3.71499	2.62254	2.9704	2.55616	3.16832	3.35064	2.20333
2.12634	3.4009	3.78614	4.19659	3.80491	4.1575	4.17789	4.1855	4.04715	3.95777	4.47924	3.26143	2.82179	3.95793	4.03446	2.90321	3.39976	2.7923	2.74198	2.11074	2.50134	1.44784	1.81687	2.80215	3.46507	2.00152	3.41773	2.1918	2.55079	2.30971	3.03393	3.02583	1.98266
2.30823	3.48385	3.97285	4.22416	3.84544	5.1237	4.25142	4.28212	4.05922	4.80219	4.94659	3.2546	2.74277	4.2729	3.74722	3.37579	4.0619	4.07841	4.01165	1.49346	2.49504	1.78425	1.83509	2.42771	3.02452	1.95312	3.49202	2.37089	2.70085	2.4652	3.079	3.4398	1.56637
2.46713	3.16667	4.09905	4.01696	4.23886	4.02885	3.78433	4.17162	4.22748	4.37663	4.08594	3.62553	2.6491	4.14141	4.09828	3.04748	2.77822	2.47359	2.64767	1.57275	2.45797	2.21938	2.50174	2.27852	2.60539	1.65243	3.72933	2.44643	2.54864	2.3032	3.13835	3.46818	1.46791
2.34951	3.34188	3.87154	3.66654	3.9289	4.65894	4.07052	4.01967	3.81834	4.69232	4.87045	3.28988	2.30179	4.29851	3.81281	3.55012	3.1387	2.72299	2.85123	1.64423	2.56838	1.62552	1.69644	2.17282	2.83881	1.645	2.97206	3.00298	2.58093	2.679	3.51124	3.25323	1.8485
2.33271	3.49411	3.69707	4.73193	4.05018	4.2836	3.80517	3.9274	4.67442	5.09678	5.07042	3.27858	2.76266	4.05901	3.85039	2.81367	3.06258	2.91965	2.8089	2.11519	2.77231	1.85429	2.77037	3.25703	3.50188	1.55403	2.76283	3.39288	2.95895	3.15345	2.49404	3.61822	1.86228
2.52063	3.1991	4.35713	4.43575	4.09336	4.64006	4.13027	4.22756	4.28824	4.85452	5.18727	3.44715	2.85317	4.26859	4.03235	3.24909	3.72711	2.87529	3.06725	1.77462	2.64124	2.39997	2.22804	3.35411	3.35639	1.571	3.16929	2.98958	2.96406	2.7117	3.10149	3.18787	1.88116
2.37072	3.40644	3.85457	3.69864	3.9326	4.77053	4.55608	4.3554	4.07257	4.58787	4.69459	3.29834	2.54296	4.53689	3.86317	2.65214	3.5524	3.41376	3.36639	1.62335	2.46259	1.67293	2.25908	2.98427	2.95179	1.86771	3.19125	3.04465	2.93287	2.80397	3.35628	3.51651	2.01407
2.40923	3.51414	3.6239	4.26573	4.02732	4.57735	4.05806	4.35624	4.447	4.90543	5.09149	3.75549	2.91359	3.74618	4.06391	2.20482	2.99858	2.43907	2.56289	1.92089	2.76658	2.42371	2.69747	3.26801	3.56828	2.17683	3.695	2.41618	2.53827	3.09752	3.70414	3.37415	2.22775
2.4288	3.20826	4.17098	3.77982	3.8305	4.32193	4.45442	4.32779	4.2452	4.84293	4.88757	3.51273	2.73527	4.19984	4.15651	3.30768	3.53117	3.01488	3.2513	2.11329	2.55733	1.57423	2.14888	3.53144	3.05738	1.65287	2.63027	2.65702	2.78968	2.43753	3.0214	3.64409	1.62561
2.40916	3.42417	4.63554	4.56454	3.87594	4.29297	3.76875	3.96896	3.9005	4.80032	4.98747	3.26662	2.84621	4.14391	3.74333	3.12213	3.11882	2.82835	2.93455	1.688	2.49552	2.22771	2.21563	2.44682	2.48017	2.26345	3.7418	2.53364	2.83417	2.63492	3.82397	3.51123	2.03073
2.35682	3.46597	4.09663	4.31118	3.86092	4.62361	4.44669	4.34797	4.43979	5.04218	5.08311	3.21435	2.64869	4.3755	4.19874	3.7736	3.92369	3.74483	3.36552	1.95034	2.54489	1.89978	2.52143	3.39054	3.04642	1.94917	3.22945	2.66941	2.54717	2.7344	3.21384	3.45467	2.37761
2.38588	3.17638	3.26741	3.81564	4.12417	4.04048	3.40615	3.86655	4.24427	5.29386	5.17762	3.42879	2.78345	4.12623	3.8276	3.02567	3.42401	3.34666	3.28296	1.97081	2.57891	2.0992	1.98845	3.10035	3.26417	2.09829	3.44289	2.70506	2.77917	2.78926	3.39491	3.17661	1.70925
2.35131	3.20213	4.03217	3.86958	4.1291	3.9767	3.72486	3.85194	4.33827	4.39555	4.77418	3.38753	2.73626	4.37122	3.95083	2.80065	2.96286	2.83048	2.96083	1.94803	2.6082	2.06564	2.16617	2.35139	2.67685	2.13792	3.02623	2.82974	2.49203	2.61118	3.28971	3.21359	2.00671
2.5153	2.97578	3.9947	4.76928	3.5186	4.97708	4.39724	4.25244	4.04383	5.06405	4.8507	3.54929	2.91431	4.28226	4.02776	2.849	3.20441	2.57843	2.74364	2.05988	2.60508	2.02039	2.26019	3.48153	3.22989	2.02754	3.52343	2.11364	1.94344	3.19992	3.04776	3.36508	1.98939
2.34053	3.18737	4.29419	4.27262	4.07254	5.1694	4.5267	4.62062	4.09576	4.60455	5.18419	3.50194	2.33785	4.03994	4.11055	2.74015	2.54752	2.39763	2.3913	1.67855	2.61558	1.95617	2.25167	2.69422	2.84946	1.91348	3.04611	2.61569	2.20757	2.68829	2.5906	3.04232	2.15924
2.41736	3.25244	3.8815	4.02979	3.73375	3.98038	3.73777	3.9076	3.95519	4.25665	4.13997	3.19135	2.79086	4.23752	3.96816	3.21441	3.78123	3.50442	3.87315	1.91937	2.49355	2.01213	1.93279	3.60439	3.31511	1.88557	3.39739	2.42934	2.92181	2.24103	3.13755	3.4932	1.87971
2.62831	3.25346	3.61508	3.87231	3.93577	4.52576	4.15435	4.28674	4.2282	4.77264	5.19021	3.09076	2.65043	4.63349	3.82808	3.53272	3.49884	3.35132	3.19032	1.59928	2.27643	1.44989	2.10609	2.56655	3.06587	1.57617	2.88538	2.61275	2.27574	2.42276	3.23598	3.48457	1.77473
2.3104	3.35265	4.16387	4.91809	4.226	4.81094	3.87905	3.7331	4.02797	4.77827	4.94073	3.21071	2.65856	4.79813	4.2537	3.2068	3.40565	3.23126	2.87943	1.6087	2.51142	2.26209	2.34106	3.71577	3.69135	1.76127	2.61581	2.87282	2.36187	2.45157	3.36774	3.37001	1.96856
2.1569	3.19893	3.97269	4.33996	3.97723	4.69296	3.91666	4.01758	4.00822	4.58989	4.87444	3.36872	2.65932	4.50602	4.02852	2.84271	3.10808	3.21195	3.00299	1.91944	2.49706	1.93537	1.9218	2.87802	2.81882	2.02932	3.12819	2.8624	2.78058	2.53465	2.83353	3.38883	1.81915
2.37643	2.9421	3.82602	3.76236	3.9026	4.38511	4.00703	3.78144	4.54805	4.79067	4.74983	3.17185	2.59284	3.73126	3.86667	2.57272	2.88845	2.92773	2.78081	2.01663	2.35297	2.12328	2.07446	3.13018	3.31216	2.13679	3.46543	2.68767	2.33267	2.34849	3.15728	3.63458	2.49711
2.50361	3.30189	3.81383	3.88296	4.2032	4.26462	3.56872	3.93232	3.83232	5.02437	4.71598	3.28435	2.71305	4.01778	3.95643	2.95716	3.04115	3.13213	2.90525	2.06834	2.79375	2.41929	2.0146	2.38133	2.54478	2.13718	2.70142	2.537	2.72155	2.29593	2.77888	3.4148	1.78328
2.24876	3.49852	4.41765	3.30371	4.33087	5.30937	4.21263	4.20839	4.38023	4.587	5.20496	3.39074	2.55977	4.50592	4.00154	3.17273	3.59111	2.9177	3.14712	1.78117	2.66797	3.06161	1.99161	3.31662	3.57599	1.79564	3.63897	2.66308	2.81956	2.8762	3.00255	3.52844	2.22453
2.42048	3.48356	4.18607	3.6808	3.6572	4.40592	4.7079	4.33471	4.67374	4.84117	5.069	3.6248	2.91687	4.07212	3.89011	3.13743	3.71663	3.16863	3.31047	1.79461	2.58119	2.14342	1.69163	2.02544	2.00198	2.13412	3.55564	2.47196	2.82252	2.52167	3.10147	3.2143	2.05621
2.35225	3.90684	4.08044	3.91697	3.63255	4.11037	4.41096	4.43111	4.51627	4.38704	4.61349	3.27346	3.01677	3.99693	3.90853	2.74019	3.1855	3.07363	2.81019	2.00662	2.62293	2.29072	2.09676	2.67763	2.80068	1.9716	3.38232	2.19587	2.28659	2.178	2.8726	2.88316	1.96822
2.41106	3.40571	4.35743	4.45227	3.8736	4.26876	4.22369	4.14164	4.11007	4.5785	4.44037	3.14547	2.7169	4.33655	3.94059	2.87379	2.8673	2.22627	2.6127	1.91838	2.61112	2.36018	2.13623	2.8987	3.10222	2.01763	2.91881	2.17477	1.92254	2.40907	2.58635	2.88792	2.02545
2.46089	3.04093	4.1784	4.16372	3.56613	4.28431	3.80937	4.08005	4.11386	4.48821	4.97103	3.45031	2.98043	4.2605	4.07132	2.89656	3.61372	3.10138	3.12651	2.24847	2.7149	2.39519	2.02141	3.01528	3.01371	2.29419	3.59321	2.70766	2.64911	2.43291	2.92574	3.25629	2.27907
2.26496	3.56424	4.85983	4.22788	3.81315	4.62438	3.71276	3.82071	3.8349	4.12702	4.07553	3.39566	3.12587	4.28884	3.75105	2.89781	3.33511	2.98217	2.82854	2.01941	2.8014	2.67736	2.39007	1.97996	2.87647	1.81741	2.97734	2.42486	3.07089	2.67297	3.05874	3.1725	2.06741
2.41109	3.51691	4.50204	5.46236	3.86235	4.15421	3.84708	3.81715	4.1903	5.38245	5.57643	3.55809	2.34395	4.16476	4.29893	3.12716	3.24443	2.82371	2.92052	1.74424	2.51925	2.21118	1.85633	2.59383	3.13186	1.64439	3.36256	2.43593	2.44447	2.39947	3.00127	3.09381	2.07558
2.1049	3.45831	3.97496	3.72672	3.96758	4.1674	4.05392	3.9126	4.3826	4.36413	4.53522	3.10815	2.96406	3.94764	3.91117	2.6072	1.93897	1.77902	2.20711	1.64385	2.31844	2.51997	2.08068	2.84335	2.8323	1.65349	3.17738	2.78743	2.64125	3.76332	2.9592	2.89865	2.04691
2.42	3.33591	3.93012	4.27722	3.96472	4.21116	3.64277	3.78037	4.813	5.07061	4.89018	3.44795	2.78426	4.08369	3.99029	3.22098	3.17838	3.00808	2.95105	1.6406	2.36457	1.89568	2.02898	2.92689	2.97845	1.95136	3.6235	2.29446	2.69839	2.99442	3.05745	3.74247	1.63346
2.2822	3.29515	3.81494	3.74741	4.25105	4.15327	3.95706	4.29539	4.2462	4.37399	4.3726	3.14299	2.62872	4.15151	3.87039	2.8836	2.67823	2.43386	2.45449	1.85137	2.32741	2.40904	2.04836	3.2668	2.80546	2.18719	3.14372	2.64598	2.50967	2.46302	2.84455	3.22655	1.75623
2.37577	3.28679	3.66776	3.98654	3.78574	4.66253	3.60644	4.07945	4.39489	4.332	4.3476	3.25572	2.79776	4.49258	4.01008	3.41411	3.4859	2.87566	3.23185	2.01634	2.55071	2.00987	2.69662	3.24721	3.22597	2.08322	3.21238	2.75883	2.65856	2.54159	2.88681	3.43576	2.11175
2.69292	3.73327	3.84731	3.473	4.14064	4.19248	4.10981	4.46032	4.67456	5.04355	5.80481	3.47866	3.06463	4.14717	4.08313	2.7873	2.74361	2.5485	2.25753	1.97012	2.82546	1.85689	2.54836	3.095	3.1131	2.04399	2.85042	2.74121	2.89382	2.64928	3.0949	3.30418	2.19762
2.19456	3.55457	3.80688	4.49624	4.34886	5.00751	4.16338	4.11922	4.08434	4.88412	4.75484	3.4847	2.84298	4.2562	4.1678	2.67547	3.06683	2.58395	2.94435	1.88278	2.71329	1.08747	2.11332	2.14468	2.78897	2.13624	3.34878	2.49455	2.8934	3.03197	3.30353	3.29083	2.42083
2.09596	3.35729	3.92763	3.90722	3.75223	4.06452	4.10705	3.59481	4.0257	4.6009	4.63789	3.25774	2.59295	4.09999	4.00735	3.01267	2.96169	2.65043	2.61182	1.43922	2.32209	1.68082	2.20896	3.12016	3.25689	1.95324	3.3114	2.53562	1.85416	2.04892	2.05633	2.68075	1.77413
2.46008	3.37496	3.87695	3.84085	3.70658	4.40428	3.69657	3.52961	3.66676	4.8432	4.97993	2.97676	2.7023	4.26625	3.94532	3.24	3.28263	3.12922	3.16251	1.83396	2.49995	2.10938	2.19492	3.18099	2.87869	2.04043	2.93089	2.88637	3.07066	2.77227	3.33196	3.68542	1.83895
2.18979	3.22043	3.7919	4.29744	3.5062	4.70504	3.72896	3.91266	3.91878	4.46061	4.61439	2.88517	2.44824	4.0797	4.15436	2.96118	3.2366	2.9737	2.83255	1.61197	2.2392	1.38259	2.03967	2.06693	2.34168	1.47494	2.87149	1.98345	2.65933	2.55113	2.90633	3.23073	1.86229
2.54921	3.55411	4.29262	4.12147	4.12682	4.49948	3.93999	4.23584	4.15288	5.15531	5.30309	3.45068	3.01494	4.42566	4.29057	2.89471	3.16886	2.79886	2.93194	1.82557	2.36108	2.01822	2.11962	2.24213	2.58107	1.95191	3.41525	2.90666	2.68264	2.88646	3.40941	3.4205	1.76416
2.48355	3.46838	3.97134	4.56237	4.36308	4.67887	4.64662	4.6588	4.34673	4.62299	4.67815	3.52312	3.00673	4.56509	4.03116	3.29987	3.3492	3.32568	3.44071	2.09815	2.64433	2.13873	2.42158	3.01322	2.53945	2.25415	3.8347	2.9214	3.02454	3.20992	3.30694	3.62537	1.83404
2.13496	3.37899	3.64606	3.84078	3.9652	4.55776	3.93312	4.18427	4.06512	5.18361	5.26927	3.05817	2.63121	4.47762	4.08405	2.81335	3.0061	2.33745	2.68768	1.7339	2.46778	2.27908	1.77773	2.72096	3.12479	1.75495	2.97188	2.56562	3.26226	2.70223	2.97066	3.34777	2.11617
2.32696	3.43067	3.90739	4.34212	4.07756	4.37514	3.95364	4.11972	4.09516	4.82593	4.89044	3.14847	2.80915	4.07859	4.24196	3.0504	3.07923	3.10199	3.03871	1.61649	2.58706	1.74362	2.05695	2.39556	2.15538	1.91945	3.15814	2.88333	2.5516	2.96797	2.98364	3.40278	2.25217
2.44248	3.35398	3.7532	3.74028	3.74588	4.44748	4.01787	4.36754	4.1997	4.38241	4.55686	3.28571	2.81581	4.05434	3.97639	2.75584	3.18197	2.94244	2.94781	1.83841	2.3407	2.36354	1.68343	2.40653	2.84207	1.97345	3.21984	2.27729	2.69529	2.38289	3.01283	3.23671	1.85312
2.37729	3.00759	4.03898	4.32213	3.67725	4.80623	3.66815	3.96949	4.03039	4.39421	4.62542	3.46447	2.61107	4.1969	3.90829	3.30148	3.48102	2.89996	3.23972	2.00285	2.53724	2.07479	2.10894	3.00496	3.04893	1.68712	2.84821	2.06252	2.29653	2.12382	2.76944	3.16445	2.34729
2.45392	3.15962	3.52668	4.52676	4.32031	3.98193	3.55862	3.56851	4.09305	4.84648	5.02099	3.23195	3.12713	3.99304	4.36699	2.69534	2.8737	2.7925	2.7229	2.03318	2.58638	2.1803	2.33073	2.7743	2.63776	2.04044	3.00706	2.89961	3.26187	2.86263	2.89226	3.33652	1.92966
2.21187	3.15624	4.48191	4.67291	3.34838	4.44724	4.1114	4.39192	4.18355	4.8673	4.70746	3.50719	3.54034	4.22873	3.99279	3.1954	4.03316	3.54802	3.81279	2.25825	2.67853	2.40522	2.34638	3.2903	3.68508	2.17752	3.55867	2.80826	2.80552	2.80259	3.15864	3.63074	2.10303
2.38219	3.43089	4.15358	3.36366	3.95213	4.20116	4.24213	4.42336	4.32283	4.57569	4.972	3.02645	2.84374	4.62819	4.25831	3.03335	3.25897	2.9156	2.80439	1.71419	2.4062	1.5635	1.91069	3.19119	3.17019	2.20571	3.3746	2.43084	2.44312	2.17446	3.09487	3.04539	1.88999
2.3189	3.49456	4.51029	4.17583	4.03207	4.78847	3.70441	3.97535	4.32849	4.91811	4.75714	3.4133	2.43838	4.30675	4.09322	3.29161	3.03827	3.02684	3.06342	1.72842	2.47106	2.14256	2.35606	2.98339	2.92008	1.92841	3.09171	2.50506	2.82686	2.6683	3.34375	3.22854	2.1317
2.33959	3.41461	3.83924	4.51278	4.14568	4.62723	3.47171	3.64417	3.93904	4.37507	4.67534	3.32913	2.28773	4.18975	4.21036	3.2489	3.0774	3.25151	2.84394	1.36481	2.50304	1.6275	1.67683	2.24666	2.60599	1.94601	2.79776	2.84284	2.21169	2.87685	2.62224	2.94921	2.11647
2.33493	3.50088	3.89745	4.16462	3.61769	3.84817	3.54371	3.43832	3.75451	4.39927	4.98515	3.56728	2.90168	3.97963	3.92764	2.73234	3.23901	2.80181	2.84821	1.84638	2.48663	2.07173	1.55063	2.18531	2.64824	1.77398	2.97775	2.53793	2.41239	2.84635	3.3491	3.66207	2.12016
2.47527	3.45883	4.169	3.98894	3.78079	3.93552	3.49485	3.61713	4.0595	4.88976	5.1895	3.26166	2.78247	4.25138	4.08942	3.25566	4.03385	3.42782	3.38552	1.85681	2.40648	2.40564	2.01055	2.36111	2.5466	1.44339	2.7505	2.78069	2.8293	3.12952	3.63115	3.72393	2.26207
2.3517	3.29217	3.95738	4.3832	4.1506	5.06266	3.81589	3.73868	4.35463	5.1738	5.35223	3.29692	2.8178	4.6032	4.05109	2.76304	2.69955	1.89141	2.24136	1.7652	2.58801	2.30415	2.32902	3.46208	3.32338	1.8168	3.78554	2.72274	2.6123	3.0783	3.38078	3.25832	1.91158
2.44289	3.55916	4.03209	4.37745	4.13528	4.64714	4.53376	4.27574	4.3298	5.32896	5.44365	3.2576	2.71427	4.08896	4.25217	2.90252	3.25974	2.83019	3.474	1.74958	2.47484	2.07589	1.92368	2.7577	3.16438	2.15809	3.32864	2.56473	2.99452	2.83508	3.04959	3.52038	1.94466
2.52459	3.42777	4.40614	4.33366	3.93434	4.27545	3.91177	4.28612	4.43488	4.64915	4.87211	3.11844	2.86787	4.10768	4.34318	2.81081	2.93798	3.0418	2.92427	1.79506	2.55951	1.7277	1.51298	2.73126	2.83109	1.78284	3.19569	2.54307	2.49134	2.23946	2.49237	3.58066	1.4503
2.39098	3.249	4.00325	4.71746	4.0121	4.75017	4.36312	4.38373	4.30902	4.89995	5.1171	3.38434	2.58385	4.29886	4.0119	3.00202	3.62135	3.17111	2.98381	1.72664	2.14621	1.91241	2.39197	3.4915	3.32282	1.62011	2.80543	2.42444	2.74371	3.37733	3.32955	3.66925	1.40404
2.42462	3.07533	4.53788	4.15271	4.25949	3.64195	3.15718	3.6589	4.08832	4.59599	4.59328	3.20605	2.37382	4.04714	4.10609	3.31585	3.43768	2.96363	3.13712	1.98694	2.51951	2.52288	1.76526	2.72651	3.21467	2.0048	3.2984	2.68562	2.9265	2.3999	3.5095	3.60922	1.65448
2.0529	3.01476	4.54083	3.12094	4.24223	4.08276	3.58348	4.13218	4.3329	5.06177	5.12967	3.62273	3.13741	4.36341	4.20456	2.97693	3.4941	3.37081	3.00591	1.86752	2.63932	1.43128	2.15119	3.06123	3.26885	1.74217	3.81069	2.762	2.88673	2.89283	3.25366	3.19263	1.58347
2.7467	3.47312	4.51446	4.05466	4.0739	4.39014	4.29113	4.1883	4.02733	3.87504	4.37672	3.44134	2.82156	4.29052	3.84853	2.78999	3.35899	2.84555	2.92814	2.00792	2.52427	2.54486	1.74964	3.28703	3.19579	1.49324	3.41476	2.6548	3.42536	2.72148	3.27107	3.60599	2.39379
2.27095	3.16426	3.81809	4.74999	3.82449	4.30672	4.15807	4.05153	4.11047	4.85141	4.97879	3.41523	2.47004	4.4273	3.84096	3.57689	3.68418	3.30657	3.48402	2.15999	2.53452	2.72419	1.93511	2.50121	2.86543	1.61823	3.48167	2.22033	2.17814	2.9231	3.23361	3.43884	1.89477
2.43458	3.48145	3.95554	4.34786	4.15061	4.5358	3.9211	3.93201	4.47583	4.51848	4.87253	3.48409	2.92705	4.23051	4.08914	3.12792	3.47859	2.95041	3.0782	1.98351	2.43937	2.25356	2.0558	2.49189	2.46686	2.01627	4.06053	2.54594	2.32259	2.81902	2.98145	3.17051	2.38294
2.33833	3.38327	3.64038	4.02173	4.38146	4.5222	4.40342	4.28107	4.15605	4.84673	4.90782	3.30748	2.42041	4.08233	4.0324	3.00365	3.39317	2.92285	2.86913	1.73793	2.44639	2.14068	1.887	2.51038	2.87172	1.79698	3.11158	2.23566	2.77561	2.50893	3.33403	3.34196	1.76621
2.2903	3.4076	4.02762	4.80505	4.025	4.14715	4.2305	4.19495	4.15801	4.54385	4.42645	3.23089	2.81759	4.08553	4.14795	2.65963	2.76218	2.49276	2.62703	1.61222	2.53261	2.51654	2.14862	2.31518	2.72347	1.93615	3.38262	2.16956	2.80074	2.62012	3.74105	3.44481	1.63859
2.53596	3.32369	3.82553	4.29752	3.69582	3.81274	3.30822	3.55466	4.20712	4.40571	4.71948	3.03389	2.93384	4.26876	3.92902	3.32524	3.72833	3.54834	3.66558	1.83359	2.17991	1.93698	1.65466	2.63746	2.80739	1.51649	2.89734	2.49739	2.56417	2.47536	3.1615	3.46482	2.17661
2.31956	2.98883	4.48235	4.05283	3.78733	4.48873	3.89177	3.64066	3.88406	4.65885	4.5312	3.12563	2.63929	4.27783	4.15939	2.8525	3.30595	2.93012	2.91374	1.95583	2.18938	1.51583	2.39344	2.31753	2.81992	1.88438	2.5761	2.57445	2.67726	2.26135	3.30288	2.78162	1.70947
2.3555	3.45279	3.4777	3.70943	3.91079	4.34119	3.74273	4.15339	4.2131	4.34701	4.57874	3.65449	2.88966	4.46817	3.99214	3.32125	3.6264	3.51829	3.39745	2.16621	2.62363	2.20798	1.75398	3.42672	3.81934	2.31456	3.66542	2.71256	2.09985	2.91472	3.27003	4.04177	2.10855
2.25762	3.2822	4.02025	4.44207	4.15802	4.87035	4.00957	4.16998	4.07583	5.28797	5.21372	3.3179	3.18014	4.29883	4.12823	2.70421	3.39252	3.02931	3.02181	1.56802	2.61244	2.01139	2.09469	3.36469	3.04694	2.24896	3.18503	2.38634	2.78186	2.9071	3.52537	3.32597	2.04109
2.45641	3.38706	4.2747	4.28183	4.10597	4.42402	4.59254	4.29058	4.37374	4.75373	5.02423	3.65856	2.70979	4.26036	3.98761	2.42734	2.79008	2.33501	2.22342	2.19424	2.79492	2.7671	2.51263	3.19123	3.48967	1.67706	2.91202	2.46115	2.83553	2.56756	2.91596	3.51397	2.12901
2.43092	3.65729	4.17149	3.72485	4.15927	4.6837	4.16111	4.00965	4.05988	5.07328	5.34875	3.26242	2.68913	4.08789	4.39711	2.81663	3.36575	2.91126	3.06982	1.83383	2.3763	1.57038	2.11815	2.28464	3.02413	2.02551	2.91573	2.44104	2.4688	2.51183	2.909	2.90719	2.1642
2.33517	3.41263	3.95428	4.49021	4.2147	4.49742	4.42404	4.30807	4.16412	4.90702	4.92821	3.44972	2.612	3.8419	4.07549	3.00385	2.5659	2.81384	2.87652	2.03527	2.66658	3.01907	2.13171	3.32372	2.91422	2.67007	3.30341	2.52289	2.03669	2.25743	3.45971	3.33373	2.04051
2.31232	3.41131	3.76819	4.16712	4.26032	5.13445	4.77497	4.64623	4.08898	4.8673	5.10831	3.12071	2.85385	3.97931	4.17981	2.51353	2.68002	2.34202	2.58847	1.95953	2.43776	1.80893	1.99036	2.51581	2.78597	1.84478	3.54217	2.64071	2.86002	2.86868	3.09301	3.60987	2.0618
2.54541	3.12289	4.22594	4.07755	4.01218	4.47142	3.70126	3.77868	4.21704	4.57751	5.04236	3.41107	2.47818	4.44955	4.1624	3.13654	3.1339	2.85903	2.99097	1.51435	2.5468	1.88794	2.35126	3.04539	3.23297	2.16858	2.96064	2.3201	2.32364	2.51226	2.8152	3.34053	1.97345
2.38283	3.50959	3.88535	3.71492	3.91728	4.52125	4.55056	4.46944	4.1042	4.68955	4.79427	3.57201	2.73497	4.46347	3.81121	3.23916	3.70321	3.03301	3.30984	1.71197	2.71772	2.16113	2.17946	2.58009	2.41897	2.10916	3.93123	2.92816	2.72012	2.89963	3.66169	3.76257	1.95404
2.45365	3.76214	4.33874	4.68301	4.26702	4.16479	3.66041	3.99168	4.50667	4.88959	4.82246	3.65004	3.58063	4.70614	4.09919	3.18236	3.01773	3.19243	2.94063	1.77515	2.71168	2.59116	2.61777	3.58252	3.31897	2.0376	3.18549	3.16046	2.41209	2.56773	3.37827	3.31608	2.02698
2.25388	3.14097	4.37249	4.61648	4.0786	4.39783	4.33082	4.12844	4.04493	4.78287	4.81395	3.08433	2.62754	3.83766	3.8468	2.35301	2.4551	1.87486	2.41555	1.5222	2.23627	2.05791	2.01775	3.05665	2.81127	1.35462	2.74539	2.1862	2.53707	1.81274	2.59237	2.50658	1.98598
2.33396	3.46104	4.33024	4.81155	4.29299	4.4773	4.65533	4.31408	4.48836	4.68089	4.83745	3.12723	2.6491	4.16911	3.7977	2.67581	2.87763	2.2875	2.41029	1.60564	2.43291	1.30921	1.58872	2.86495	2.81593	1.63	3.15791	2.33192	2.50053	2.25008	3.0159	3.24357	1.98286
2.29203	3.20896	4.65261	4.2357	3.89552	4.56228	4.57561	4.00475	4.34049	4.25421	4.31025	3.31984	2.8717	4.16105	3.93376	2.85514	3.31361	2.94162	2.84025	2.33879	2.57443	2.48112	2.63366	2.67437	2.84605	2.06405	3.52517	2.60012	2.90218	2.86233	3.46476	3.13052	2.308
2.4394	3.46589	4.5025	4.05172	4.02634	4.35572	4.3178	4.24824	4.23171	4.79507	4.80521	3.49404	2.78444	4.48333	4.04254	2.99824	3.33679	2.85153	3.24419	2.00351	2.59328	2.04792	2.34682	2.9059	2.85091	2.11578	3.31769	2.63792	3.12398	2.54794	2.41292	3.32242	1.80483
2.37229	3.3651	4.01267	5.17803	4.09813	4.57955	4.69902	4.73256	4.47386	4.11906	4.12018	3.2623	2.62212	4.16105	4.0573	2.63304	2.89322	2.11485	2.32275	1.7803	2.46908	2.16632	2.50335	3.76675	3.83676	1.65094	3.13863	2.45646	3.01445	2.85319	3.13611	3.81862	1.9219
2.51734	3.30652	3.77688	4.006	4.29346	4.26587	3.68739	3.73925	4.16378	4.58564	4.47976	3.46899	2.80219	4.03816	4.27575	3.37927	3.76729	3.86466	3.75517	2.26813	2.56548	2.08254	2.54853	3.19458	3.3501	2.45971	2.54685	2.57645	2.62111	3.02486	3.34383	3.27233	2.24241
2.42056	3.3887	4.09149	4.02167	4.15753	4.36273	4.65818	4.29839	4.58961	4.48699	4.80842	3.53069	2.94706	4.43131	4.10084	3.32504	3.58014	3.18309	3.26696	1.72451	2.71295	2.14107	2.19744	3.26246	2.73835	2.3795	3.87258	2.80443	2.88862	3.27625	3.48149	3.68878	2.28006
2.48746	3.38438	4.60142	4.53053	4.27492	4.42534	4.08027	4.19463	4.12357	5.14139	5.17561	3.16487	2.78371	4.17992	4.23592	2.65976	2.92994	2.64842	2.86874	1.79635	2.6418	1.66182	2.1192	3.5122	3.10567	1.80931	3.09001	2.51287	2.80803	2.61363	3.06235	3.21938	2.17287
2.23517	3.39341	4.27592	4.44447	3.81823	3.75915	4.00077	4.01051	4.34937	5.06834	5.22438	3.50896	3.13335	4.24666	3.74286	2.52032	2.92676	2.48397	2.62999	1.72045	2.80332	1.93162	2.28653	2.67673	2.90994	1.85835	2.79604	2.31386	2.8843	2.1369	3.04002	3.27712	2.24702
2.47222	3.3148	4.48987	4.5219	3.65242	4.8608	3.96227	4.10373	4.11457	4.83607	4.85686	3.56554	3.22711	4.52619	3.79835	3.08421	3.51841	3.26237	3.15526	2.21288	2.79516	1.94127	2.51206	3.03635	3.32981	2.29136	3.50292	2.74154	2.7311	2.76888	3.22422	4.00985	1.62009
2.49165	3.56997	4.29245	4.57582	4.00842	4.58638	3.7843	3.92108	4.50875	4.42035	4.94412	3.42169	3.35533	4.07533	4.11572	2.45172	2.55538	2.20697	2.41854	1.81534	2.37216	1.95838	1.53427	2.60081	2.97551	2.1218	3.52331	2.99635	2.24926	2.40733	3.16057	3.31258	1.66629
2.23828	3.17728	3.70147	3.80781	4.12697	4.72656	4.60398	4.63563	4.46492	4.86799	4.8789	3.1734	2.80196	3.97415	4.15037	3.03612	2.92213	2.65465	2.44835	1.94054	2.4832	1.57978	2.23382	3.14688	3.0734	2.00094	3.31745	2.46603	2.6989	2.47814	3.25069	3.26418	2.03422
2.39211	2.85366	3.80974	4.02572	3.8224	4.35587	3.68029	4.31866	4.28389	4.34638	5.05938	3.11945	2.89114	4.32625	3.92043	2.96235	3.12289	2.9783	2.9587	1.79283	2.33811	2.00818	1.91447	3.16827	3.20115	1.79405	3.10539	2.91107	2.80237	2.66504	3.17627	3.2407	1.87275
2.57572	3.50072	3.81622	4.17171	4.13715	4.24996	4.2838	3.98441	3.97134	4.04453	4.21054	3.32508	2.78431	4.49087	4.16395	3.01367	3.1253	2.99022	2.94491	1.95695	2.37502	2.42454	2.10792	2.65496	2.82851	2.10609	3.06573	2.51247	2.75798	2.84162	3.20741	3.61134	1.99196
2.37869	3.21911	4.01251	4.23026	4.27236	4.19616	4.27269	4.31197	4.34666	4.56695	4.47379	3.50047	3.19051	4.62741	4.08718	2.96951	3.06909	3.00619	3.24759	1.77978	2.61826	2.48391	2.14288	2.82574	2.44919	1.80048	3.23453	2.77795	2.91487	2.76483	3.18263	3.75666	2.35084
2.48895	3.55046	4.0391	4.36151	4.38504	4.78048	4.7392	4.38633	4.1165	4.81636	4.57136	3.41332	3.05466	4.46936	3.87125	2.71823	2.88623	2.80328	2.76002	2.05014	2.73211	2.35479	2.43509	2.6451	2.85743	2.00238	3.5034	2.84046	2.71536	3.0894	3.2053	3.34458	1.52875
2.30308	3.11608	3.90259	3.81748	3.86669	4.48059	3.72494	3.97676	3.86078	4.50835	5.0576	3.17498	2.92469	4.58511	3.86445	3.0087	3.16413	2.91733	3.07412	1.88787	2.66938	1.73488	2.35884	3.70665	3.26503	1.83297	3.84267	2.54434	2.45333	2.17182	3.06775	2.9066	2.07429
2.44954	3.32984	4.46184	4.6117	4.16062	4.24554	3.38637	3.62821	4.35408	5.02495	5.00964	3.36924	2.87796	4.22558	3.99452	2.74304	3.13283	2.34736	2.68948	2.21856	2.47652	1.64164	1.53607	2.65644	2.97184	2.20505	3.07727	2.44735	3.04502	2.89301	3.1223	3.30663	1.93801
2.38932	3.41568	3.95139	4.60344	3.92864	4.84566	3.74883	4.22822	4.2133	4.97967	4.82356	3.46568	3.15869	4.1182	3.98408	3.172	3.15741	2.86602	2.90163	1.98604	2.94117	2.66461	1.7152	3.06624	2.51283	2.21334	4.10825	2.78411	2.76089	2.72947	3.02729	3.4215	1.68184
2.46518	3.27392	3.96883	3.71995	3.64327	3.77008	4.0977	3.77872	4.01324	4.47578	4.99902	3.54237	2.58634	4.14883	4.16566	2.70347	3.37462	2.97691	3.36294	1.57057	2.31483	2.82607	2.09073	2.93682	3.65081	1.483	2.70217	2.28127	2.56074	2.5743	2.70167	2.71261	1.9524
2.42555	3.38558	4.34476	5.15366	3.94524	4.23751	3.75646	3.65864	4.09577	5.06898	5.37949	3.48712	3.27508	4.25697	3.98686	3.50072	3.07467	2.54964	2.80591	2.07661	2.68578	2.38169	2.67564	2.79339	2.9608	2.47086	3.70907	2.8751	2.56716	2.21642	3.4513	3.33787	2.2703
2.57354	3.78779	4.09013	4.72262	3.77071	4.39878	3.66779	3.82686	4.38264	4.50084	4.60229	3.41924	2.82329	4.23961	3.87146	3.30761	2.95863	3.08049	3.19953	1.90988	2.66236	1.86654	2.20733	2.88652	2.86338	1.85766	3.28211	2.06722	2.53257	2.5516	3.2277	3.73678	2.50983
2.31177	3.92812	4.02487	4.16587	3.88246	3.82903	3.77224	4.1934	4.1446	4.43331	4.51225	3.33199	2.95939	4.32154	3.99975	2.05904	3.00909	2.61803	2.62437	1.64284	2.32254	1.6413	1.71388	1.77577	2.10079	1.37252	2.76272	2.34931	2.89345	2.42196	3.33932	3.43046	2.10286
2.5229	3.48871	4.21556	4.01501	4.26917	4.05645	3.57967	4.08879	4.11624	4.93054	5.0334	3.75536	3.34114	3.85882	4.27446	2.8061	3.42274	2.92615	3.01794	1.95357	2.47687	1.82609	2.08888	2.95059	3.5814	2.38297	3.6782	2.02757	2.89969	2.29408	3.39585	3.3906	2.1311
2.15758	3.20727	4.44299	4.39904	4.21655	5.33899	4.5762	4.62593	4.723	4.81271	5.26627	3.60423	2.5197	4.39008	4.17001	2.99226	3.43373	3.29984	3.23787	1.36827	2.5684	1.88233	2.04876	3.16357	3.32431	2.18332	3.06198	2.91201	3.17411	2.90464	3.68018	3.8845	2.12382
2.22933	3.37841	3.84079	3.95856	3.98198	4.23623	3.72402	4.09543	3.80202	5.05245	4.96039	3.29585	3.17806	4.25908	4.12511	2.88221	3.33564	3.09179	3.43971	1.74926	2.86713	2.45296	2.36162	2.9921	3.28492	1.8722	3.10471	2.64562	2.77089	2.87375	3.09122	3.19503	1.9615
2.49233	3.50351	3.58145	4.28289	3.72101	4.37957	4.13153	4.15718	4.07605	4.28839	4.53927	3.51332	2.79968	4.2433	4.06438	2.82648	3.33945	3.10236	3.17893	1.8008	2.57694	1.65139	2.11272	2.76434	2.86894	1.98576	3.46387	2.86715	2.87081	2.67673	3.5671	3.25791	2.20337
2.30544	3.57581	4.34284	4.72939	3.99936	4.09545	3.97953	4.1867	4.14129	4.68317	4.8602	3.53039	3.24177	4.42291	4.0506	3.41111	3.25229	2.98178	3.18015	1.98109	2.75377	2.49017	2.81395	2.95745	2.98148	2.14807	3.22442	2.90485	3.03467	3.01683	2.92708	3.62254	2.11289
2.54449	3.56716	4.20045	4.36927	3.88782	4.63013	4.10384	4.2952	3.9428	4.34831	4.45787	3.44793	2.85232	4.1888	4.12596	2.79619	3.11702	2.66742	2.97803	2.13004	2.58822	1.94467	1.81233	3.26051	3.08725	2.34313	3.29004	2.72609	2.81871	2.82169	2.71982	2.78122	1.9275
2.27501	3.16088	3.90692	4.35245	3.9756	4.46229	3.97646	3.87917	4.0524	4.47039	4.53759	3.29767	2.75287	4.29585	3.86947	3.17381	3.20604	3.18255	2.8851	2.11692	2.80617	1.63456	2.35242	3.24317	2.81516	2.55046	3.68019	2.73161	3.28052	2.81306	3.52061	3.70077	2.32199
2.54444	3.2607	4.19726	3.9335	4.02731	4.78997	4.01283	3.99449	4.41958	4.81039	4.17579	3.42349	2.61423	4.16946	4.04578	2.94388	3.31966	3.06606	2.96418	2.15479	2.86739	2.53043	2.48329	2.78015	2.92847	1.80008	3.25349	2.59497	2.76983	2.62646	3.16637	3.43789	1.66798
2.37996	3.07669	4.18058	4.01299	4.11713	5.03626	4.45307	4.23099	3.69716	4.30648	4.35658	3.49328	2.85138	4.46862	3.86345	2.72989	3.32819	2.59403	2.96292	2.29425	2.51517	2.40788	2.22026	3.06079	3.1688	2.0565	3.32609	2.53232	2.651	2.619	3.09292	3.96661	2.1616
2.61636	3.16311	4.3441	4.78916	4.10484	4.6475	4.33159	4.47739	4.05555	4.41988	4.90087	3.17469	2.71034	4.11362	4.22301	2.92359	2.84712	3.14415	3.31898	1.70143	2.61703	2.24971	1.66966	2.91497	2.79739	1.92727	3.56634	3.10234	3.51185	3.01512	3.19721	3.93136	1.81725
2.28282	3.49123	4.56105	5.01404	4.09742	4.04396	3.83	3.8326	4.35729	4.81298	4.90502	3.41887	2.53722	4.4366	3.86953	3.01607	3.53502	3.10064	3.27191	1.53771	2.43675	2.22296	1.9107	3.37761	3.32165	1.59275	2.94426	2.63289	2.31798	2.18866	3.46334	3.44344	2.00386
2.4194	3.45158	4.14908	4.01056	3.98754	4.30039	4.16516	3.92991	4.0912	4.68728	4.95689	3.4832	2.26744	4.36529	3.9163	2.72304	2.9916	2.83438	2.96574	1.76895	2.55141	2.45626	1.90719	2.81765	2.64765	2.02516	2.90668	3.14895	3.41368	2.74019	3.25812	3.03139	1.62675
2.48353	3.36781	3.41049	3.69912	3.97012	4.59981	4.23718	3.86162	4.06215	4.68503	4.93601	3.08951	2.55244	4.59165	4.20939	3.0028	3.54965	3.0792	3.08925	1.81978	2.07223	2.18151	2.11956	3.15964	3.04671	1.78516	2.74522	2.58115	2.45169	2.7056	3.14778	3.64033	2.07103
2.37707	3.55879	3.94293	4.19467	4.05141	4.51086	4.1682	4.52389	4.21617	4.13678	4.78254	3.39747	2.49254	3.84878	4.16644	2.80661	3.04632	2.87204	2.89341	1.76529	2.22489	2.27201	2.1084	2.62154	2.94548	2.13122	3.06425	2.43082	2.42478	2.73998	2.41205	2.97389	2.08826
2.42534	3.46805	4.73967	4.77114	4.18813	4.3193	4.32842	4.08719	4.27803	4.6164	4.50344	3.44925	2.70122	4.46543	4.11184	3.40974	3.50323	3.15675	3.2393	1.99873	2.76232	2.01249	2.0759	3.4431	3.23459	1.82176	3.71675	3.25718	2.75727	2.68481	3.17483	2.89723	1.50365
2.43565	3.38703	3.8724	3.26995	3.59535	4.38835	3.82162	3.97526	4.27188	5.04531	5.0693	3.29541	2.82794	3.99975	3.90665	2.59593	2.57461	2.72472	2.69314	2.22766	2.28204	1.75956	1.56286	2.70355	2.70494	1.71406	3.20675	2.5122	2.82767	2.19592	3.07665	3.04811	1.53786
2.43529	3.22425	4.36355	4.21524	4.62261	4.98063	3.90846	4.19853	4.40896	4.80174	4.91406	3.15463	2.69337	4.06436	4.0271	2.54588	2.98647	2.28	2.29306	2.04151	2.64703	2.30844	1.87026	2.87403	2.95132	1.98564	3.46411	2.52042	2.67722	2.30181	3.00051	3.38088	1.96898
2.38843	3.63626	4.10846	4.46838	4.02029	4.58248	3.84496	4.19573	4.52687	4.00685	4.3435	3.42685	3.00993	4.0011	4.1755	2.50782	3.41805	2.93548	2.79254	1.96252	2.19035	2.0681	2.17698	2.99638	3.50354	2.14861	3.39656	3.02298	3.05372	3.02775	3.36575	3.53982	1.59641
2.28351	3.57907	4.29705	4.20693	4.08476	4.50616	3.61614	4.19755	4.3474	4.60686	4.54582	3.50897	3.02545	4.09808	3.95562	3.6098	3.63857	3.52566	3.70327	1.87035	2.64092	1.57071	2.58055	3.08955	4.01218	1.59333	3.24063	2.15449	2.3231	2.58124	2.91595	3.56495	1.80641
2.33153	3.44723	3.8905	4.36231	3.78824	4.75135	3.98272	3.83505	3.9723	4.72004	4.64574	3.41445	3.73249	4.01008	4.16318	3.04404	3.42589	3.30612	3.24127	2.07077	2.39922	2.47607	2.44144	3.11367	2.98229	1.92932	3.0463	2.87224	2.61058	2.89478	3.45211	3.1414	2.14547
2.49043	3.53605	4.07003	4.50515	4.05157	4.30683	4.21139	4.48515	4.12444	4.87988	4.96571	3.10675	2.72991	4.27892	4.00899	2.80013	2.90426	2.81603	2.4586	1.84345	2.74116	2.18131	2.09979	2.90039	3.40496	2.15334	3.06455	2.59742	2.74051	2.61717	3.3177	3.48387	1.92518
2.42522	3.23804	4.36577	3.89465	4.16939	4.09025	3.49979	3.97117	4.41589	4.36398	4.70607	3.17643	2.22398	4.31244	4.05012	2.99311	2.98632	2.48695	2.90783	1.99202	2.4115	1.90992	2.0632	2.01188	2.67891	1.7697	3.06123	2.81523	3.23675	2.74212	3.50282	3.52006	1.8213
2.35577	3.4216	3.64603	4.32097	3.81183	4.19698	3.48753	3.80859	4.05717	4.79041	4.6474	3.105	2.93681	4.06807	4.0925	3.10863	3.31432	3.21631	3.08942	1.86507	2.43797	1.84243	1.95028	2.57617	3.19438	1.58455	3.12987	2.94814	2.22287	2.36906	2.50018	2.98442	1.78927
2.25486	3.52192	4.17785	4.14797	3.6352	4.59484	3.97629	4.56045	4.38159	4.5684	4.85195	2.94956	2.08234	3.94407	4.17951	2.8045	2.85645	2.82118	2.78766	1.09808	2.00669	1.93718	1.7827	3.2209	2.97775	1.58689	2.84788	2.09429	3.34969	3.17668	3.18428	3.59448	1.87185
2.52254	3.22252	4.26507	4.13784	4.12335	4.76757	3.95071	4.07871	4.54657	4.67543	4.64118	3.1087	2.25979	3.95859	3.89271	3.25769	3.70088	3.2892	3.32921	1.91433	2.74629	2.68067	2.20962	2.88934	2.68315	1.3817	3.49875	3.00506	2.31635	2.99094	3.4905	3.69707	2.18421
2.11997	3.2759	3.93449	4.64965	3.68506	4.80272	4.62231	4.03495	4.47911	4.88974	4.95031	3.38356	2.32806	4.03638	4.05094	3.20676	3.3218	3.00097	3.08664	2.09139	2.57654	2.25407	2.3965	2.50676	2.2542	1.94938	3.2603	2.62296	3.3643	3.23182	3.47598	3.52971	2.03385
2.49542	3.72864	4.60672	5.34945	4.00823	5.09925	4.41131	4.65034	4.07057	4.40346	5.13139	3.38966	2.44312	4.51242	4.11926	2.50399	3.01746	2.78273	2.67723	2.04122	2.43891	0.978189	2.05692	2.70186	3.09305	1.91533	3.64614	3.02058	2.75195	3.18384	3.47978	4.03155	2.10269
2.38375	2.94997	3.88131	3.65117	3.87303	4.11844	3.56561	3.79309	4.16195	4.97621	5.28968	3.22042	2.76664	4.11869	4.55334	2.38502	2.66027	2.09419	2.57892	1.85358	2.43082	1.81391	2.09505	2.62005	2.9196	1.84586	3.15945	2.27412	2.82631	2.9553	2.90548	3.01112	2.44628
2.21818	3.25112	4.41029	3.63045	4.12287	4.78624	4.06688	3.75482	4.16995	4.96083	5.14952	3.23187	3.0021	4.06785	3.96408	3.05535	3.14584	2.94865	2.89673	1.99816	2.37793	2.27593	2.70448	2.94532	3.02948	1.81715	3.31567	2.80301	3.0749	3.20225	3.28006	3.75224	2.23402
2.37613	3.11518	4.1504	3.37343	3.906	4.34544	4.27388	4.20987	4.08113	5.04816	4.91238	3.3582	2.35147	4.55352	3.87792	3.03226	3.69625	3.34539	3.15968	1.76835	2.49117	1.745	2.27563	3.0602	2.88407	2.50434	3.90563	2.62141	2.40388	2.47194	2.60651	2.89466	1.32046
2.38546	3.39104	4.2654	4.82342	4.0423	5.13401	3.87719	4.20123	4.66469	4.26364	4.89886	3.27014	2.50431	4.35525	4.0703	3.62088	3.75018	3.5025	3.46778	1.85984	2.43307	0.917481	1.46871	2.6124	2.28415	1.519	2.45571	2.91468	2.64924	2.69164	3.1113	3.63418	1.96308
2.39997	3.30645	3.95997	4.13653	4.09493	4.40884	3.88096	4.16737	4.29493	4.68958	4.79277	3.27074	2.42787	4.17653	4.23185	2.99157	3.01573	2.54312	2.82484	1.78527	2.6076	1.45975	2.09012	2.50119	2.63563	1.53089	3.34368	2.98234	2.85119	2.91798	3.03439	3.60886	2.04061
2.32794	3.33405	4.03443	4.95921	3.75862	4.59835	3.68685	4.12683	4.32076	5.01513	4.82216	3.33825	2.55417	4.46936	4.1924	2.23796	2.64002	2.46577	2.38977	1.82288	2.3885	2.3538	1.71975	2.55233	3.09778	1.48884	3.00329	2.8742	2.6582	2.28702	2.8666	2.95971	1.81448
2.7233	3.58906	4.20602	3.96123	3.79922	4.16813	3.56944	3.83463	3.87255	4.72158	4.36133	3.53761	3.3103	4.04014	3.90856	3.10627	3.70127	3.53959	3.46952	2.0045	2.39401	2.09788	2.56468	3.11175	3.16557	2.0693	3.58675	2.94261	2.68446	2.78821	3.70498	3.42598	1.63562
2.55054	3.43023	4.00369	3.86792	3.74799	4.01433	3.81122	3.98339	4.19968	4.61253	4.82688	3.13665	2.86091	4.22578	4.16117	2.64377	2.96516	2.63478	2.83022	1.83719	2.62601	1.41812	2.27631	3.36379	3.00913	1.92406	3.36804	2.6379	2.2113	2.74783	3.33442	3.28425	2.02086
2.21695	3.32092	4.6158	3.9004	4.10132	4.62372	3.96989	4.32835	4.14972	4.26816	4.73192	3.33874	2.75189	3.926	4.08273	2.60956	2.95557	2.7915	2.79021	1.89716	2.16309	1.40262	2.05784	2.4342	2.59059	1.79944	3.20334	2.42977	2.91804	3.31037	3.23891	3.4266	2.05353
2.41441	3.46592	4.09379	4.24124	3.57653	4.39149	3.51834	3.7199	4.31684	4.45504	4.34009	3.23755	2.6192	3.96647	4.23103	2.8308	2.78709	2.57303	2.66757	1.75033	2.48952	2.3734	2.20972	2.77695	2.89907	1.56801	3.17124	2.61841	2.57289	2.57716	3.00948	3.05893	1.72041
2.15307	3.19942	3.69147	4.03	3.9472	4.04406	3.73724	3.7271	4.15629	4.72306	4.58802	3.24276	2.98339	4.22054	4.10689	2.89738	2.87761	2.82536	3.0836	1.785	2.46392	1.9664	2.51554	2.82222	2.85251	2.2371	3.66654	3.07827	2.75613	2.96864	3.38853	3.14142	1.72529
2.35714	3.48639	4.05099	4.36626	4.30132	4.23174	4.39363	4.36231	4.47939	5.22069	5.30569	3.26104	3.01106	4.08492	4.16307	2.96996	2.86122	2.62789	2.61696	1.76488	2.57781	2.15139	2.58358	2.92588	2.66878	2.13498	3.50537	2.37123	2.60775	2.28278	3.12664	3.58861	2.05825
2.31651	3.618	4.59219	2.99544	4.2817	4.51719	4.22372	4.0809	4.45364	4.26887	4.55875	3.0374	2.46982	4.25079	4.0234	2.88134	3.0158	3.22108	2.77826	1.65419	2.5529	2.84154	1.67782	2.13905	2.50842	2.27562	3.36862	2.54117	3.19441	2.99731	3.67491	3.71073	1.65177
2.4105	3.50486	3.84785	4.73842	3.76941	4.33242	4.06746	4.35353	3.71541	4.676	4.82971	3.12106	2.69214	4.36307	3.96713	2.58557	2.88755	2.3505	2.25801	1.71421	2.3241	2.33425	2.42591	2.60821	3.1037	1.90688	3.80652	2.82318	2.4874	2.70886	3.22332	3.30129	2.14084
2.48861	3.44808	4.23665	3.6409	4.16259	4.13745	3.74249	3.76561	4.13977	5.0868	5.35285	3.23829	2.73167	4.26485	4.15252	2.59072	2.83007	2.35364	2.5695	1.67201	2.3106	2.29715	2.27661	2.65211	2.79893	1.66141	2.80562	2.70837	3.23523	2.92205	3.27482	3.34805	1.85738
2.55627	3.41981	4.51469	4.20247	4.05142	4.85499	4.27811	4.58787	4.12105	5.27518	5.43238	3.26821	2.18758	4.17871	3.90964	2.99591	3.47937	3.39323	3.05689	2.16817	2.55648	1.82303	2.20523	2.11857	2.3417	1.26561	3.53237	2.52367	2.80318	2.84473	3.38728	3.86312	1.93053
2.43711	3.16388	4.25878	4.40744	4.00006	4.64678	3.87453	3.89514	4.19063	4.75744	4.81345	3.29793	3.0574	4.02915	3.94595	2.96729	3.21106	2.83742	2.75214	1.86862	2.7057	1.95382	2.05104	2.88043	2.69475	2.12285	3.25847	2.654	2.01162	2.4192	3.3314	3.20238	2.45109
2.54224	3.46083	3.79193	4.10246	3.89825	4.76517	3.50205	3.79413	4.10899	4.82497	4.85779	3.34471	2.87104	4.04865	3.78035	3.18833	3.06692	3.00976	3.19033	2.07954	2.58739	2.26139	2.37284	3.61008	3.68154	1.70721	3.18984	2.46798	2.99234	2.40452	3.23242	3.36668	2.29922
2.53486	3.16219	3.91411	4.00374	3.72116	4.22812	4.16975	4.15876	4.26831	4.17481	4.75801	3.46511	2.7303	4.29233	4.14396	3.09228	3.0715	2.61271	2.84722	2.09202	2.79363	2.41356	2.14984	2.82028	2.81425	1.99152	4.16364	2.96182	2.82651	2.8925	2.98528	3.33861	2.3449
2.30755	3.0697	3.78529	3.89302	4.243	4.49626	4.72822	4.08864	4.38885	5.12718	5.10677	3.60324	3.01357	4.22579	4.1112	3.91594	3.68456	3.42946	3.57689	1.88205	2.66989	2.26047	2.27565	3.23139	3.15956	1.98776	3.54615	2.49503	2.46432	2.27575	3.53148	3.78973	2.13951
2.53995	3.40888	3.91077	4.44163	4.01696	4.32351	3.66471	3.68726	4.41892	4.47141	4.21909	3.37402	2.52642	4.19635	3.9918	2.68409	2.51346	2.65215	2.45577	1.82444	2.57384	1.94957	2.53988	3.39868	3.30679	1.85439	3.25242	2.41753	2.5699	2.61998	3.31149	3.45475	1.89811
2.39741	3.61698	4.30192	3.85467	3.8993	4.59023	3.7332	3.88172	3.69234	4.85558	4.53933	3.39537	2.27902	3.72865	4.13926	2.86656	2.88619	2.95478	2.73807	1.9066	2.55238	1.94278	2.17386	2.50288	2.82027	2.45183	3.05047	2.33131	2.08713	2.86467	2.69824	3.01066	1.83727
2.12351	3.1757	4.13238	3.98888	3.8119	4.36693	4.51651	4.121	3.92396	4.54053	5.02911	3.18162	2.47685	4.15773	4.00155	3.08011	3.37135	3.0284	2.94886	1.65954	2.45082	1.73888	1.84566	2.54928	2.97714	2.15416	3.28384	2.43229	3.08387	2.89508	3.32008	3.65779	2.50807
2.41407	3.13322	4.02607	3.97947	3.86907	4.45235	3.35883	3.80484	4.14075	4.78148	4.8472	3.78767	3.03409	4.0945	4.17707	2.97408	3.30591	2.93811	2.98822	2.16481	2.70977	1.93536	1.7988	3.04271	3.03558	2.05329	3.53834	2.89981	2.65748	2.77495	3.84472	3.75551	1.98382
2.19556	3.47448	3.80806	4.55689	4.17813	5.37633	4.85715	4.95929	4.24778	4.90697	4.979	3.19383	3.07826	3.89159	3.92658	2.62344	2.98554	3.00919	2.67374	1.54335	2.59348	2.0223	1.69588	2.18794	2.41103	1.6936	2.99483	2.39278	2.81739	2.81484	3.13548	3.21573	2.20716
2.30202	3.39794	3.50694	4.016	4.35953	4.84613	3.73707	3.90079	4.31562	4.38216	4.03927	3.56444	2.47665	4.36663	3.89174	2.24965	3.03014	2.41316	2.44264	1.95059	2.50745	2.62646	1.86748	2.76642	2.98095	1.91835	3.30046	2.83471	2.45281	2.74274	3.06036	2.76429	1.73607
2.28585	3.41462	3.59059	4.12428	4.17138	4.32112	4.3834	4.55908	4.08818	4.07207	3.947	3.37947	2.71097	3.97642	4.05188	2.82242	3.17847	2.32253	2.55846	1.70053	2.50134	2.13672	2.50647	2.53593	2.70887	1.73191	2.54193	2.69478	3.01899	3.20325	3.6891	3.42722	2.3129
2.04541	3.10621	3.63582	3.48534	3.74166	5.03397	4.2198	4.07081	4.02941	4.73779	4.61451	3.44781	2.66179	4.07023	3.90537	2.75832	3.2397	2.61694	2.93884	1.89545	2.76164	1.69773	2.13724	3.16175	2.87794	1.94786	3.58008	2.52377	3.65267	3.41211	3.93729	3.6213	1.71117
2.24843	2.97747	3.95013	4.39417	3.9888	4.00987	4.04397	4.09055	4.79615	4.50899	4.67408	3.23613	2.712	4.35221	4.13473	2.96282	2.72068	1.95401	2.07927	1.9772	2.58373	2.77464	1.83348	2.93507	2.72067	2.28167	3.49913	2.13858	3.40961	2.75875	3.43164	3.64106	2.26648
2.13095	3.13742	3.90894	4.10836	3.99872	4.53688	4.37996	4.68453	4.01883	4.68139	4.91853	3.21586	2.6159	4.37537	3.90815	2.85918	3.05817	2.79275	2.77833	1.89484	2.52579	2.15884	1.4405	3.04667	3.11775	1.83868	3.40602	2.44165	2.39117	2.86068	2.52501	3.11462	1.84777
2.3732	3.34545	3.95542	3.7324	3.56083	4.79432	3.42547	3.89146	4.13144	4.32355	4.83973	3.44962	2.9852	4.20945	4.11361	2.99157	3.29384	2.73183	2.84213	1.86484	2.68728	2.47706	2.40707	2.4061	2.18429	1.53905	3.47075	2.66217	2.85176	3.05806	3.58397	3.19261	2.00984
2.2977	3.10343	4.09012	4.13997	3.78962	4.6634	4.18783	4.04127	3.92572	4.19728	4.45059	3.4249	2.27662	4.2503	3.99917	2.82221	2.81538	2.58712	2.74115	2.11253	2.50038	2.42109	1.77895	2.66926	2.5434	1.84373	3.1862	2.65357	2.5358	2.57751	2.88632	2.62738	1.99055
2.28932	3.31826	4.30593	3.97504	4.0918	4.56443	3.8266	3.70379	3.99052	4.97515	4.5936	3.48672	2.91406	4.16538	4.06475	3.09274	3.45909	3.34355	3.07428	1.80771	2.58885	1.75676	2.29902	3.62578	3.24124	2.15793	3.49879	2.34987	2.96967	2.76011	2.95611	3.4687	1.76986
2.48416	3.22488	4.18383	4.29977	3.80631	5.16667	4.18255	4.48378	4.11686	4.78218	4.88811	3.51358	2.81273	4.36964	4.05598	3.55318	3.87194	3.72934	3.67454	2.04772	2.68819	1.75149	1.78828	3.1355	2.90386	1.75038	3.2943	2.53448	3.22791	2.28338	3.30885	3.37633	1.79913
2.66062	3.34409	4.15372	4.05507	3.85947	4.78615	4.06361	3.73032	4.37634	4.63891	5.01143	3.42887	2.8418	4.17912	3.89386	2.5867	3.08728	2.4264	2.73188	1.90334	2.38652	1.98479	1.87881	2.62135	2.60257	1.71485	2.76192	2.58646	2.92362	3.3107	3.02549	3.36686	2.20176
2.41867	3.70627	3.8429	3.69506	3.91808	4.69264	3.80353	3.8044	3.71291	5.22837	5.27543	3.60425	2.71248	4.05989	3.82653	3.64387	3.3422	3.22845	3.4025	1.89937	2.81031	2.83109	2.53001	2.42287	2.49238	1.43326	2.36564	2.981	3.33068	2.91693	3.41266	3.47146	2.35131
2.45685	3.53967	3.85807	3.94317	3.69919	5.21085	4.4655	4.31268	4.33347	4.72547	4.78147	3.30827	2.40887	4.34678	4.04467	2.66795	3.16489	2.65406	2.69275	2.00805	2.48131	2.21378	1.82192	3.41602	3.08129	2.11573	2.80673	2.64156	3.16445	3.0918	3.07807	3.88104	1.8077
2.24644	3.38562	3.86848	4.65466	4.11134	4.80264	4.40309	4.55886	4.15403	5.11051	5.02631	3.48972	2.72996	4.0176	4.20725	3.23618	3.43426	3.01155	3.11302	1.47929	2.55413	1.79921	2.88218	3.57157	3.4472	1.88106	3.26351	2.42006	2.44326	3.01773	3.25124	3.21146	2.27395
2.70462	3.07574	3.43196	3.97787	4.16885	4.68956	3.84411	4.2198	4.32787	4.81549	4.79881	3.51886	2.57985	4.03388	3.95044	3.5552	3.94501	3.74499	3.57025	2.26021	2.92077	2.5982	2.32997	3.12745	3.51176	2.04272	3.37171	2.78323	2.80057	3.14326	3.59816	3.65635	2.27147
2.41944	3.33625	3.62758	3.95984	3.50329	3.77499	3.92901	4.26094	4.11803	4.36105	4.3452	3.44454	2.89882	4.34725	4.10132	3.76355	4.29545	3.79238	3.81442	1.72973	2.63897	2.46491	2.29939	2.72322	3.13681	1.80671	3.14677	2.44585	2.02183	2.52759	3.13688	3.05225	1.9399
2.52277	3.26175	3.5466	4.37647	4.08407	4.42452	4.02054	4.09286	4.21376	4.1038	4.45127	3.32258	2.96474	4.43545	4.12793	2.79675	3.01535	2.98885	2.78607	1.87628	2.51191	1.75616	2.20121	2.2513	2.77761	1.97167	3.83905	2.6173	2.98388	3.03173	3.23469	3.58244	2.18879
2.33961	3.03275	3.38811	4.0567	3.9039	4.48169	3.7681	3.97185	3.90285	4.27776	4.20683	3.0724	2.66549	4.14592	4.22036	2.42725	2.85157	2.67499	2.489	1.60373	2.67726	1.86421	2.31807	2.95063	2.71329	2.20552	2.72522	2.49774	3.0706	3.1332	3.00639	3.73784	2.26131
2.24637	3.20636	4.06781	4.12063	3.93019	3.95886	3.64498	3.6329	4.05973	3.89397	3.90166	3.49965	3.01168	4.33906	3.98417	3.11337	3.10875	2.71016	2.84541	1.87181	2.55247	2.25413	2.03074	3.32621	3.05663	2.11473	3.30207	2.61014	2.12703	2.88715	3.06786	3.57321	2.08887
2.50448	3.09482	4.05954	4.04796	4.03423	4.81429	4.60657	4.47936	4.19623	4.56502	4.38249	3.52815	2.91581	4.05349	4.29946	2.30604	3.15648	2.5732	2.76696	2.10544	2.6333	2.65363	2.12328	2.5861	3.18918	1.80647	2.57917	2.47797	2.79323	2.43263	3.22551	3.38476	2.02528
2.44528	3.46621	3.71349	4.05757	4.10669	4.44716	4.25881	4.01383	4.28797	4.59633	4.31742	3.36636	3.15399	4.36615	3.94927	2.83697	2.91835	2.34437	2.4039	1.97493	2.39136	2.28278	2.43926	3.31746	3.05524	1.4273	3.1076	2.69546	2.72114	2.78125	3.51614	3.41068	2.02305
2.34385	3.2083	4.14008	3.41701	4.07018	4.81378	3.88999	3.55219	3.41514	4.51035	4.48949	3.26914	2.55955	3.88541	4.05953	2.76842	2.95872	2.18454	2.50743	1.67198	2.27952	2.17064	2.13155	3.02253	2.8524	1.85012	3.12342	3.22668	1.98948	2.36166	3.14217	3.42425	1.88573
2.2745	3.25789	3.43851	4.23179	4.07384	4.24116	3.84129	4.21745	4.15401	4.77941	5.09908	3.34061	2.82696	4.06027	4.27569	3.38178	3.41127	2.82052	3.08758	2.00211	2.73725	1.74208	2.13868	3.33782	2.68289	2.05159	2.9807	2.61789	3.26849	3.06001	3.17286	3.84346	1.72433
2.52062	3.30686	3.91671	4.08459	4.00506	4.15388	3.47466	3.81775	3.90837	4.75156	4.97159	3.4935	2.66191	4.39807	4.01003	2.80774	2.88953	2.55584	2.75022	2.24169	2.70828	2.235	2.23844	3.07783	3.10985	2.33855	3.31042	2.47981	2.71946	2.73725	2.54451	2.86671	1.90315
2.35108	3.02252	3.88845	4.20256	4.08937	4.53524	4.04127	4.49291	4.58847	5.21679	5.25933	3.34073	2.45451	4.3371	3.99706	2.90876	3.43256	3.30744	3.07953	2.1137	2.66485	1.98976	2.0408	2.80151	2.93153	1.93694	3.25344	2.75799	2.87882	2.3533	3.28662	3.43992	1.76661
2.34197	3.14895	3.9099	3.32208	3.86986	4.05176	4.65005	4.70382	4.55765	4.59483	4.82284	3.21051	2.5453	4.47097	3.94188	2.58893	3.07881	2.84819	2.80604	1.79931	2.29831	2.98496	1.82067	2.86272	3.12133	1.45295	2.49456	2.67868	2.39045	2.74018	2.83394	3.00257	1.73777
2.31256	3.61107	3.85944	3.79545	3.71791	3.99821	3.35508	3.71758	4.32157	4.51774	4.7288	3.39595	2.76614	4.2825	4.2241	3.07213	3.75207	3.34345	3.35173	1.86606	2.58465	1.71514	2.25592	3.3571	3.15927	2.05121	3.15462	2.61611	2.08739	3.27541	3.28456	3.34197	2.16102
2.56992	3.18804	3.68305	3.35618	3.72932	4.93506	3.85367	3.71666	3.8849	4.28673	4.22408	3.23479	2.83202	4.66608	4.03578	2.93247	2.8908	2.47632	2.69384	1.91355	2.57387	1.44305	2.14355	3.0415	2.94587	2.0091	3.22808	2.7666	3.47385	2.91133	2.9473	3.85264	2.10044
2.30039	3.68043	3.774	4.50281	3.95694	3.92271	3.94531	4.36148	4.18174	4.73704	4.57815	3.12701	2.62176	4.22105	3.76153	3.01084	3.47941	3.31999	3.14455	1.81955	2.33356	2.04543	2.11559	3.12563	3.07771	1.9096	3.264	3.05499	2.87347	2.57448	3.05333	3.52924	2.00682
2.50582	3.38256	4.25033	4.47452	4.25373	4.33385	4.02323	4.16742	4.39884	5.02465	5.06841	3.50907	2.67472	4.45	4.03614	3.37555	3.67155	3.53655	3.41667	1.99252	2.84695	2.70688	2.572	3.27319	3.29339	1.71563	3.21701	2.75267	3.01017	2.84644	3.35025	3.63363	2.00558
2.4364	3.4012	3.98583	3.93101	3.74642	4.37193	3.93112	4.09838	3.86215	4.44616	4.73382	3.56604	2.89203	4.37684	4.22247	3.24963	3.39934	3.15114	3.20886	1.98661	2.71066	1.74579	2.02211	3.32259	3.02	2.43575	3.50719	2.36881	2.38697	2.37601	2.95029	3.22255	1.88536
2.24363	3.2008	4.3338	4.65839	3.82376	4.60734	3.90569	4.26858	4.06997	4.78313	5.25641	3.59367	2.4568	4.37758	3.94091	3.18772	3.66984	2.98766	3.30126	2.0466	2.77394	2.56938	2.01493	2.88652	3.00673	1.72879	3.39314	2.61937	2.64846	2.6062	2.95045	3.44891	2.14473
1.96871	3.19344	3.53389	4.42351	3.96935	5.05209	4.38585	3.93729	4.0372	4.61076	4.69352	3.24043	2.89208	4.23963	3.97076	2.74208	3.45256	3.08531	3.11758	1.98437	2.42066	1.63576	2.13174	2.71968	2.70476	1.88223	3.24728	2.65245	2.31673	2.37522	3.71537	3.47843	2.17701
2.51842	3.10961	4.53919	4.2775	3.69802	4.60085	4.31501	4.42617	4.25625	4.64215	4.90631	3.35381	2.49699	4.32638	4.15998	2.83694	3.13326	2.84163	3.03641	2.00187	2.75112	1.71095	2.14892	2.74799	2.90831	1.84474	3.27756	3.25563	3.3208	3.08551	3.39153	3.83803	1.825
2.18452	3.33506	3.97336	3.9109	3.7019	4.49385	3.9901	3.73992	4.00496	5.07231	5.07733	3.29204	2.35434	4.72241	4.08077	2.63266	2.6148	2.34642	2.41125	2.04843	2.90675	1.60243	1.48823	2.21958	2.42219	1.76017	3.50961	2.60018	2.77779	2.20757	3.21979	3.83008	2.19936
2.35185	2.99232	4.34356	3.74441	3.88113	4.97941	4.13813	4.25017	4.13373	4.28613	4.35977	3.18155	2.74061	4.42618	4.09615	2.79954	2.57438	2.09093	2.18512	1.64534	2.23039	1.98654	2.2074	2.76955	1.99422	1.66969	2.71484	2.59842	2.44365	2.14873	2.24797	2.88959	2.14596
2.42825	3.38205	3.70306	3.48639	3.80087	4.75409	4.01512	3.70055	3.68089	4.47922	4.35823	3.01185	2.43131	4.36793	4.15167	2.85719	2.36477	2.41372	2.51128	1.63707	2.22591	1.94633	2.00516	2.73065	2.83903	1.96797	2.96761	2.65203	2.22357	2.23533	2.87625	3.02196	1.91253
2.37143	3.41897	3.97796	4.3039	4.02619	4.98739	4.83876	4.63386	3.65324	4.74092	5.13431	3.25246	3.35776	4.52456	4.08713	2.72801	3.19068	2.77251	2.96941	1.92546	2.32892	1.55627	1.76229	2.30382	3.31189	1.91407	2.8399	2.86773	3.43026	2.88449	3.37346	3.5245	2.07542
2.35862	3.71845	4.09289	3.63923	3.89117	4.85779	4.6517	4.78208	4.34889	4.49888	4.73253	3.2459	2.47444	4.28848	3.97262	2.88436	3.16307	3.14617	3.19656	1.84091	2.62293	1.66843	2.10256	3.12973	3.1061	2.09434	3.49859	3.03179	2.99366	3.3653	3.57333	3.75268	2.06292
2.27151	3.44839	4.38165	4.53063	4.21174	5.02022	4.14781	4.24128	4.24241	4.67345	4.61723	3.55543	3.04532	4.4629	4.15443	2.80115	3.59029	2.92406	3.13728	2.38718	2.95018	2.04661	2.12935	3.80545	3.11126	1.46199	2.53201	2.54405	2.60439	2.33092	2.94583	2.9653	1.9044
2.43355	3.3466	4.20975	4.09232	3.52464	3.77533	3.70895	3.51222	4.36186	4.82021	5.04933	3.09748	3.1931	4.14298	4.10635	3.02164	3.19271	2.73297	3.01277	1.88743	2.29887	1.9583	1.97925	2.4714	3.07031	1.95175	3.76978	2.62958	2.81913	2.97968	3.12628	3.44756	2.16201
2.20706	2.9575	3.64356	2.80839	3.77789	4.81398	3.82832	4.02843	4.46267	4.08691	4.16502	3.61394	2.9643	4.0597	4.1056	1.97759	2.54678	2.1198	2.29645	2.10225	2.61525	1.77382	2.3079	3.97342	3.66324	2.10767	3.62929	2.39662	2.60148	2.2416	2.45422	3.20634	2.25209
2.41246	3.22289	3.91066	4.34229	3.88293	4.99946	3.90543	3.9827	3.95263	4.24851	4.60688	3.30739	2.92547	4.41741	3.9104	2.45674	2.84933	2.6844	2.64446	1.92951	2.51453	2.20703	1.99724	2.9539	2.80257	1.85337	2.77291	2.53265	2.59828	2.55957	2.64755	2.837	1.95277
2.30513	3.52048	4.32958	4.21581	4.34222	4.51916	4.37329	4.50608	4.63248	4.78954	4.86395	3.40292	2.85215	4.37993	4.04157	3.59586	3.6864	3.33314	3.61644	1.89697	2.57425	1.64089	2.27435	3.00625	2.52265	1.56148	3.45626	2.66598	3.13921	2.6717	3.08555	3.11621	1.70821
2.53824	3.3218	4.22676	4.08802	3.7558	3.6011	3.79072	4.37837	4.19933	4.46708	4.45951	3.70752	2.93401	4.53504	4.15938	3.44549	3.47253	3.36351	3.49195	2.06396	2.77405	2.35107	1.95718	3.43072	3.33166	1.79362	2.9894	2.72986	2.28664	3.34538	3.42369	3.17809	2.02769
2.40591	3.13485	4.40875	3.92187	4.64285	5.42278	5.12473	5.22491	4.28249	4.64277	5.53904	3.53004	2.83565	4.08257	4.08142	2.57617	2.69373	2.32725	2.30072	2.02005	2.56737	1.20379	1.79145	2.85647	3.07534	1.8347	3.28637	2.42927	2.30207	2.77864	3.32422	3.36964	2.02966
2.30199	3.12632	4.04955	3.75389	4.12796	4.71019	4.41176	4.17451	3.93183	4.5716	4.61321	3.10626	2.14221	4.37193	3.984	3.17165	3.02277	2.99391	2.87852	1.84826	2.24601	1.29349	2.15593	3.50154	3.18305	1.65894	2.99085	2.85703	2.43958	2.71924	2.9792	3.34897	1.90684
2.19781	3.28246	4.43956	4.1988	3.94938	4.50674	4.32183	4.31509	4.1299	4.56041	4.45299	3.21957	2.82524	4.23061	4.16847	3.09616	3.56248	3.25218	3.10303	1.49277	2.78181	1.93523	2.89338	2.41578	2.71282	1.60894	2.45123	2.47152	2.62856	2.59284	3.09105	3.32942	2.06587
2.40562	3.23522	3.69548	4.84927	3.97924	4.53784	3.83491	4.63803	4.20618	4.63306	4.54911	3.16796	2.2964	4.46148	3.69415	2.75978	3.216	2.59594	2.63457	1.60718	2.38452	2.01313	2.06719	3.08004	3.32019	1.62846	2.82928	2.27537	2.76128	2.74841	3.26312	3.49999	1.67913
2.52295	3.32516	3.37567	4.34818	4.02312	4.54236	3.64036	4.02175	4.67976	5.0007	5.1618	3.20989	3.12436	4.10414	4.26362	3.20654	3.25107	3.04332	3.14991	1.89981	2.45005	2.27828	1.90349	2.36633	3.1193	1.70672	3.1698	2.67071	2.12651	2.29378	2.58066	3.14419	1.73478
2.17148	3.13353	3.75348	3.86377	4.25921	4.65503	4.16551	4.42401	4.09008	4.44116	5.00286	3.44358	2.88274	3.98324	3.9086	3.34633	3.63611	2.99558	3.01596	2.25205	2.69494	1.65725	2.93915	2.29712	2.29031	2.00662	3.06295	2.45176	2.74652	2.46169	3.29518	3.4368	2.11181
2.22005	3.61669	4.41951	4.15093	4.1575	4.8614	3.87334	4.20342	4.0636	5.15154	5.16141	3.10254	3.03744	4.60304	4.01976	2.83486	2.98764	2.77756	2.23302	1.89912	2.69982	2.95419	2.22552	2.63913	2.70322	1.81402	3.30238	2.67525	2.26843	2.56618	3.19926	3.07637	1.82094
2.27304	2.94451	4.22561	4.84127	4.06181	4.8481	4.27134	4.28302	4.11915	4.72346	4.66468	3.49745	2.63156	4.04332	4.13183	2.98219	3.05355	2.99603	3.12031	1.98271	2.69961	2.10266	2.60911	2.46976	3.09914	1.63301	3.50921	2.71206	2.74279	2.50786	3.19854	3.4166	1.88458
2.47496	3.39328	4.35745	3.46797	4.12015	4.81037	3.84277	3.93098	4.32763	5.03952	4.8415	3.48718	2.67884	4.30992	4.15469	3.24905	3.03922	2.38631	2.60353	1.64937	2.64463	2.78805	2.53042	3.09274	3.72351	1.70406	2.77919	2.50651	3.51659	3.13416	3.36138	3.57747	1.69354
2.1186	3.44217	3.99469	4.55687	4.03552	4.50583	4.07119	4.68435	4.74693	4.52707	4.30527	2.92303	2.28781	4.30581	3.68853	2.21739	2.14096	1.93024	1.60119	1.72082	2.52917	2.04119	1.87293	3.3405	2.98805	1.87303	3.21121	2.7439	2.44703	2.20842	3.02847	3.16168	2.096
2.3115	3.22681	3.82977	4.30117	4.20943	4.7035	3.87861	3.93252	4.15367	4.24462	4.35891	3.07708	2.28227	4.42841	3.92614	3.01433	3.09448	3.2045	2.95645	1.78872	2.37891	2.34397	2.33002	2.56573	2.92426	1.58739	3.1813	2.69754	2.4148	2.7201	2.74757	2.78439	1.82266
2.55053	3.37988	4.07453	4.45161	3.85117	4.46064	4.39007	4.60781	4.41843	4.29759	4.51963	3.67235	2.9804	4.55284	4.22352	3.10576	3.27176	2.90088	3.01244	1.88508	2.51245	2.07333	1.813	2.96282	3.282	1.54787	3.38644	2.05226	2.08659	2.33189	2.81831	3.42423	1.68912
2.41912	3.0774	4.76724	4.30998	4.28471	4.88824	3.6765	4.01445	4.35583	4.60146	4.59955	3.52549	2.65051	4.15204	3.99005	3.79622	4.32629	3.62006	3.8138	1.78268	2.35332	2.07429	2.39817	3.30324	3.52342	1.94003	3.25528	2.53469	2.54636	3.7747	4.23189	4.31205	2.05171
2.46227	3.59833	4.27679	4.03488	4.42569	4.5466	3.73121	4.04758	3.94706	4.53033	4.98202	3.57521	2.85971	4.32777	3.80031	2.75591	3.25303	2.72953	2.82006	1.93507	2.61597	2.40393	2.01686	2.87084	2.65792	1.87329	3.23486	2.84452	2.03831	2.79451	2.75011	3.34524	2.18586
2.34992	3.26507	3.9921	4.4755	4.20804	4.93267	4.18066	4.37643	4.14956	5.1436	5.15723	3.46881	2.50626	4.38449	3.96588	3.25562	2.97365	3.07327	3.00758	1.77673	2.38089	2.07496	2.24197	3.04099	3.22838	2.2771	3.48933	2.58688	2.62054	2.45359	3.23621	3.06231	1.63969
2.34671	3.23425	3.6937	3.93902	4.09295	5.24613	4.6085	4.29728	4.00916	4.70172	5.29861	3.51537	3.02419	4.3325	3.95753	3.27953	3.16257	2.77811	2.95086	2.00493	2.52157	2.48845	2.03047	2.71676	2.78188	2.15398	3.47939	2.13761	2.72292	2.64895	2.90217	2.97045	2.37963
2.32302	3.32304	4.13399	4.13599	4.02766	4.55738	4.2213	4.12149	4.37206	5.00938	4.8167	3.6041	2.57046	4.27392	4.11657	2.86759	3.34832	3.16918	3.27738	2.30675	2.61131	2.20538	1.97524	3.14476	3.33327	2.09509	3.62752	2.7016	3.29687	2.76935	3.31988	3.41784	2.15378
2.25954	3.29559	3.94519	3.91123	3.84354	4.58997	3.98236	3.89906	4.15484	4.48684	4.58097	3.27508	2.87253	4.62874	4.22431	3.17173	3.657	3.29331	3.40978	2.14748	2.54915	2.08762	2.47222	3.0964	3.13483	1.9499	2.85414	2.76707	2.33088	2.1917	2.78039	2.96584	2.34805
2.43845	3.28034	4.1214	4.08486	4.05828	3.88491	3.95001	3.77697	4.41264	4.66831	4.83187	3.22895	2.54834	4.41191	3.91664	2.61848	3.23392	2.4154	2.68277	1.75226	2.64452	1.91557	2.19922	2.69754	2.72149	1.60545	3.35444	2.3918	2.80644	2.69701	3.21403	3.26305	2.0948
2.3065	3.3214	4.29058	3.86454	3.85417	5.00674	4.21512	4.55121	4.63214	4.6165	4.82658	3.42967	2.48021	4.0245	3.71993	2.97548	3.34597	2.79631	3.02836	1.86326	2.64437	2.10734	1.67665	2.66481	2.9496	1.49312	3.14735	2.20297	3.14438	3.18458	2.87613	3.44023	1.22386
2.19709	3.50919	4.05834	4.45342	4.24294	4.43386	4.16459	4.02759	4.03046	5.20094	5.2559	3.37719	2.65385	4.35902	4.09435	3.1446	3.19356	3.08491	3.04571	2.02867	2.7317	2.4677	2.07743	3.08187	3.16866	2.40133	3.60452	2.51953	3.12791	2.84757	2.86697	3.20634	2.17901
2.38277	2.99127	4.44059	4.41119	4.02129	4.19146	3.74891	3.65195	4.53628	5.32048	4.98688	3.56653	2.96233	4.39715	4.11731	3.02539	2.76759	2.89949	2.72034	1.93457	2.76301	2.69285	2.21722	2.80649	2.58134	2.43392	4.2421	2.69619	2.49875	2.885	3.75192	3.39746	1.85579
2.28795	3.53608	4.20056	3.73834	4.18436	4.90622	4.20982	4.44031	4.57855	4.3586	4.59873	3.48746	2.7963	4.4963	4.19244	3.09811	3.05514	2.89809	2.59235	2.24031	2.84325	2.32032	2.16004	3.07629	2.81418	2.05927	3.70904	2.34597	2.50966	2.37068	2.87986	3.28091	2.03331
2.44688	3.3114	4.14266	4.14062	3.93471	4.44866	3.966	3.96324	4.39096	4.97878	5.33473	3.31373	2.45422	4.31784	4.02879	2.96969	3.23636	3.09179	3.11803	1.82667	2.62105	2.43932	2.11426	2.60696	2.86065	2.22814	3.23602	2.56453	2.66751	2.80725	3.22502	3.51806	2.04873
2.34389	3.44251	4.02303	4.1706	3.89502	4.05305	3.61036	3.67992	4.30267	4.86474	4.96428	3.47316	3.08346	4.00768	4.02751	2.98943	2.95094	2.70125	2.85396	2.02747	2.64832	1.71818	2.10918	2.78282	3.02658	2.21746	3.95797	2.93695	2.60811	2.84192	3.51561	3.63582	1.89139
2.4238	3.39968	3.84516	4.33036	4.39728	4.44912	4.02071	4.19465	4.0296	4.89877	5.12496	3.50516	3.24522	3.89738	4.05192	3.25939	3.15781	3.02092	2.94845	1.55872	2.51332	1.60492	2.41461	2.00316	2.20408	2.09305	3.76043	2.76632	2.83898	2.84566	2.92043	3.20054	2.01717
2.43591	3.37752	4.32425	5.24771	3.58775	4.35606	4.38162	4.4274	4.39465	4.6104	4.90885	3.30125	2.75798	3.96629	4.17723	3.08397	3.46748	3.29933	3.08784	1.73516	2.32623	2.06364	1.96987	2.65512	2.58797	1.48658	3.40242	2.61817	3.15472	2.80683	3.29918	3.0784	1.96697
2.38161	3.74895	4.21103	4.24759	3.92975	4.62438	4.34146	4.20972	4.41767	5.16572	5.18356	3.29416	3.08097	3.88606	3.77578	2.78784	3.26678	2.74925	2.69157	1.87961	2.70478	2.02684	2.12812	2.38441	2.43328	1.83318	3.49852	2.34525	2.57492	2.82313	3.4419	3.28841	2.01512
2.5696	3.11352	4.57796	4.29573	3.8731	4.6443	4.13707	4.39894	4.28348	4.54141	5.07563	3.10006	2.47484	4.07628	3.96608	2.57036	2.6851	2.73152	2.53619	1.69644	2.54793	2.94462	2.37277	2.65893	2.51095	1.85821	3.14033	2.69868	2.92574	2.96784	3.17611	3.89692	1.78653
2.41337	3.05222	4.13571	4.20156	3.66024	4.33913	3.88404	3.46208	3.97969	4.43231	4.54664	3.28482	2.8475	4.42942	4.20828	3.11744	3.73843	3.0648	3.47494	1.7594	2.38474	2.25085	1.88113	3.07959	2.9688	1.94614	3.15997	2.7304	2.69442	2.7021	3.29486	3.39276	1.72026
2.39264	3.49318	3.9595	4.04928	3.97948	4.13207	4.021	4.16324	4.37162	4.44018	4.42349	3.68099	2.85402	4.10719	4.1259	2.44257	3.0166	2.64074	2.81974	2.06736	2.94481	1.96608	2.35413	3.0402	3.31983	1.96866	3.39048	2.45219	3.02331	3.01479	3.42325	3.75967	1.9074
2.331	3.2275	3.59788	4.12306	3.93505	4.71649	4.5463	4.32491	4.24853	4.53334	5.07654	3.35039	2.73576	4.31256	4.15691	3.79936	3.24315	3.18175	3.21017	1.96251	2.73648	2.23797	2.08158	2.46953	2.39438	1.60131	2.87934	2.52177	2.80429	2.29577	2.75155	2.75438	2.18208
2.25364	3.34085	4.59646	4.20428	4.41152	4.37941	4.47235	4.74364	4.34076	4.79845	4.84663	3.56191	2.95962	4.05914	4.04867	2.74939	3.16769	2.942	2.62542	1.84941	2.58919	2.2588	2.26788	2.9574	3.84819	1.49516	3.01111	2.39635	3.05715	2.33396	2.81312	3.59362	2.20057
2.62777	3.38142	4.05859	4.17262	3.70306	5.24416	4.71348	4.49013	4.31465	4.89123	5.08161	3.31895	2.46898	4.16217	4.2472	3.14086	3.28908	2.79502	2.92017	1.9319	2.63533	2.03	2.17865	3.21988	3.53095	1.73313	3.01057	2.47288	2.41127	2.60385	3.17775	3.18694	1.92824
2.42727	3.34891	4.28375	4.22141	4.06007	4.38533	4.46457	4.61068	4.44296	4.96425	4.93034	3.40611	2.44039	4.33648	3.85081	2.4837	2.59289	2.54832	2.41605	1.90564	2.6168	1.98716	1.97727	3.35588	2.8325	1.94508	3.05409	2.15101	2.99197	2.6355	3.13866	3.59549	2.22587
2.40731	3.56045	4.11996	4.69041	3.98057	4.73822	3.95929	3.92564	4.0634	4.57806	4.83067	3.09898	2.92429	4.04344	4.05982	2.57151	2.85899	2.50524	2.47497	1.95582	2.6522	1.91599	1.97657	2.43564	2.81928	1.89038	3.2082	2.95595	2.77617	2.92996	3.43647	3.45166	2.27337
2.32254	3.23679	3.96913	4.47967	3.74903	4.40516	4.05139	4.18896	4.20912	4.41754	4.63524	3.23917	2.3939	4.33378	3.94272	2.59024	2.69258	2.35045	2.44855	1.76443	2.35035	1.78427	2.13606	2.65555	2.60667	1.92009	3.30388	2.96325	2.60623	2.74786	3.12456	3.25827	1.99266
2.52429	3.83403	3.90075	4.27303	3.95795	4.21217	4.6512	3.73745	4.22622	4.45552	4.98683	3.306	2.32548	4.1656	4.00927	2.94749	2.84988	2.56449	2.81525	2.14337	2.75783	2.55111	1.70139	2.49165	2.71323	1.64297	2.49255	2.72804	3.18988	3.03805	3.68982	3.80909	1.48324
2.16337	3.26794	4.15558	3.68208	3.83187	3.84189	4.23856	4.04161	3.97769	4.32828	4.30404	3.44521	2.50035	4.45861	4.04807	2.9851	3.08758	2.82837	2.68669	1.96438	2.55927	1.19975	2.5257	2.56703	3.13361	1.94937	3.09098	2.36175	2.141	2.07634	2.8538	3.31094	1.85052
2.39041	3.3684	4.03621	4.38484	3.69395	4.61212	4.45136	4.08898	4.32275	4.5093	4.55365	3.1585	3.25764	4.14672	4.16957	2.93223	3.45943	3.1244	2.93034	1.91136	2.63026	2.34109	2.83257	2.67878	3.12551	1.63545	2.92985	2.46069	2.66504	3.06973	3.43097	3.58028	2.08705
2.37233	3.54665	4.26012	4.45592	4.11873	4.71916	4.35577	3.89804	4.11113	4.72883	4.66043	3.43672	2.63215	4.287	4.38215	3.44303	3.54062	3.40988	3.28048	1.89856	2.72094	2.25683	2.03912	2.89298	3.25226	1.87224	3.86972	2.61915	2.83343	2.40902	3.02468	3.31537	1.92086
2.1408	3.58981	4.11978	4.45059	3.39958	3.87695	3.71876	3.59026	4.07744	4.77417	4.72102	3.44076	2.5303	4.31439	4.33711	2.47904	2.84223	2.18202	2.64828	1.76789	2.5068	2.10283	1.89909	3.0069	3.13955	1.44037	2.93404	2.77893	2.29941	2.53798	2.72238	3.28377	1.66066
2.40144	3.25579	4.33107	4.11436	3.74592	4.20381	4.26406	3.91247	4.46664	5.13572	5.12356	3.30221	2.7648	4.42761	4.21232	2.98512	3.59024	3.12091	3.0609	1.96379	2.49495	2.22209	1.52756	3.17756	3.4751	1.78529	3.06891	2.90312	2.39342	2.72685	3.25476	3.33866	2.3476
2.23253	2.94034	4.22189	3.791	3.97643	4.38654	3.82633	3.94617	4.30116	4.59518	4.5374	3.1393	2.60365	4.82923	4.23671	3.00579	3.00802	2.55146	3.07357	1.67628	2.46116	2.01775	2.04508	2.07592	2.70552	1.65545	2.9156	2.13319	2.19294	2.09739	2.87447	3.10175	2.39829
2.39522	3.16123	3.85096	4.12994	4.23523	3.9656	4.26841	4.19876	4.11384	4.40059	4.69893	3.54362	3.06949	4.23357	4.0514	2.68228	3.32334	2.98844	3.00881	2.1606	2.60369	2.48867	1.94645	2.74395	2.40487	1.73864	3.58299	2.79155	2.5957	2.25504	3.55399	3.26221	2.04739
2.41117	3.16833	4.1575	3.87067	4.03876	4.21964	3.2983	3.19094	4.64445	4.73719	4.58859	3.50473	2.95629	4.04796	4.0168	3.00523	3.81609	2.96704	3.29466	1.66855	2.57725	2.52324	2.12708	2.80878	2.88842	1.77464	3.09451	3.10019	2.85593	2.5588	3.17206	3.5284	2.5163
2.2031	3.25065	3.83333	4.59668	4.30498	5.08223	4.13132	4.3404	4.29318	5.13777	5.00783	3.30589	2.76331	4.58266	3.96431	3.27453	3.6928	3.27316	3.49313	1.92485	2.50858	2.43815	2.32542	3.41517	3.51928	1.90938	3.67526	2.7276	2.73765	2.54099	3.33077	3.52462	1.93763
2.36518	3.44675	4.67974	4.54455	4.23428	4.30091	3.57832	3.97203	4.18137	4.11408	4.28793	3.50568	3.08551	3.8355	4.09435	2.92416	3.00152	2.66886	3.04627	1.91512	2.66816	2.66802	1.9525	3.34733	3.54428	1.78492	2.74996	2.80404	2.65416	2.87272	3.1603	3.54953	2.15085
2.44401	3.0865	3.86823	3.69712	3.39765	4.92407	4.36498	4.45576	4.01007	4.42336	4.45587	3.484	2.69102	4.34058	3.95973	2.59067	2.82431	2.8108	2.64808	1.60462	2.44754	1.55569	2.14673	2.28947	3.07881	2.35271	3.29074	2.63321	2.85953	3.20286	3.00853	3.80965	2.14059
2.25176	3.10099	4.69766	4.32417	4.29646	5.01596	4.56548	4.40457	4.49087	4.71193	5.06793	3.55336	3.05014	4.21021	4.15772	3.26441	3.29953	3.04962	2.80255	2.12768	2.73279	2.07879	2.79911	3.63178	2.95298	1.91542	3.29499	2.44864	2.65305	3.08072	3.92908	3.57019	2.40724
2.47995	3.23312	3.81449	3.88084	4.08155	4.64054	4.52818	4.29894	4.16376	4.21691	4.39553	3.51784	3.06039	4.2556	4.06752	2.69378	2.71682	2.69033	2.38051	2.20186	2.44878	2.07549	2.34432	3.05427	3.47431	2.0959	2.48039	2.38405	2.49335	2.35154	2.95232	3.05633	1.80316
2.32007	3.23797	4.1669	3.9833	4.45885	4.8753	4.5754	4.04897	4.30561	5.03818	4.51843	3.2016	2.21202	4.11531	4.20578	3.1128	2.45582	2.6151	2.42733	1.61627	2.76902	1.80588	1.70308	2.45911	2.60365	1.9084	2.67956	2.77534	2.48403	2.2011	2.85804	2.70509	1.809
2.48863	3.59472	4.39475	4.53292	4.03276	4.50347	4.14666	4.34166	4.44814	4.78854	4.90682	3.39128	2.53514	4.0564	3.98171	2.84805	3.44243	2.9932	2.67199	1.95777	2.69476	2.37834	1.92998	2.37827	2.71576	1.78492	3.48407	2.66827	2.68302	2.70884	3.18716	3.41041	1.70834
2.54817	3.3325	3.9438	3.69561	4.06029	4.28377	4.15223	4.29249	4.31848	4.37103	4.55262	3.16216	2.6653	4.30776	4.02747	3.04439	3.30476	3.06988	2.84127	2.13904	2.42207	2.36972	2.29394	2.65664	2.66179	2.01231	3.07288	2.67739	2.258	2.5433	3.58516	3.03741	2.09941
2.23937	3.44988	3.65846	4.49689	3.56114	4.76536	4.14167	4.19566	4.31992	4.94896	5.00006	3.23	2.61705	4.54092	4.0553	2.86073	3.65617	3.3101	3.60838	2.26759	2.53471	1.816	2.15607	3.19356	2.96037	2.16768	3.4208	2.72562	2.99943	2.82434	3.33074	3.83647	1.87116
2.38422	3.62594	3.72102	3.91639	4.04194	4.57429	4.22575	3.94767	4.18192	4.71868	4.92391	3.45991	3.2369	4.64381	4.24204	3.09161	3.19042	2.86182	2.71785	2.06149	2.47575	2.59171	2.377	3.32916	3.53678	1.82552	3.08011	2.67242	2.07626	2.82822	3.54121	3.69761	1.65119
2.42185	3.46021	3.9717	4.27169	3.79592	4.10437	3.77153	3.60889	4.04656	4.86216	4.946	3.59675	3.00432	4.00944	4.12483	3.19264	3.36877	3.20369	3.24013	1.83239	2.70699	2.54132	2.50749	2.11632	3.15374	2.16803	3.7457	2.22311	2.18346	3.11958	3.49682	3.25045	2.2642
2.44763	3.44257	4.15753	3.94315	4.09725	4.08311	3.94816	4.16379	4.28905	4.81025	4.34283	3.31959	2.74419	4.52376	4.0699	2.56111	2.88598	3.14176	3.03304	1.94745	2.67977	2.05542	2.26735	2.93814	2.4262	1.86387	3.49165	3.10813	3.23496	3.22889	3.59416	3.41658	2.39509
2.58694	3.36446	4.1306	4.73754	3.94949	4.84954	3.77526	4.00269	4.35635	4.57161	4.53411	3.22486	2.93254	3.99129	4.0796	3.14184	3.07087	2.90626	2.90222	2.03002	2.94885	2.01904	2.50287	3.26662	2.52658	2.12032	2.60108	3.09226	2.14639	2.70379	3.16866	3.05001	2.04655
2.40157	3.33492	4.0068	4.60293	3.97335	4.3262	3.9664	4.10873	4.21521	4.74964	4.45626	3.65042	2.8967	4.21423	4.16421	3.00494	3.3738	3.11337	3.2668	2.07809	2.77233	1.96965	2.46355	2.81537	2.87469	1.99969	3.46002	2.80515	2.69081	2.72467	2.87519	3.13977	2.04158
2.49712	3.6931	4.31577	4.09911	4.11117	4.42525	4.21608	4.04195	4.59127	4.26035	4.94493	3.33386	2.53462	4.43071	4.05021	2.91416	3.79269	3.26757	3.43975	1.51604	2.48318	1.50947	2.03384	3.24649	2.9665	1.67892	2.94582	3.13355	2.71445	2.61916	3.08782	3.29262	2.10489
2.28397	3.54538	3.89483	4.03839	4.14898	4.62364	4.29412	4.35734	4.10022	4.29588	4.57784	3.1769	2.97845	4.12706	3.82711	3.67789	4.08032	3.74924	4.16759	2.03361	2.67563	2.52072	2.08151	2.60804	3.02139	1.35155	2.78306	2.42302	2.54086	2.60163	2.87824	3.57732	1.74699
2.39795	3.32427	3.6894	3.85427	4.0795	4.38575	3.72105	3.49636	4.5253	4.68662	4.85317	3.63711	2.49839	4.24327	3.91625	3.33038	3.56206	3.11038	3.26505	1.78645	3.02577	2.1435	2.8731	2.50081	2.87907	2.03284	2.96934	2.603	2.69026	2.89385	3.35021	3.35281	2.34787
2.35243	3.47543	4.30562	4.33617	3.65284	4.53503	4.54368	4.20674	4.09504	4.07327	4.08774	3.16216	2.54801	4.1169	4.18527	3.07964	3.63968	3.63839	3.49685	1.7824	2.47762	1.81687	1.97224	3.20019	2.70335	2.0228	3.58566	3.09013	3.16708	2.19625	3.2343	3.89384	1.60493
2.39923	3.27742	4.20798	4.14238	4.06598	4.83585	4.8608	4.25031	3.86633	4.60844	4.72825	3.35028	2.68872	4.04782	4.11778	2.69737	3.07966	2.58089	2.87967	1.9636	2.59745	1.5762	2.42288	2.98814	2.97514	1.79527	3.06571	2.91156	2.87609	2.89613	3.15882	3.45092	2.027
2.40838	3.29631	3.96764	4.51382	3.84158	4.14874	3.55121	3.90737	3.84937	4.56421	4.91736	3.25604	2.59726	4.08232	3.99139	2.74571	3.27652	2.6204	2.96616	1.74164	2.54892	2.1982	2.04053	2.83666	2.77273	1.9354	3.34563	2.81218	2.49106	2.36409	3.03807	3.20967	2.03036
2.20608	3.00512	4.12812	3.78482	3.73582	3.95176	3.89604	4.09876	4.03381	4.90392	4.98971	3.31677	2.80606	4.30607	4.23712	3.2267	3.45263	2.95454	3.05291	1.88933	2.47952	1.88846	2.06308	2.90231	2.98234	2.39835	3.42632	2.57932	2.54075	2.76717	2.91935	3.5297	1.9992
2.63229	3.3695	4.30059	4.28606	3.7192	4.52117	4.11177	4.18343	4.34762	5.04734	4.87395	3.11569	2.62125	4.2036	4.0714	2.64665	3.59195	2.91059	3.14864	1.97489	2.35548	1.83742	2.77562	3.92888	3.83095	1.61096	2.89492	2.8308	2.58345	2.50801	2.63513	3.25046	1.92059
2.59282	3.33197	4.15339	4.11073	4.03612	4.70759	4.14872	4.50214	4.41079	4.86255	4.65183	3.25639	2.66143	4.46214	3.96155	2.74989	3.14651	2.71235	2.7538	1.78574	2.7961	2.61655	1.95852	2.90423	3.07296	2.31522	3.33529	2.46398	2.82238	3.03735	2.71655	3.47658	1.79624
2.14877	3.27205	4.03656	4.57529	4.21765	4.22267	4.8901	4.31241	4.16443	4.63427	4.76707	3.54161	2.35008	4.24799	3.88288	2.98935	3.45973	3.11305	2.91598	1.79166	2.58498	2.15483	2.22147	2.94423	3.52433	2.11247	3.58221	2.61446	2.89463	3.15434	3.33391	4.07914	2.21796
2.51037	3.3143	4.33829	4.45577	4.07616	5.28055	4.30673	4.38873	4.20332	4.78995	4.38323	3.10569	3.00068	4.42728	4.03663	2.69827	3.16907	2.78326	2.68239	1.91713	2.52	1.98746	2.04371	2.6849	3.2313	2.06527	3.19834	2.32476	2.44335	2.77433	3.38261	3.61491	1.95078
2.2287	3.21743	4.33044	3.86185	3.78191	4.89517	4.50399	4.74342	4.38816	5.2479	4.84049	3.51372	2.52035	4.34175	3.90073	3.25625	3.38081	2.90117	2.92595	2.12973	2.33515	2.01051	2.29023	2.89029	3.32958	1.67899	3.50442	2.92406	1.89147	2.44492	2.64251	3.45349	2.28692
2.15572	3.17178	4.32416	3.97383	4.18046	4.31838	3.76314	4.15233	4.62314	4.47269	4.55582	3.35069	3.16371	4.28966	4.12137	3.2397	3.78009	3.63	3.73372	1.82753	2.65065	1.89803	1.51894	2.60031	2.79312	1.63003	3.97725	2.16458	2.36528	2.4473	3.14702	3.49944	1.85603
2.56091	3.31578	4.02414	3.7618	4.13955	4.39805	4.04086	4.06454	4.05993	4.4015	4.07849	3.58476	3.16576	4.2436	4.23254	3.3245	3.53188	2.95489	3.2088	2.05278	2.90518	2.52772	2.19582	2.80268	3.03538	2.0725	3.3487	2.60044	3.1977	3.18854	3.23633	3.78467	1.86368
2.46217	3.6834	3.73185	3.9871	4.61906	4.20411	4.07693	4.05697	4.6004	4.75924	5.15023	3.34275	2.98594	4.18029	3.93777	3.18437	3.37008	2.93567	3.15167	1.91455	2.71741	2.54727	2.13537	3.38585	2.87998	1.97737	3.90457	2.43715	2.53573	2.81099	2.90198	2.9612	1.97012
2.14366	3.66844	4.10832	3.71219	4.09034	4.29219	4.39754	4.36247	4.72682	4.69107	4.52432	3.38125	3.18737	4.39003	3.83474	2.97583	3.51279	3.10204	3.2014	1.97868	2.42869	2.06399	2.10437	2.44617	2.97645	2.19627	3.0379	2.35338	3.19628	2.49795	3.05798	3.29633	1.70833
2.48659	3.15537	3.58396	4.01207	4.22429	4.83498	3.33556	4.03363	4.29376	4.71596	4.63386	3.36059	2.42456	4.46476	4.29365	2.24869	2.92447	2.8877	2.82211	1.64436	2.47618	2.34814	2.21701	2.63396	2.66646	2.17196	3.1811	2.47717	3.26626	2.91103	3.51821	3.53922	1.95486
2.2923	3.48753	3.9277	4.12167	4.07577	4.24225	4.28669	4.51081	4.05662	4.5713	4.4648	3.16415	2.70774	3.85648	3.85988	2.60979	3.06072	2.79925	2.81935	2.12645	2.22147	2.21543	2.21412	3.38712	3.25008	1.66573	2.46604	2.15169	2.73298	3.1362	3.03865	3.11584	2.33379
2.27496	3.44397	3.74761	4.10734	3.75654	4.86573	3.64149	4.30952	4.37621	4.98713	4.95503	3.48286	2.83077	4.33549	4.18993	2.61898	2.9615	3.18061	3.18913	1.574	2.50444	2.57539	1.44069	2.49524	2.25645	1.58299	3.1997	2.10114	2.43459	2.24182	2.68046	3.1327	2.30159
2.44372	3.22152	4.14787	3.3889	3.74194	5.10346	4.4436	4.6199	4.47985	4.86132	4.65657	3.51365	2.92484	3.92263	4.14395	2.71633	3.07664	2.78519	2.83884	1.67871	2.74967	2.59672	2.25496	3.03776	2.90944	2.03677	3.54171	2.22637	2.66968	2.30037	2.96372	3.15622	2.02373
2.57884	3.28599	3.954	4.13595	4.25421	3.56533	3.87219	4.24794	4.35144	4.46698	4.56071	3.72158	2.75951	3.97904	4.11819	2.97701	3.75465	3.29254	3.50163	2.00197	2.53735	2.16399	2.18589	3.67708	4.14042	2.36315	3.70689	2.90628	2.95348	2.9572	3.19074	3.14873	2.33108
2.16585	3.30583	4.27512	3.94693	3.9525	5.07712	4.48967	4.44558	4.30978	5.28037	5.26972	3.54879	3.08407	4.04653	3.95975	3.13253	3.63988	3.49445	3.54904	2.10478	2.65842	2.4728	2.45711	2.84888	3.22518	2.16877	3.62793	2.27059	2.80861	2.58082	3.22789	3.20415	2.09361
2.13133	3.45811	3.65973	4.64217	3.91567	4.08594	3.91504	3.81273	4.01618	4.94648	5.49541	3.67272	2.68113	4.17432	3.82894	2.87172	2.97189	2.49121	2.80762	2.04492	2.71044	2.09491	2.46041	2.68209	2.98964	2.13822	3.80707	2.82515	3.13493	3.17891	3.64732	3.65376	2.08403
2.35576	3.49951	4.18373	4.58908	4.00664	4.4494	4.30029	4.09271	3.76121	4.07571	4.18702	3.31804	2.33068	4.0825	3.69482	3.21724	3.51732	3.42191	3.25053	1.88649	2.60053	2.40675	2.03472	2.82857	3.44417	2.45716	3.35531	2.69758	2.37589	2.32694	2.93264	3.28396	2.5081
2.23289	3.3874	4.4561	4.43353	4.15354	4.47379	4.1921	4.44119	4.14847	4.54359	4.22363	3.5074	2.93094	4.75779	4.22929	2.86775	2.92359	2.91404	2.75197	2.16824	2.49912	1.7489	2.3888	2.45861	2.95166	1.23007	3.19058	2.55672	2.65437	2.45728	3.02032	3.83535	2.39628
2.34467	3.27185	4.53951	3.77143	4.289	4.03134	4.15361	3.71171	3.69408	4.47528	4.79203	3.30529	2.59454	4.39145	3.94011	3.65165	3.75272	3.54024	3.4917	1.91747	2.54766	1.60036	2.06	3.24586	2.90573	1.99796	3.28253	2.7776	1.92881	2.57161	2.92981	3.19933	2.22113
2.34377	3.57444	4.24302	4.09297	3.92495	4.57944	4.12538	4.47634	4.37227	4.98583	4.88292	3.29763	2.96945	4.42107	4.2013	2.41781	2.87827	2.72533	2.90441	1.79777	2.63377	2.8403	2.15013	2.81408	2.38965	1.95693	3.50671	2.54549	2.62129	2.87911	3.0053	3.40057	2.24465
2.17201	3.41367	4.31315	3.78573	4.07022	4.4402	4.50375	4.28566	4.30374	5.15181	4.98409	3.51317	2.977	4.20969	3.86766	2.99706	3.47291	2.7513	3.29499	1.87706	2.51431	2.32329	2.02769	2.86123	2.92256	2.0983	2.9974	2.13404	3.48221	3.36012	3.56002	3.73426	1.90811
2.31676	3.50817	4.54124	4.48859	3.91304	5.68237	4.65942	4.36446	4.42853	4.81857	4.85785	3.55292	2.96789	4.3377	4.17218	2.73972	3.31631	3.07407	3.30321	1.70792	2.94456	2.21577	2.17087	2.87204	3.6514	1.50571	2.95035	2.75495	3.56296	2.76827	3.78701	3.95999	2.05073
2.47698	3.46103	4.11863	4.47596	4.19566	5.21205	3.76517	3.94631	4.06478	4.44284	4.23174	3.5582	2.73106	4.03367	4.03242	3.75046	4.04832	3.62759	3.77271	2.05523	2.64242	2.07629	1.92721	2.3925	2.90052	1.8721	3.08939	2.88365	2.23748	2.117	2.83139	3.17844	1.94952
2.24212	3.21675	4.2401	4.67906	4.03758	4.32347	3.76688	4.47433	4.2717	5.21862	5.0536	3.52646	2.67414	3.9762	4.43281	3.26529	3.32952	3.46015	3.12988	2.24278	2.55999	2.40305	1.97375	2.98043	2.72249	1.74437	3.17138	2.88177	1.9887	2.14319	2.29604	2.49366	2.22835
2.3871	3.48853	3.99248	4.1034	3.86404	4.61903	4.17236	4.25274	4.02313	4.25729	4.35085	3.47429	2.58949	4.17732	3.92517	2.93178	3.23647	3.07779	2.66468	1.87769	2.558	2.4309	2.05916	2.37203	2.33732	1.9954	3.38882	2.20145	2.66076	2.71983	3.08668	3.31489	2.04513
2.20235	3.6721	3.79694	3.7097	3.79422	4.26412	3.43367	3.75196	4.23448	4.24046	4.59251	3.19209	2.90064	3.97784	4.21999	3.22328	3.35617	2.93937	2.85718	1.99698	2.77731	1.84753	1.98828	3.6499	2.91488	2.39202	3.92577	2.82685	2.33907	2.69172	3.46928	3.54971	2.01187
2.22692	3.29318	4.01011	3.82945	4.03759	4.78901	4.06523	4.29271	4.20522	4.58999	4.78768	3.29846	2.32557	4.53223	4.23096	2.81278	3.0539	2.47316	2.76007	2.25289	2.42414	1.91796	2.31425	2.99306	3.49301	1.43621	2.61373	2.69948	2.88238	3.0735	3.60576	3.91484	2.18616
2.45551	3.15872	4.16523	3.86792	4.18872	4.75357	3.78168	3.83031	4.29197	4.37944	4.75423	3.15165	2.282	4.11412	4.40351	3.02439	3.76082	2.92258	3.3858	1.86382	2.60619	2.24316	1.66918	2.89858	2.87265	1.82777	2.8458	2.72073	2.80812	2.50919	3.27355	3.43908	2.39494
2.41631	3.11502	3.61364	4.30754	3.70477	3.93986	3.25935	3.73287	4.17892	4.49541	4.3671	3.11893	2.23929	4.34993	4.1295	2.50588	3.10076	2.61439	2.7333	1.83319	2.26026	2.10624	1.89362	2.85313	2.91729	1.65282	3.02079	2.45021	2.2113	2.26718	2.20868	2.98094	2.1902
2.35962	3.30437	3.87477	3.84525	3.84221	4.92306	3.69062	3.82989	3.85166	4.71818	4.82146	3.32182	2.39398	4.17665	4.27387	2.68455	3.07293	2.56237	2.65641	1.5408	2.32639	2.13251	1.65953	2.52965	2.64804	1.60713	3.16389	2.44775	2.6379	2.71465	3.06652	2.90896	1.77268
2.37761	3.24175	3.72373	4.63422	3.73839	4.18603	3.91227	3.69261	4.23608	4.61867	5.12689	3.28965	3.03134	4.36399	3.93429	2.87299	3.13454	2.63586	2.65262	1.90852	2.61777	2.40007	2.34255	3.23998	2.75486	1.72103	2.74064	2.68862	2.20118	3.0814	2.85723	3.35545	1.86685
2.28383	3.39384	4.09726	3.82309	4.01553	4.74906	3.92297	4.41696	4.337	4.92886	5.02958	3.29159	2.75387	4.26541	4.06478	3.12551	3.16878	3.14929	3.25076	2.04601	2.5834	2.29103	2.32459	2.66572	2.72693	1.9937	3.2544	2.73849	2.56151	3.26405	3.24403	3.66821	1.7885
2.28236	3.5218	3.95602	4.31066	3.19944	4.33915	4.13743	3.95424	4.15625	4.07969	4.12221	3.58063	2.59321	4.26865	4.3509	2.84654	2.74737	2.55331	2.75587	1.7312	2.62931	1.97996	2.00948	2.57247	2.52381	1.65866	3.0361	2.44011	2.2605	2.75634	2.77764	3.19681	1.95755
2.34908	3.18409	3.84377	3.97704	3.63872	4.55335	4.0914	4.15278	4.0239	5.2191	5.26428	3.35673	2.46947	4.29507	3.9944	2.95092	3.15249	3.05482	3.00483	1.74628	2.2351	1.64739	1.70929	2.44958	2.84198	1.59661	2.84262	2.26775	2.56195	1.89987	2.7265	2.98982	1.47631
2.62255	3.29883	3.80218	3.71602	3.26441	4.16069	4.16426	4.01422	3.6938	4.50011	4.41847	3.20636	2.45319	4.23593	4.12353	2.64006	2.79617	2.47676	2.30614	1.6059	2.28251	1.46183	1.81449	2.2525	2.63824	1.44573	2.70414	2.70794	2.30708	2.71762	2.67224	2.86862	1.98827
2.53414	3.29835	4.25916	4.1286	4.49763	4.67481	4.27107	4.46709	3.94193	5.14123	5.00519	3.38818	2.46791	4.86671	4.14601	2.8523	3.42238	2.84434	3.25065	1.93167	2.56954	2.33945	2.41226	3.04763	2.8703	1.89242	3.74404	2.53732	2.3534	2.43191	3.07537	3.28291	2.31127
2.70393	3.78796	4.33416	4.31169	4.01441	4.49897	4.10828	4.04906	3.86713	4.71065	4.56219	3.22174	3.1331	4.30963	4.14973	3.07606	3.1884	3.16354	2.96904	2.06335	2.36938	2.5613	2.37415	3.30038	3.12126	1.72735	3.83556	2.59657	2.68995	2.58933	3.06299	3.40844	2.07818
2.14782	3.33722	3.93188	3.73451	3.81036	4.69519	3.67304	4.02499	3.74963	5.05715	5.29526	3.15129	3.09877	3.95685	4.09281	2.95077	3.51301	3.53587	3.4885	2.05141	2.61327	2.03495	2.1032	3.54771	3.3564	1.82603	2.96606	2.66658	2.64854	3.04043	3.68638	3.38808	1.97355
2.42827	3.43766	4.35996	4.74606	4.18532	4.38351	4.7727	4.81946	4.61906	4.36179	4.52096	3.37553	2.65487	4.48348	3.94754	3.08937	3.38752	3.14584	3.08291	1.73664	2.46266	1.78963	2.04047	3.10619	3.0926	1.65437	3.20613	2.46778	2.69564	2.7216	3.34212	3.53475	2.05379
2.21381	3.32427	4.21438	3.74955	4.36876	4.86003	4.59083	4.60718	4.10732	4.22695	4.3517	3.12586	2.72224	4.49042	3.90362	2.85008	3.22309	2.60973	2.24791	2.13132	2.64305	1.89723	2.15162	2.82693	2.69147	2.4055	3.91966	2.62337	2.55877	2.75836	2.68639	3.18803	2.21136
2.31547	3.4769	4.07127	4.23209	4.02297	4.60807	4.79333	4.61009	4.88851	4.86636	5.11614	3.41876	2.90669	4.43412	3.79651	3.18615	3.8985	3.58555	3.57197	2.10857	3.02809	2.48563	2.45731	2.47223	2.84619	2.06109	3.1596	2.95997	2.96926	3.4751	3.89251	3.88941	2.49751
2.27217	3.27439	4.17274	3.70097	3.40364	4.25081	3.68444	3.89585	4.21396	4.28962	4.19098	3.1902	2.85524	4.0788	3.94851	2.6976	3.44087	2.87468	3.17162	1.48798	2.29726	1.06007	1.85758	2.60152	2.90323	1.30195	3.53853	2.55454	2.89561	2.6664	3.20749	3.44556	1.93766
2.30427	3.53474	3.26991	4.31297	3.68634	4.89839	3.85397	4.03524	4.03552	4.9592	5.2859	3.29492	3.08434	4.16647	4.18162	3.41508	3.41073	3.10778	3.34862	1.94067	2.61181	1.95977	2.1663	2.45794	2.88349	1.90355	2.61099	2.67711	2.21745	1.98261	2.98467	3.05159	1.74876
2.18045	3.54978	4.10076	4.36908	4.02937	4.19413	4.20693	3.95538	4.65127	5.086	4.80378	3.49764	2.56554	4.30373	4.29585	2.76506	2.63527	2.46887	2.26254	1.76148	2.53777	1.61216	2.47325	3.18248	3.28787	1.45298	3.0621	2.7056	2.86356	2.96635	3.17618	3.57758	2.33495
2.62075	3.67419	3.74933	4.21156	4.17587	3.57298	4.75218	4.09741	4.37794	5.14596	5.29681	3.36385	3.00215	4.4209	3.80635	2.55761	2.96319	2.87181	2.89541	2.0206	2.63883	1.49335	2.27412	3.19085	2.72235	1.80778	3.55034	2.75655	2.91071	2.62358	3.09423	3.30715	1.8228
2.43368	3.32526	3.9685	4.56601	3.90974	3.92936	3.87179	4.05068	4.16408	4.38275	4.66301	3.36176	2.4602	4.15163	3.57217	2.83598	2.3345	2.17278	2.06402	1.66447	2.46702	1.91344	1.56995	3.20903	3.09677	2.28492	3.31564	2.60029	3.09988	2.68736	3.60364	3.52838	1.98539
[truncated: 1,482 more rows]

## Sheet: mQuad
Eoraptor_lunensis	Zupaysaurus_rougieri	Ceratosaurus_nasicornis	Carnotaurus_sastrei	Monolophosaurus_jiangi	Spinosaurus_aegyptiacus	Suchomimus_tenerensis	Baryonyx_walkeri	Yangchuanosaurus_shangyouensis	Acrocanthosaurus_atokensis	Carcharodontosaurus_saharicus	Guanlong_wucaii	Dilong_paradoxus	Teratophoneus_curriei	Nanotyrannus_lancensis	Garudimimus_brevipes	Gallimimus_bullatus	Struthiomimus_altus	Ornithomimus_edmontonicus	Compsognathus_longipes	Haplocheirus_sollers	Shuvuuia_deserti	Incisivosaurus_gauthieri	Citipati_osmolskae	Nemegtomaia_barsboldi	Mei_long	Zanabazar	Sinornithosaurus_millenii	Bambiraptor_feinbergorum	Tsaagan_mangas	Velociraptor_mongoliensis	Deinonychus_antirrhopus	Confuciusornis_sanctus
[truncated: 3,000 more rows]

[truncated: 1 more sheets: mPt]
